# Supplementary material for: SlTPL1 Silencing Induces Facultative Parthenocarpy in Tomato
Source: Front Plant Sci. 2021 May 20;12:672232. doi: 10.3389/fpls.2021.672232 (PMC8174789; doi:10.3389/fpls.2021.672232)
Supplement: Supplementary Figure 1 — Phenotyping of SlTPL1-RNAi tomato plants. Characterization of TSS content, Hue angle, fruit development, and ethylene production in SlTPL1-RNAi plants. [file Data_Sheet_1.zip]

Archive with 11 entries (11 files):
- Supplementary figures.pdf
- Supplementary Table S1.docx
- Supplementary Table S10. Primers used in the qRT-PCR..xlsx
- Supplementary Table S2. Different expression genes in emasculated flower bud of WT and SlTPL1RNAi plant.xls
- Supplementary Table S3. specificly different expression genes during the transition from ovary to fruit of SlTPL1RNAi and wild type plant.xls
- Supplementary Table S4. SlTPL1-dependent DEGs in the ovaries at E0 stages.xls
- Supplementary Table S5. GSEA analysis of different expressed genes in wild type.xls
- supplementary Table S6. GSEA analysis of different expressed genes in SlTPL1RNAi.xls
- supplementary Table S7. GSEA analysis of specificly expressed genes in SlTPL1RNAi.xls
- supplementary Table S8. GSEA analysis of 581 DEGs.xls
- Supplementary Table S9.docx
