# Supplementary material for: SlTPL1 Silencing Induces Facultative Parthenocarpy in Tomato
Source: Front Plant Sci. 2021 May 20;12:672232. doi: 10.3389/fpls.2021.672232 (PMC8174789; doi:10.3389/fpls.2021.672232)
Supplement: Supplementary Figure 1 — Phenotyping of SlTPL1-RNAi tomato plants. Characterization of TSS content, Hue angle, fruit development, and ethylene production in SlTPL1-RNAi plants. [file Data_Sheet_1.zip › Supplementary Table S10. Primers used in the qRT-PCR..xlsx]

## Sheet: Sheet1
Primers'name	Primer sequence 5'-3'
SlTPL1-RNAi-attb1	aaaaagcaggcttcGATGTCCAACCCTCCCACTG
SlTPL1-RNAi-attb2	caagaaagctgggtcAGTCTTAGGCAAGTCATCAGGT
qSlTPL1F	CTCCTCTTGCTGGGTGGATG
qSlTPL1R	TGCTGGATGAGCTACAGTGG
