# Supplementary material for: SlTPL1 Silencing Induces Facultative Parthenocarpy in Tomato
Source: Front Plant Sci. 2021 May 20;12:672232. doi: 10.3389/fpls.2021.672232 (PMC8174789; doi:10.3389/fpls.2021.672232)
Supplement: Supplementary Figure 1 — Phenotyping of SlTPL1-RNAi tomato plants. Characterization of TSS content, Hue angle, fruit development, and ethylene production in SlTPL1-RNAi plants. [file Data_Sheet_1.zip › Supplementary Table S2. Different expression genes in emasculated flower bud of WT and SlTPL1RNAi plant.xls]

## Sheet: A-E0-vs-A-E7
id	A-E0-1_count	A-E0-2_count	A-E0-3_count	A-E7-1_count	A-E7-2_count	A-E7-3_count	A-E0-1_fpkm	A-E0-2_fpkm	A-E0-3_fpkm	A-E7-1_fpkm	A-E7-2_fpkm	A-E7-3_fpkm	A-E0_mean	A-E7_mean	log2(fc)	PValue	FDR	Symbol	KEGG_A_class	KEGG_B_class	K_ID	Description	Pathway	GO Component	GO Function	GO Process
MSTRG.11698	3708	2421	1806	168	102	106	227.58	224.21	229.33	12.26	9.71	12.53	227.04	11.5	-4.30324	0	0	--	-	-	-	PREDICTED: periaxin [Solanum lycopersicum]	-	-	-	-
MSTRG.17971	87067	57885	43362	2206	1672	1446	4573.82	4588.19	4712.76	137.75	136.2	146.32	4624.92	140.09	-5.045	0	0	TIMPA	-	-	-	PREDICTED: proteinase inhibitor I-B [Solanum lycopersicum]	-	-	-	-
MSTRG.1941	3651	2585	1757	486	407	348	135.22	144.46	134.63	21.4	23.37	24.83	138.103	23.2	-2.57355	0	0	WIN2	-	-	-	wound-induced protein WIN1-like precursor [Solanum lycopersicum]	-	-	-	GO:0009617//response to bacterium;GO:0009620//response to fungus
MSTRG.8932	8377	5530	4016	2255	1706	1419	209.31	208.47	207.62	66.97	66.11	68.32	208.467	67.1333	-1.63472	0	0	--	-	-	-	Abscicic acid stress ripening protein 4 [Solanum lycopersicum]	-	-	-	-
Solyc01g006290.4	4782	3174	2282	746	537	464	114.84	115.01	113.38	21.29	20	21.46	114.41	20.9167	-2.45149	0	0	-	-	-	-	-	-	-	-	-
Solyc01g006555.1	4777	2993	2189	433	322	262	84.18	79.59	79.81	9.07	8.8	8.89	81.1933	8.92	-3.18625	0	0	LOX2.1	Metabolism;Metabolism;Metabolism;Metabolism	Global and overview maps;Global and overview maps;Lipid metabolism;Lipid metabolism	K00454;K00454;K00454;K00454	lipoxygenase [Solanum lycopersicum]	ko01100//Metabolic pathways;ko01110//Biosynthesis of secondary metabolites;ko00592//alpha-Linolenic acid metabolism;ko00591//Linoleic acid metabolism	-	GO:0016701//oxidoreductase activity, acting on single donors with incorporation of molecular oxygen;GO:0043169//cation binding	GO:0006633//fatty acid biosynthetic process
Solyc01g011350.3	1156	874	569	4861	3675	3026	16.72	19.07	17.03	83.57	82.43	84.31	17.6067	83.4367	2.24456	0	0	--	-	-	-	fruit SANT/MYB Binding protein1 [Solanum lycopersicum]	-	-	-	-
Solyc01g065980.4	2909	1950	1308	9234	7284	5931	82.42	83.36	76.67	310.98	320.01	323.68	80.8167	318.223	1.97731	0	0	RAP2-3	-	-	-	ERF6 [Solanum lycopersicum]	-	GO:0016020//membrane;GO:0043231//intracellular membrane-bounded organelle	GO:0001071//nucleic acid binding transcription factor activity	GO:0000160//phosphorelay signal transduction system;GO:0006355//regulation of transcription, DNA-templated;GO:0009408//response to heat;GO:0016265//death
Solyc01g066560.3	2752	1796	1314	146	90	98	20.04	19.73	19.8	1.26	1.02	1.37	19.8567	1.21667	-4.02862	0	0	DTX55	-	-	-	PREDICTED: protein DETOXIFICATION 55 isoform X1 [Solanum lycopersicum]	-	GO:0031224//intrinsic component of membrane	GO:0015291//secondary active transmembrane transporter activity	GO:0044763//single-organism cellular process
Solyc01g080280.3	36418	23654	17009	9062	7129	5644	603.48	591.43	583.13	178.5	183.19	180.15	592.68	180.613	-1.71435	0	0	GLN2	Metabolism;Metabolism;Metabolism;Metabolism;Metabolism;Metabolism	Global and overview maps;Global and overview maps;Carbohydrate metabolism;Amino acid metabolism;Amino acid metabolism;Energy metabolism	K01915;K01915;K01915;K01915;K01915;K01915	glutamine synthetase [Solanum lycopersicum]	ko01100//Metabolic pathways;ko01230//Biosynthesis of amino acids;ko00630//Glyoxylate and dicarboxylate metabolism;ko00250//Alanine, aspartate and glutamate metabolism;ko00220//Arginine biosynthesis;ko00910//Nitrogen metabolism	-	-	-
Solyc01g086920.3	3837	2790	1924	12831	9252	8086	81.19	89.08	84.23	322.72	303.58	329.57	84.8333	318.623	1.90915	0	0	DRT100	-	-	-	PREDICTED: DNA-damage-repair/toleration protein DRT100-like [Solanum lycopersicum]	-	-	-	-
Solyc01g087210.3	13654	8935	6732	27155	19726	16565	101.59	100.3	103.62	240.15	227.58	237.4	101.837	235.043	1.20667	0	0	CESA3	-	-	-	PREDICTED: cellulose synthase A catalytic subunit 3 [UDP-forming] [Solanum lycopersicum]	-	GO:0005911//cell-cell junction;GO:0031224//intrinsic component of membrane;GO:0031984//organelle subcompartment;GO:0043231//intracellular membrane-bounded organelle	GO:0016759//cellulose synthase activity;GO:0046914//transition metal ion binding	GO:0000281//mitotic cytokinesis;GO:0006090//pyruvate metabolic process;GO:0006109//regulation of carbohydrate metabolic process;GO:0006694//steroid biosynthetic process;GO:0006970//response to osmotic stress;GO:0006996//organelle organization;GO:0007275//multicellular organism development;GO:0009699//phenylpropanoid biosynthetic process;GO:0009746//response to hexose;GO:0009826//unidimensional ce…
Solyc01g087780.2	6190	4062	3059	959	709	592	66.18	65.53	67.67	12.19	11.76	12.19	66.46	12.0467	-2.46385	0	0	SBT1.9	-	-	-	subtilisin-like protease [Solanum lycopersicum]	-	-	GO:0070011//peptidase activity, acting on L-amino acid peptides	GO:0019538//protein metabolic process
Solyc01g087850.2	649	464	293	3716	2696	2316	6.32	6.82	5.9	43	40.7	43.43	6.34667	42.3767	2.7392	0	0	SBT1.9	-	-	-	subtilisin-like protease precursor [Solanum lycopersicum]	-	-	GO:0016787//hydrolase activity	GO:0019538//protein metabolic process
Solyc01g091170.3	28207	18972	13861	6193	4934	3754	465.89	472.81	473.65	121.59	126.37	119.43	470.783	122.463	-1.94271	0	0	ARGAH1	Metabolism;Metabolism;Metabolism;Metabolism;Metabolism	Global and overview maps;Global and overview maps;Global and overview maps;Amino acid metabolism;Amino acid metabolism	K01476;K01476;K01476;K01476;K01476	arginase 2 [Solanum lycopersicum]	ko01100//Metabolic pathways;ko01110//Biosynthesis of secondary metabolites;ko01230//Biosynthesis of amino acids;ko00330//Arginine and proline metabolism;ko00220//Arginine biosynthesis	-	GO:0016813//hydrolase activity, acting on carbon-nitrogen (but not peptide) bonds, in linear amidines;GO:0043169//cation binding	GO:0006525//arginine metabolic process;GO:0006595//polyamine metabolic process
Solyc01g091530.4	7229	4712	3522	13162	10237	7948	133.95	131.74	135.02	289.9	294.14	283.68	133.57	289.24	1.11467	0	0	FLA10	-	-	-	PREDICTED: fasciclin-like arabinogalactan protein 10 [Solanum lycopersicum]	-	-	-	-
Solyc01g093960.3	2675	1861	1280	178	120	94	81.19	85.22	80.37	6.42	5.65	5.5	82.26	5.85667	-3.81204	0	0	MADS6	-	-	-	PREDICTED: MADS-box transcription factor 6 isoform X1 [Solanum lycopersicum]	-	GO:0043231//intracellular membrane-bounded organelle	GO:0001071//nucleic acid binding transcription factor activity;GO:0005515//protein binding	GO:0010468//regulation of gene expression;GO:0034645//cellular macromolecule biosynthetic process
Solyc01g095150.3	989	679	472	3642	2763	2406	32.81	33.99	32.4	143.63	142.15	153.76	33.0667	146.513	2.14758	0	0	LEA14-A	-	-	-	late embryogenesis (Lea)-like protein [Solanum lycopersicum]	-	-	-	-
Solyc01g096450.4	9630	5899	4544	23290	16666	13329	160.99	148.8	157.16	462.8	432.04	429.21	155.65	441.35	1.50362	0	0	-	-	-	-	-	-	-	-	-
Solyc01g099630.4	889	551	427	14361	10623	8596	20.49	19.16	20.36	393.39	379.62	381.58	20.0033	384.863	4.26603	0	0	-	-	-	-	-	-	-	-	-
Solyc01g103140.3	757	458	336	4197	2999	2427	7.91	7.22	7.27	52.14	48.61	48.86	7.46667	49.87	2.73964	0	0	CLC-C	-	-	-	PREDICTED: chloride channel protein CLC-c [Solanum lycopersicum]	-	-	-	-
Solyc01g105050.3	36036	23639	16941	10822	9096	6947	1018.11	1007.72	990.24	363.43	398.5	378.06	1005.36	379.997	-1.40365	0	0	CAP10B	Metabolism;Metabolism	Global and overview maps;Energy metabolism	K08917;K08917	chlorophyll a-b binding protein CP24 10B, chloroplastic [Solanum lycopersicum]	ko01100//Metabolic pathways;ko00196//Photosynthesis - antenna proteins	GO:0009523//photosystem II;GO:0009526//plastid envelope;GO:0031224//intrinsic component of membrane;GO:0031976//plastid thylakoid;GO:0044434//chloroplast part	GO:0046906//tetrapyrrole binding	GO:0000097//sulfur amino acid biosynthetic process;GO:0006091//generation of precursor metabolites and energy;GO:0006970//response to osmotic stress;GO:0006996//organelle organization;GO:0031399//regulation of protein modification process;GO:1990066//energy quenching
Solyc01g105720.2	3220	2170	1651	14686	10759	8722	51.17	52.03	54.28	277.42	265.14	267	52.4933	269.853	2.36197	0	0	--	-	-	-	PREDICTED: uncharacterized protein LOC101261168 [Solanum lycopersicum]	-	-	-	-
Solyc01g105890.3	930	592	479	5287	3622	3179	13.7	13.16	14.6	92.58	82.74	90.21	13.82	88.51	2.67908	0	0	TPS3	Metabolism;Metabolism;Metabolism	Global and overview maps;Global and overview maps;Metabolism of terpenoids and polyketides	K07385;K07385;K07385	linalool synthase [Solanum lycopersicum]	ko01100//Metabolic pathways;ko01110//Biosynthesis of secondary metabolites;ko00902//Monoterpenoid biosynthesis	-	GO:0016838//carbon-oxygen lyase activity, acting on phosphates;GO:0043169//cation binding	GO:0016098//monoterpenoid metabolic process
Solyc01g108340.3	924	589	444	4278	3305	2695	16.05	15.44	15.96	88.33	89.02	90.17	15.8167	89.1733	2.49517	0	0	CYP40	-	-	-	peptidyl-prolyl cis-trans isomerase CYP40-like [Solanum lycopersicum]	-	-	GO:0016859//cis-trans isomerase activity	GO:0044267//cellular protein metabolic process
Solyc01g109460.3	7196	4625	3407	1279	915	742	115.45	111.96	113.09	24.39	22.76	22.93	113.5	23.36	-2.28058	0	0	PLT5	-	-	-	polyol transporter 5-like [Solanum lycopersicum]	-	GO:0031224//intrinsic component of membrane	GO:0016628//oxidoreductase activity, acting on the CH-CH group of donors, NAD or NADP as acceptor;GO:0022857//transmembrane transporter activity	GO:0044710//single-organism metabolic process;GO:0044763//single-organism cellular process;GO:0044765//single-organism transport
Solyc01g109500.4	259	184	126	2513	1832	1440	5.31	5.69	5.34	61.2	58.2	56.82	5.44667	58.74	3.4309	0	0	USPL1	-	-	-	PREDICTED: BURP domain protein USPL1-like [Solanum lycopersicum]	-	-	-	-
Solyc01g109790.3	2337	1558	978	7549	5814	4672	31.32	31.5	27.11	120.25	120.81	120.6	29.9767	120.553	2.00776	0	0	AGPS1	Metabolism;Metabolism;Metabolism;Metabolism	Global and overview maps;Global and overview maps;Carbohydrate metabolism;Carbohydrate metabolism	K00975;K00975;K00975;K00975	ADP-glucose pyrophosphorylase large subunit [Solanum lycopersicum]	ko01100//Metabolic pathways;ko01110//Biosynthesis of secondary metabolites;ko00520//Amino sugar and nucleotide sugar metabolism;ko00500//Starch and sucrose metabolism	GO:0009536//plastid	GO:0032550//purine ribonucleoside binding;GO:0070566//adenylyltransferase activity	GO:0005977//glycogen metabolic process;GO:0005982//starch metabolic process
Solyc01g110000.3	1458	944	694	4604	3509	2897	15.54	15.18	15.3	58.33	57.99	59.48	15.34	58.6	1.9336	0	0	BGAL3	-	-	-	PREDICTED: beta-galactosidase 3-like [Solanum lycopersicum]	-	-	GO:0015925//galactosidase activity	GO:0044238//primary metabolic process
Solyc01g110360.3	78967	51622	36398	20545	16561	13036	1471.32	1451.27	1403.07	455.02	478.48	467.86	1441.89	467.12	-1.62609	0	0	FBA2	Metabolism;Metabolism;Metabolism;Metabolism;Metabolism;Metabolism;Metabolism;Metabolism	Global and overview maps;Global and overview maps;Global and overview maps;Global and overview maps;Carbohydrate metabolism;Energy metabolism;Carbohydrate metabolism;Carbohydrate metabolism	K01623;K01623;K01623;K01623;K01623;K01623;K01623;K01623	fructose 1,6-bisphosphate aldolase 1 [Solanum lycopersicum]	ko01100//Metabolic pathways;ko01110//Biosynthesis of secondary metabolites;ko01200//Carbon metabolism;ko01230//Biosynthesis of amino acids;ko00010//Glycolysis / Gluconeogenesis;ko00710//Carbon fixation in photosynthetic organisms;ko00051//Fructose and mannose metabolism;ko00030//Pentose phosphate pathway	-	GO:0016832//aldehyde-lyase activity	GO:0006090//pyruvate metabolic process
Solyc01g150176.1	1492	1042	711	6327	4968	4224	65.62	69.15	64.69	330.76	338.81	357.84	66.4867	342.47	2.36484	0	0	SN2	-	-	-	snakin-2 precursor [Solanum lycopersicum]	-	-	-	-
Solyc02g062340.3	28844	19035	13766	9049	7419	5791	563.45	561.05	556.35	210.11	224.73	217.9	560.283	217.58	-1.36461	0	0	FBA2	Metabolism;Metabolism;Metabolism;Metabolism;Metabolism;Metabolism;Metabolism;Metabolism	Global and overview maps;Global and overview maps;Global and overview maps;Global and overview maps;Carbohydrate metabolism;Energy metabolism;Carbohydrate metabolism;Carbohydrate metabolism	K01623;K01623;K01623;K01623;K01623;K01623;K01623;K01623	fructose-bisphosphate aldolase [Solanum lycopersicum]	ko01100//Metabolic pathways;ko01110//Biosynthesis of secondary metabolites;ko01200//Carbon metabolism;ko01230//Biosynthesis of amino acids;ko00010//Glycolysis / Gluconeogenesis;ko00710//Carbon fixation in photosynthetic organisms;ko00051//Fructose and mannose metabolism;ko00030//Pentose phosphate pathway	-	-	-
Solyc02g063150.3	58888	39257	27206	18220	14779	11673	2088.94	2101.2	1996.66	768.26	812.95	797.61	2062.27	792.94	-1.37895	0	0	RBCS-1	Metabolism;Metabolism;Metabolism;Metabolism	Global and overview maps;Global and overview maps;Carbohydrate metabolism;Energy metabolism	K01602;K01602;K01602;K01602	ribulose bisphosphate carboxylase small chain 1, chloroplastic [Solanum lycopersicum]	ko01100//Metabolic pathways;ko01200//Carbon metabolism;ko00630//Glyoxylate and dicarboxylate metabolism;ko00710//Carbon fixation in photosynthetic organisms	GO:0009536//plastid	GO:0016831//carboxy-lyase activity	GO:0015977//carbon fixation;GO:0043094//cellular metabolic compound salvage
Solyc02g063450.4	14682	9543	7070	2834	2011	1723	170.67	167.38	170.03	39.16	36.25	38.58	169.36	37.9967	-2.15615	0	0	GRDP1	-	-	-	PREDICTED: glycine-rich domain-containing protein 2-like isoform X1 [Solanum pennellii]	-	-	-	-
Solyc02g065470.1	2069	1467	1000	7382	5900	4503	115.29	123.35	115.29	488.97	509.82	483.35	117.977	494.047	2.06615	0	0	STS14	-	-	-	PREDICTED: STS14 protein [Solanum lycopersicum]	-	-	-	-
Solyc02g065765.1	7465	5152	3725	13813	10900	8682	135.83	141.44	140.22	298.75	307.54	304.29	139.163	303.527	1.12504	0	0	COB	-	-	-	protein COBRA-like precursor [Solanum lycopersicum]	-	-	-	-
Solyc02g069490.4	34593	23270	17347	69400	53909	43733	536.79	544.83	556.9	1280.06	1297.16	1307.16	546.173	1294.79	1.24529	0	0	DIM	Metabolism;Metabolism;Metabolism	Global and overview maps;Global and overview maps;Lipid metabolism	K09828;K09828;K09828	delta(24)-sterol reductase-like [Solanum lycopersicum]	ko01100//Metabolic pathways;ko01110//Biosynthesis of secondary metabolites;ko00100//Steroid biosynthesis	-	-	-
Solyc02g070990.1	3303	2244	1484	310	268	227	125.26	128.4	116.45	13.97	15.76	16.58	123.37	15.4367	-2.99856	0	0	CAB1B	Metabolism;Metabolism	Global and overview maps;Energy metabolism	K08912;K08912	PREDICTED: chlorophyll a-b binding protein 1B, chloroplastic-like [Solanum lycopersicum]	ko01100//Metabolic pathways;ko00196//Photosynthesis - antenna proteins	-	-	-
Solyc02g071010.1	37804	25330	17665	7817	6709	5243	1433.44	1449.2	1385.77	352.32	394.46	382.93	1422.8	376.57	-1.91775	0	0	CAB1B	Metabolism;Metabolism	Global and overview maps;Energy metabolism	K08912;K08912	chlorophyll a/b-binding protein Cab-1B [Solanum lycopersicum]	ko01100//Metabolic pathways;ko00196//Photosynthesis - antenna proteins	-	-	-
Solyc02g071020.3	58125	38930	27106	16893	13597	10144	1471.79	1487.36	1419.98	508.46	533.87	494.76	1459.71	512.363	-1.51044	0	0	--	-	-	-	hypothetical protein LE_TR4480_c9_g1_i1_g.14733, partial [Noccaea caerulescens]	-	-	-	-
Solyc02g076710.3	599	386	269	3170	2398	2033	10.09	9.81	9.37	63.45	62.61	65.94	9.75667	64	2.71361	0	0	RD21B	-	-	-	PREDICTED: low-temperature-induced cysteine proteinase-like [Solanum lycopersicum]	-	-	-	-
Solyc02g077240.4	660	430	278	4079	3220	2419	9.11	8.96	7.94	66.96	68.96	64.35	8.67	66.7567	2.94481	0	0	-	-	-	-	-	-	-	-	-
Solyc02g078040.3	2663	1721	1261	8415	6202	4817	79.86	77.87	78.24	299.96	288.41	278.25	78.6567	288.873	1.8768	0	0	AGP30	-	-	-	PREDICTED: pistil-specific extensin-like protein [Solanum lycopersicum]	-	-	-	-
Solyc02g078050.4	12681	5680	5458	30	18	13	297.68	201.18	265.08	0.84	0.66	0.59	254.647	0.696667	-8.51381	0	0	--	-	-	-	PREDICTED: pistil-specific extensin-like protein [Solanum lycopersicum]	-	-	-	-
Solyc02g078100.3	5024	2630	2477	55	38	34	147.88	116.8	150.84	1.92	1.73	1.93	138.507	1.86	-6.21851	0	0	AGP30	-	-	-	PREDICTED: pistil-specific extensin-like protein [Solanum lycopersicum]	-	-	-	-
Solyc02g078570.3	649	458	339	9625	7327	5750	13.27	14.13	14.34	233.91	232.29	226.44	13.9133	230.88	4.0526	0	0	ephA	-	-	-	PREDICTED: bifunctional epoxide hydrolase 2 [Solanum lycopersicum]	-	-	-	-
Solyc02g079930.3	844	575	413	3489	2752	2235	21.02	21.61	21.28	103.28	106.28	107.22	21.3033	105.593	2.30937	0	0	HSA32	-	-	-	phosphosulfolactate synthase-related protein [Solanum lycopersicum]	-	-	-	GO:0000302//response to reactive oxygen species;GO:0009108//coenzyme biosynthetic process;GO:0009408//response to heat;GO:0009642//response to light intensity;GO:0010468//regulation of gene expression;GO:0044267//cellular protein metabolic process
Solyc02g080530.3	4760	3155	2340	11391	9090	7008	106.3	106.31	108.11	302.36	314.77	301.45	106.907	306.193	1.51809	0	0	PER42	Metabolism;Metabolism;Metabolism	Global and overview maps;Global and overview maps;Biosynthesis of other secondary metabolites	K00430;K00430;K00430	PREDICTED: peroxidase 42 [Solanum lycopersicum]	ko01100//Metabolic pathways;ko01110//Biosynthesis of secondary metabolites;ko00940//Phenylpropanoid biosynthesis	-	GO:0003824//catalytic activity;GO:0043169//cation binding;GO:0046906//tetrapyrrole binding	GO:0000097//sulfur amino acid biosynthetic process;GO:0006873//cellular ion homeostasis;GO:0006970//response to osmotic stress;GO:0009746//response to hexose;GO:0019758//glycosinolate biosynthetic process;GO:0030001//metal ion transport;GO:0042044//fluid transport;GO:0042743//hydrogen peroxide metabolic process
Solyc02g081170.4	6224	4063	2950	992	701	572	149.11	146.87	146.22	28.25	26.04	26.4	147.4	26.8967	-2.45424	0	0	PAP	-	-	-	plastid lipid associated protein CHRC [Solanum lycopersicum]	-	GO:0044434//chloroplast part	-	GO:0050896//response to stimulus
Solyc02g081190.4	22474	14932	10903	2385	1747	1309	522.7	524.01	524.64	65.94	63.01	58.64	523.783	62.53	-3.06635	0	0	ACO	Metabolism;Metabolism;Metabolism	Global and overview maps;Global and overview maps;Amino acid metabolism	K05933;K05933;K05933	1-aminocyclopropane-1-carboxylate oxidase [Solanum lycopersicum]	ko01100//Metabolic pathways;ko01110//Biosynthesis of secondary metabolites;ko00270//Cysteine and methionine metabolism	-	GO:0016641//oxidoreductase activity, acting on the CH-NH2 group of donors, oxygen as acceptor;GO:0016705//oxidoreductase activity, acting on paired donors, with incorporation or reduction of molecular oxygen;GO:0019842//vitamin binding;GO:0043169//cation binding	GO:0007275//multicellular organism development;GO:0009692//ethylene metabolic process;GO:0044710//single-organism metabolic process
Solyc02g082260.3	13210	8823	6443	24710	17746	15447	164.49	165.77	165.99	365.74	342.66	370.5	165.417	359.633	1.12042	0	0	HMG1	Metabolism;Metabolism;Metabolism	Global and overview maps;Global and overview maps;Metabolism of terpenoids and polyketides	K00021;K00021;K00021	3-hydroxy-3-methylglutaryl-coenzyme A reductase 1 [Solanum lycopersicum]	ko01100//Metabolic pathways;ko01110//Biosynthesis of secondary metabolites;ko00900//Terpenoid backbone biosynthesis	GO:0031090//organelle membrane;GO:0031224//intrinsic component of membrane;GO:0043231//intracellular membrane-bounded organelle	GO:0000166//nucleotide binding;GO:0016614//oxidoreductase activity, acting on CH-OH group of donors;GO:0048037//cofactor binding	GO:0006720//isoprenoid metabolic process;GO:0006732//coenzyme metabolic process
Solyc02g082760.3	14760	9723	6970	4610	3405	3009	232.37	230.96	227.02	86.27	83.12	91.25	230.117	86.88	-1.40527	0	0	CAT2	Metabolism;Metabolism;Environmental Information Processing;Cellular Processes;Metabolism;Metabolism	Global and overview maps;Global and overview maps;Signal transduction;Transport and catabolism;Carbohydrate metabolism;Amino acid metabolism	K03781;K03781;K03781;K03781;K03781;K03781	catalase isozyme 2 [Solanum lycopersicum]	ko01110//Biosynthesis of secondary metabolites;ko01200//Carbon metabolism;ko04016//MAPK signaling pathway - plant;ko04146//Peroxisome;ko00630//Glyoxylate and dicarboxylate metabolism;ko00380//Tryptophan metabolism	GO:0031224//intrinsic component of membrane;GO:0042579//microbody	GO:0004601//peroxidase activity;GO:0043169//cation binding;GO:0046906//tetrapyrrole binding;GO:0046943//carboxylic acid transmembrane transporter activity	GO:0006950//response to stress;GO:0042743//hydrogen peroxide metabolic process;GO:0044710//single-organism metabolic process
Solyc02g082930.3	5083	3564	2333	789	641	510	126.59	133.92	120.21	23.36	24.75	24.47	126.907	24.1933	-2.39109	0	0	CHI17	Metabolism;Environmental Information Processing;Metabolism	Global and overview maps;Signal transduction;Carbohydrate metabolism	K20547;K20547;K20547	acidic 27 kDa endochitinase precursor [Solanum lycopersicum]	ko01100//Metabolic pathways;ko04016//MAPK signaling pathway - plant;ko00520//Amino sugar and nucleotide sugar metabolism	GO:0044421//extracellular region part	GO:0004553//hydrolase activity, hydrolyzing O-glycosyl compounds	GO:0006026//aminoglycan catabolic process;GO:0006950//response to stress;GO:0044036//cell wall macromolecule metabolic process;GO:0044238//primary metabolic process
Solyc02g083700.4	1734	1212	865	5877	4521	3785	14.97	15.78	15.45	60.29	60.5	62.92	15.4	61.2367	1.99147	0	0	At5g66150	Metabolism	Glycan biosynthesis and metabolism	K01191	PREDICTED: alpha-mannosidase [Solanum lycopersicum]	ko00511//Other glycan degradation	-	-	-
Solyc02g084410.3	5212	3678	2526	619	504	432	130.77	139.24	131.12	18.46	19.61	20.88	133.71	19.65	-2.76651	0	0	--	-	-	-	PREDICTED: lactoylglutathione lyase-like [Solanum pennellii]	-	-	-	-
Solyc02g084720.3	10997	7372	5152	19248	14043	11593	93.95	95.02	91.06	195.45	186.03	190.77	93.3433	190.75	1.03106	0	0	BGAL3	-	-	-	TBG6 protein precursor [Solanum lycopersicum]	-	GO:0005576//extracellular region	GO:0005488//binding;GO:0015925//galactosidase activity	GO:0006575//cellular modified amino acid metabolic process;GO:0006595//polyamine metabolic process;GO:0006725//cellular aromatic compound metabolic process;GO:0042546//cell wall biogenesis;GO:0044238//primary metabolic process;GO:0048509//regulation of meristem development;GO:0071555//cell wall organization
Solyc02g085350.4	8868	5842	4269	16382	12938	9943	113.32	112.64	112.86	248.82	256.36	244.73	112.94	249.97	1.1462	0	0	SDH1-1	Metabolism;Metabolism;Metabolism;Metabolism;Metabolism	Global and overview maps;Global and overview maps;Energy metabolism;Global and overview maps;Carbohydrate metabolism	K00234;K00234;K00234;K00234;K00234	PREDICTED: succinate dehydrogenase [ubiquinone] flavoprotein subunit 1, mitochondrial [Solanum lycopersicum]	ko01100//Metabolic pathways;ko01110//Biosynthesis of secondary metabolites;ko00190//Oxidative phosphorylation;ko01200//Carbon metabolism;ko00020//Citrate cycle (TCA cycle)	-	-	-
Solyc02g085600.1	4148	2683	1866	624	459	357	77.91	76.04	72.51	13.93	13.37	12.92	75.4867	13.4067	-2.49327	0	0	SCL15	-	-	-	PREDICTED: scarecrow-like protein 15 [Solanum lycopersicum]	-	-	-	-
Solyc02g085950.4	238861	161041	112700	22595	19567	15427	8483.08	8629.68	8280.79	953.85	1077.57	1055.33	8464.52	1028.92	-3.0403	0	0	RBCS-3B	Metabolism;Metabolism;Metabolism;Metabolism	Global and overview maps;Global and overview maps;Carbohydrate metabolism;Energy metabolism	K01602;K01602;K01602;K01602	ribulose bisphosphate carboxylase small chain 3B, chloroplastic [Solanum lycopersicum]	ko01100//Metabolic pathways;ko01200//Carbon metabolism;ko00630//Glyoxylate and dicarboxylate metabolism;ko00710//Carbon fixation in photosynthetic organisms	-	-	-
Solyc02g086180.4	7781	4998	3766	18238	14305	11787	190.33	184.47	190.59	530.29	542.61	555.38	188.463	542.76	1.52603	0	0	STE1	Metabolism;Metabolism;Metabolism	Global and overview maps;Global and overview maps;Lipid metabolism	K00227;K00227;K00227	PREDICTED: delta(7)-sterol-C5(6)-desaturase [Solanum tuberosum]	ko01100//Metabolic pathways;ko01110//Biosynthesis of secondary metabolites;ko00100//Steroid biosynthesis	-	-	-
Solyc02g086820.3	10252	6738	4701	479	404	315	212.62	210.85	201.71	11.81	12.99	12.58	208.393	12.46	-4.06393	0	0	BCA1	Metabolism	Energy metabolism	K01673	carbonic anhydrase isoform 1 [Solanum lycopersicum]	ko00910//Nitrogen metabolism	-	GO:0003824//catalytic activity;GO:0046914//transition metal ion binding	GO:0044699//single-organism process
Solyc02g086970.4	7651	5179	3545	1367	1042	785	94.3	96.31	90.4	20.03	19.92	18.64	93.67	19.53	-2.2619	0	0	ALDH2B4	Metabolism;Metabolism;Metabolism;Metabolism;Metabolism;Metabolism;Metabolism;Metabolism;Metabolism;Metabolism;Metabolism;Metabolism;Metabolism	Global and overview maps;Global and overview maps;Carbohydrate metabolism;Carbohydrate metabolism;Lipid metabolism;Amino acid metabolism;Lipid metabolism;Metabolism of other amino acids;Amino acid metabolism;Carbohydrate metabolism;Amino acid metabolism;Amino acid metabolism;Amino acid metabolism	K00128;K00128;K00128;K00128;K00128;K00128;K00128;K00128;K00128;K00128;K00128;K00128;K00128	PREDICTED: aldehyde dehydrogenase family 2 member B7, mitochondrial [Solanum lycopersicum]	ko01100//Metabolic pathways;ko01110//Biosynthesis of secondary metabolites;ko00010//Glycolysis / Gluconeogenesis;ko00620//Pyruvate metabolism;ko00561//Glycerolipid metabolism;ko00280//Valine, leucine and isoleucine degradation;ko00071//Fatty acid degradation;ko00410//beta-Alanine metabolism;ko00330//Arginine and proline metabolism;ko00053//Ascorbate and aldarate metabolism;ko00310//Lysine degrada…	-	-	-
Solyc02g088100.3	3406	2194	1655	11200	8365	7037	64.82	63	65.16	253.35	246.85	257.96	64.3267	252.72	1.97405	0	0	EXPA10	-	-	-	expansin precursor [Solanum lycopersicum]	-	GO:0030312//external encapsulating structure	-	GO:0071555//cell wall organization
Solyc02g089250.4	3770	2491	1856	13506	9969	7846	64.7	64.51	65.9	275.54	265.32	259.39	65.0367	266.75	2.03616	0	0	--	-	-	-	PREDICTED: formin-2 [Solanum lycopersicum]	-	-	-	-
Solyc02g089620.3	6728	4723	3571	19931	14119	12204	101.03	107.01	110.94	355.76	328.77	353.01	106.327	345.847	1.70163	0	0	POX2	Metabolism;Metabolism;Metabolism	Global and overview maps;Global and overview maps;Amino acid metabolism	K00318;K00318;K00318	proline dehydrogenase [Solanum lycopersicum]	ko01100//Metabolic pathways;ko01110//Biosynthesis of secondary metabolites;ko00330//Arginine and proline metabolism	-	-	-
Solyc02g090340.2	2604	1729	1248	6691	4709	3962	49.87	49.96	49.45	152.31	139.84	146.15	49.76	146.1	1.5539	0	0	CYP76B6	-	-	-	PREDICTED: geraniol 8-hydroxylase-like [Solanum lycopersicum]	-	-	-	-
Solyc02g091560.3	36290	23538	16979	14493	11280	9013	563.7	551.67	545.65	267.59	271.7	269.67	553.673	269.653	-1.03793	0	0	SHM1	Metabolism;Metabolism;Metabolism;Metabolism;Metabolism;Metabolism;Metabolism;Metabolism	Global and overview maps;Global and overview maps;Global and overview maps;Global and overview maps;Carbohydrate metabolism;Amino acid metabolism;Metabolism of other amino acids;Metabolism of cofactors and vitamins	K00600;K00600;K00600;K00600;K00600;K00600;K00600;K00600	PREDICTED: serine hydroxymethyltransferase, mitochondrial [Solanum lycopersicum]	ko01100//Metabolic pathways;ko01110//Biosynthesis of secondary metabolites;ko01200//Carbon metabolism;ko01230//Biosynthesis of amino acids;ko00630//Glyoxylate and dicarboxylate metabolism;ko00260//Glycine, serine and threonine metabolism;ko00460//Cyanoamino acid metabolism;ko00670//One carbon pool by folate	-	-	-
Solyc02g092790.3	1815	1243	800	10074	7424	5713	53.22	54.99	48.53	351.1	337.54	322.66	52.2467	337.1	2.68977	0	0	--	-	-	-	Arabinogalactan 1 precursor [Solanum lycopersicum]	-	-	-	-
Solyc03g006490.3	564	423	292	3382	2427	1947	16.15	18.27	17.29	115.08	107.74	107.36	17.2367	110.06	2.67474	0	0	--	-	-	-	glutaminase domain-containing protein [Solanum lycopersicum]	-	-	-	-
Solyc03g007240.3	42105	28136	20619	10315	7541	6192	728.02	734.05	737.6	212	202.19	206.23	733.223	206.807	-1.82597	0	0	SPMS	Metabolism;Metabolism;Metabolism;Metabolism;Metabolism	Global and overview maps;Metabolism of other amino acids;Amino acid metabolism;Metabolism of other amino acids;Amino acid metabolism	K00797;K00797;K00797;K00797;K00797	SPM1 protein [Solanum lycopersicum]	ko01100//Metabolic pathways;ko00480//Glutathione metabolism;ko00270//Cysteine and methionine metabolism;ko00410//beta-Alanine metabolism;ko00330//Arginine and proline metabolism	-	GO:0003824//catalytic activity	-
Solyc03g020080.4	4489	3155	2177	544	438	306	158.5	168.09	159.01	22.83	23.97	20.79	161.867	22.53	-2.84489	0	0	PIN2K	-	-	-	proteinase inhibitor type-2 precursor [Solanum lycopersicum]	-	-	-	-
Solyc03g031800.3	520	393	268	2698	2052	1650	14.49	16.52	15.45	89.36	88.66	88.55	15.4867	88.8567	2.52045	0	0	XTH8	-	-	-	PREDICTED: probable xyloglucan endotransglucosylase/hydrolase protein 8 [Solanum lycopersicum]	-	GO:0005576//extracellular region;GO:0030312//external encapsulating structure	GO:0016758//transferase activity, transferring hexosyl groups;GO:0016787//hydrolase activity	GO:0044042//glucan metabolic process;GO:0045229//external encapsulating structure organization
Solyc03g065250.4	8011	5284	3855	1275	851	771	106.27	105.77	105.81	20.1	17.5	19.7	105.95	19.1	-2.47174	0	0	CER1	Metabolism;Metabolism	Global and overview maps;Lipid metabolism	K15404;K15404	PREDICTED: protein ECERIFERUM 1-like [Solanum lycopersicum]	ko01110//Biosynthesis of secondary metabolites;ko00073//Cutin, suberine and wax biosynthesis	-	-	-
Solyc03g083440.4	20239	12635	9255	5174	3782	3163	87.21	82.15	82.51	26.5	25.27	26.25	83.9567	26.0067	-1.69076	0	0	GLT1	Metabolism;Metabolism;Metabolism;Metabolism;Metabolism	Global and overview maps;Global and overview maps;Global and overview maps;Amino acid metabolism;Energy metabolism	K00264;K00264;K00264;K00264;K00264	PREDICTED: glutamate synthase 1 [NADH], chloroplastic isoform X1 [Solanum lycopersicum]	ko01100//Metabolic pathways;ko01110//Biosynthesis of secondary metabolites;ko01230//Biosynthesis of amino acids;ko00250//Alanine, aspartate and glutamate metabolism;ko00910//Nitrogen metabolism	GO:0009532//plastid stroma	GO:0032553//ribonucleotide binding;GO:0045181//glutamate synthase activity, NAD(P)H as acceptor;GO:0046914//transition metal ion binding;GO:0051536//iron-sulfur cluster binding	GO:0006006//glucose metabolic process;GO:0006090//pyruvate metabolic process;GO:0006537//glutamate biosynthetic process;GO:0006970//response to osmotic stress;GO:0040007//growth
Solyc03g083770.1	8543	5776	4235	720	637	497	428.69	437.33	439.67	42.95	49.57	48.04	435.23	46.8533	-3.21555	0	0	PMEI11	-	-	-	PREDICTED: 21 kDa protein-like [Solanum lycopersicum]	-	-	-	-
Solyc03g083996.1	2727	1855	1289	38748	34024	28127	87.41	89.72	85.48	1476.33	1691.14	1736.63	87.5367	1634.7	4.22299	0	0	EARLI1	-	-	-	PREDICTED: glycine-rich cell wall structural protein-like isoform X2 [Solanum tuberosum]	-	-	-	-
Solyc03g093360.3	1352	904	662	10393	8502	6452	45.05	45.45	45.64	411.68	439.34	414.16	45.38	421.727	3.21618	0	0	PLAT1	-	-	-	PREDICTED: PLAT domain-containing protein 3-like [Solanum lycopersicum]	-	-	-	-
Solyc03g096730.3	4525	2950	2178	11236	9233	7261	83.18	81.83	82.84	245.52	263.2	257.11	82.6167	255.277	1.62756	0	0	CYT1	Metabolism;Metabolism;Metabolism;Metabolism	Global and overview maps;Global and overview maps;Carbohydrate metabolism;Carbohydrate metabolism	K00966;K00966;K00966;K00966	GDP-mannose pyrophosphorylase [Solanum lycopersicum]	ko01100//Metabolic pathways;ko01110//Biosynthesis of secondary metabolites;ko00520//Amino sugar and nucleotide sugar metabolism;ko00051//Fructose and mannose metabolism	-	GO:0016772//transferase activity, transferring phosphorus-containing groups	GO:0008152//metabolic process
Solyc03g097870.4	10127	6649	5016	1216	871	698	210.89	208.92	216.11	30.1	28.13	28	211.973	28.7433	-2.88258	0	0	SWEET11	-	-	-	PREDICTED: bidirectional sugar transporter N3 [Solanum lycopersicum]	-	-	-	-
Solyc03g098700.1	68	66	48	6288	5173	4103	3.12	4.57	4.55	342.67	367.76	362.34	4.08	357.59	6.45359	0	0	--	-	-	-	PREDICTED: cysteine protease inhibitor 10-like [Solanum lycopersicum]	-	GO:0043231//intracellular membrane-bounded organelle	GO:0004866//endopeptidase inhibitor activity	GO:0010466//negative regulation of peptidase activity
Solyc03g098780.2	334763	220364	163410	64856	49771	40607	11155.8	11080.4	11266.3	2569.04	2571.92	2606.58	11167.5	2582.51	-2.11246	0	0	CDI	-	-	-	PREDICTED: aspartic protease inhibitor 1-like [Solanum lycopersicum]	-	GO:0043231//intracellular membrane-bounded organelle	GO:0004866//endopeptidase inhibitor activity	GO:0010466//negative regulation of peptidase activity
Solyc03g098790.3	174257	118951	90154	25304	19138	15940	7952.9	8191.31	8512.56	1372.72	1354.41	1401.3	8218.92	1376.14	-2.57832	0	0	CDI	-	-	-	cathepsin D inhibitor protein precursor [Solanum lycopersicum]	-	GO:0043231//intracellular membrane-bounded organelle	GO:0004866//endopeptidase inhibitor activity	GO:0010466//negative regulation of peptidase activity
Solyc03g113250.4	8299	5255	3894	143	104	80	125.94	120.32	122.25	2.58	2.45	2.34	122.837	2.45667	-5.6439	0	0	NPF4.6	-	-	-	PREDICTED: protein NRT1/ PTR FAMILY 4.6 [Solanum lycopersicum]	-	-	-	-
Solyc03g113270.3	9246	6021	4502	2609	1811	1574	173.13	170.11	174.4	58.07	52.58	56.77	172.547	55.8067	-1.62848	0	0	ATHB-6	-	-	-	homeobox-leucine zipper protein HAT5-like [Solanum lycopersicum]	-	GO:0043231//intracellular membrane-bounded organelle	GO:0001071//nucleic acid binding transcription factor activity;GO:0003677//DNA binding	GO:0010468//regulation of gene expression;GO:0034645//cellular macromolecule biosynthetic process
Solyc03g114030.3	6088	3917	2773	11985	9408	7280	80.09	77.75	75.48	187.42	191.93	184.48	77.7733	187.943	1.27295	0	0	NAT6	-	-	-	permease I-like protein [Solanum lycopersicum]	-	-	-	-
Solyc03g115560.3	778	538	413	3699	2816	2349	13.11	13.68	14.4	74.12	73.61	76.27	13.73	74.6667	2.44313	0	0	At5g07800	-	-	-	PREDICTED: flavin-containing monooxygenase FMO GS-OX-like 9 isoform X2 [Solanum lycopersicum]	-	-	GO:0000166//nucleotide binding;GO:0016709//oxidoreductase activity, acting on paired donors, with incorporation or reduction of molecular oxygen, NAD(P)H as one donor, and incorporation of one atom of oxygen	GO:0044710//single-organism metabolic process
Solyc03g116590.3	8677	5847	4369	27692	21988	17054	205.12	208.56	213.68	778.13	806.01	776.55	209.12	786.897	1.91184	0	0	ATS3B	-	-	-	CAPIP2 [Capsicum annuum]	-	-	-	-
Solyc03g117600.3	15041	10006	7265	2954	2255	1880	256.12	257.08	255.94	59.79	59.54	61.66	256.38	60.33	-2.08734	0	0	HST	Metabolism;Metabolism;Metabolism;Metabolism;Metabolism	Global and overview maps;Global and overview maps;Biosynthesis of other secondary metabolites;Biosynthesis of other secondary metabolites;Biosynthesis of other secondary metabolites	K13065;K13065;K13065;K13065;K13065	PREDICTED: shikimate O-hydroxycinnamoyltransferase [Solanum lycopersicum]	ko01100//Metabolic pathways;ko01110//Biosynthesis of secondary metabolites;ko00940//Phenylpropanoid biosynthesis;ko00941//Flavonoid biosynthesis;ko00945//Stilbenoid, diarylheptanoid and gingerol biosynthesis	-	-	-
Solyc03g117870.3	22477	14873	10844	7105	5089	4236	310.13	309.64	309.56	116.53	108.88	112.58	309.777	112.663	-1.45921	0	0	4CL1	Metabolism;Metabolism;Metabolism;Metabolism;Metabolism	Global and overview maps;Global and overview maps;Biosynthesis of other secondary metabolites;Amino acid metabolism;Metabolism of cofactors and vitamins	K01904;K01904;K01904;K01904;K01904	4-coumarate--CoA ligase [Solanum lycopersicum]	ko01100//Metabolic pathways;ko01110//Biosynthesis of secondary metabolites;ko00940//Phenylpropanoid biosynthesis;ko00360//Phenylalanine metabolism;ko00130//Ubiquinone and other terpenoid-quinone biosynthesis	-	GO:0016405//CoA-ligase activity;GO:0032550//purine ribonucleoside binding	GO:0006725//cellular aromatic compound metabolic process
Solyc03g119080.4	12469	8272	6097	22999	17466	13731	80	80.08	80.93	175.4	173.77	169.7	80.3367	172.957	1.10628	0	0	BGLU44	Metabolism;Metabolism;Metabolism;Metabolism;Metabolism	Global and overview maps;Global and overview maps;Biosynthesis of other secondary metabolites;Carbohydrate metabolism;Metabolism of other amino acids	K05350;K05350;K05350;K05350;K05350	beta-mannosidase precursor [Solanum lycopersicum]	ko01100//Metabolic pathways;ko01110//Biosynthesis of secondary metabolites;ko00940//Phenylpropanoid biosynthesis;ko00500//Starch and sucrose metabolism;ko00460//Cyanoamino acid metabolism	-	-	GO:0044238//primary metabolic process
Solyc03g122340.3	9986	6542	4911	1826	1405	1075	94.16	93.08	95.81	20.47	20.54	19.53	94.35	20.18	-2.2251	0	0	LOX3.1	Metabolism;Metabolism;Metabolism;Metabolism	Global and overview maps;Global and overview maps;Lipid metabolism;Lipid metabolism	K00454;K00454;K00454;K00454	lipoxygenase [Solanum lycopersicum]	ko01100//Metabolic pathways;ko01110//Biosynthesis of secondary metabolites;ko00592//alpha-Linolenic acid metabolism;ko00591//Linoleic acid metabolism	-	-	-
Solyc03g123630.4	23681	15232	11466	45138	33885	27506	316.5	307.17	317.05	717.09	702.26	708.12	313.573	709.157	1.1773	0	0	PMEU1	Metabolism;Metabolism	Global and overview maps;Carbohydrate metabolism	K01051;K01051	pectinesterase/pectinesterase inhibitor U1 precursor [Solanum lycopersicum]	ko01100//Metabolic pathways;ko00040//Pentose and glucuronate interconversions	GO:0030312//external encapsulating structure	GO:0052689//carboxylic ester hydrolase activity	GO:0000272//polysaccharide catabolic process;GO:0009892//negative regulation of metabolic process;GO:0071555//cell wall organization
Solyc04g006970.4	2677	1916	1330	22183	16811	13579	21.96	23.72	22.58	216.28	213.82	214.54	22.7533	214.88	3.23938	0	0	PPC4	Metabolism;Metabolism;Metabolism;Metabolism	Global and overview maps;Global and overview maps;Carbohydrate metabolism;Energy metabolism	K01595;K01595;K01595;K01595	PREDICTED: phosphoenolpyruvate carboxylase 4 [Solanum lycopersicum]	ko01100//Metabolic pathways;ko01200//Carbon metabolism;ko00620//Pyruvate metabolism;ko00710//Carbon fixation in photosynthetic organisms	GO:0044424//intracellular part	GO:0004611//phosphoenolpyruvate carboxykinase activity	GO:0006101//citrate metabolic process
Solyc04g011400.3	6692	4485	3354	17498	13503	10623	146.31	147.95	151.71	454.74	457.78	447.37	148.657	453.297	1.60847	0	0	UXS5	Metabolism;Metabolism	Global and overview maps;Carbohydrate metabolism	K08678;K08678	PREDICTED: UDP-glucuronic acid decarboxylase 6 [Solanum lycopersicum]	ko01100//Metabolic pathways;ko00520//Amino sugar and nucleotide sugar metabolism	-	GO:0016831//carboxy-lyase activity;GO:0048037//cofactor binding	-
Solyc04g025040.1	8282	5329	3918	1275	1021	907	350.98	340.76	343.52	64.23	67.1	74.04	345.087	68.4567	-2.3337	0	0	--	-	-	-	PREDICTED: RNA-binding protein FUS-like [Solanum lycopersicum]	-	-	-	-
Solyc04g053120.3	4693	3157	2354	10128	7614	6087	60.48	61.39	62.76	155.14	152.15	151.1	61.5433	152.797	1.31194	0	0	DPEP	Metabolism;Metabolism;Metabolism	Global and overview maps;Global and overview maps;Carbohydrate metabolism	K00705;K00705;K00705	PREDICTED: 4-alpha-glucanotransferase, chloroplastic/amyloplastic [Solanum lycopersicum]	ko01100//Metabolic pathways;ko01110//Biosynthesis of secondary metabolites;ko00500//Starch and sucrose metabolism	-	-	-
Solyc04g054500.3	7287	5073	3696	1284	1070	804	239.41	251.48	251.22	50.14	54.51	50.88	247.37	51.8433	-2.25444	0	0	HIPP23	-	-	-	metal ion binding protein [Solanum lycopersicum]	-	-	GO:0043169//cation binding	-
Solyc04g055170.3	6918	4594	3253	12629	9688	7677	150.16	150.46	146.09	325.85	326.09	320.98	148.903	324.307	1.12298	0	0	ANN2	-	-	-	annexin p35 [Solanum lycopersicum]	-	-	GO:0005543//phospholipid binding	-
Solyc04g056390.3	5026	3252	2472	10456	8190	6308	116.89	114.12	118.95	289.06	295.37	282.6	116.653	289.01	1.30889	0	0	IPI2	Metabolism;Metabolism;Metabolism	Global and overview maps;Global and overview maps;Metabolism of terpenoids and polyketides	K01823;K01823;K01823	isopentenyl diphosphate isomerase [Solanum lycopersicum]	ko01100//Metabolic pathways;ko01110//Biosynthesis of secondary metabolites;ko00900//Terpenoid backbone biosynthesis	-	-	-
Solyc04g058150.3	11500	7348	5506	2408	1694	1575	559.44	539.36	554.16	139.24	127.79	147.59	550.987	138.207	-1.99519	0	0	MTA	-	-	-	metallothionein-like protein type 2 A [Solanum lycopersicum]	-	-	GO:0043169//cation binding	-
Solyc04g070970.4	34192	22908	16829	1139	864	770	418.02	422.58	425.67	16.55	16.38	18.13	422.09	17.02	-4.63225	0	0	ABCG22	-	-	-	PREDICTED: ABC transporter G family member 22-like isoform X2 [Solanum lycopersicum]	-	-	-	-
Solyc04g070980.4	5381	3654	2542	15405	11356	9620	60.13	61.61	58.76	204.61	196.76	207.05	60.1667	202.807	1.75307	0	0	OSCPNX1	Metabolism;Metabolism;Metabolism	Global and overview maps;Global and overview maps;Lipid metabolism	K01853;K01853;K01853	cycloartenol synthase [Solanum lycopersicum]	ko01100//Metabolic pathways;ko01110//Biosynthesis of secondary metabolites;ko00100//Steroid biosynthesis	-	GO:0016853//isomerase activity	-
Solyc04g071070.2	25809	17007	12603	7282	5941	4925	638.03	634.37	644.59	213.98	227.74	234.52	638.997	225.413	-1.50324	0	0	--	-	-	-	PREDICTED: LOW QUALITY PROTEIN: extensin-3 [Solanum lycopersicum]	-	-	-	-
Solyc04g071610.4	4018	2846	2058	17357	12853	11174	166.32	177.75	176.25	854.01	825	890.94	173.44	856.65	2.30427	0	0	ASR1	-	-	-	abscisic stress-ripening protein 1 [Solanum lycopersicum]	-	GO:0043231//intracellular membrane-bounded organelle;GO:0044444//cytoplasmic part	-	GO:0050896//response to stimulus
Solyc04g071650.4	7405	4767	3505	21963	16119	13563	56.52	54.9	55.35	199.28	190.8	199.42	55.59	196.5	1.82163	0	0	CESA2	-	-	-	PREDICTED: cellulose synthase A catalytic subunit 2 [UDP-forming]-like [Solanum lycopersicum]	-	GO:0031224//intrinsic component of membrane	GO:0016759//cellulose synthase activity	GO:0030243//cellulose metabolic process
Solyc04g073990.3	10515	7087	5025	23412	18143	14361	229.56	233.45	226.97	607.55	614.2	603.92	229.993	608.557	1.4038	0	0	ANN1	-	-	-	annexin p34 [Solanum lycopersicum]	-	GO:0005576//extracellular region;GO:0005911//cell-cell junction;GO:0009532//plastid stroma;GO:0030312//external encapsulating structure;GO:0031090//organelle membrane	GO:0005543//phospholipid binding;GO:0032550//purine ribonucleoside binding;GO:0046914//transition metal ion binding;GO:0046983//protein dimerization activity	GO:0000097//sulfur amino acid biosynthetic process;GO:0006325//chromatin organization;GO:0006694//steroid biosynthetic process;GO:0006816//calcium ion transport;GO:0006873//cellular ion homeostasis;GO:0009414//response to water deprivation;GO:0071805//potassium ion transmembrane transport
Solyc04g076190.1	301	164	137	5719	4624	3495	6.96	5.72	6.56	157.26	165.87	155.74	6.41333	159.623	4.63745	0	0	AED3	-	-	-	PREDICTED: aspartyl protease AED3-like [Solanum lycopersicum]	-	-	-	-
Solyc04g077020.3	50390	34356	24512	129887	104601	80797	885.96	911.42	891.63	2714.51	2851.82	2736.34	896.337	2767.56	1.6265	0	0	TUBA	Cellular Processes	Transport and catabolism	K07374	tubulin alpha chain [Solanum lycopersicum]	ko04145//Phagosome	-	-	-
Solyc04g077510.4	447	314	223	2335	1803	1510	6.24	6.61	6.44	38.74	39.02	40.6	6.43	39.4533	2.61726	0	0	GRF6	-	-	-	PREDICTED: growth-regulating factor 1-like [Solanum lycopersicum]	-	-	-	GO:0008152//metabolic process
Solyc05g005080.3	10793	7279	5318	27428	20871	17052	128.12	130.38	130.61	387.02	384.18	389.91	129.703	387.037	1.57725	0	0	KOR	-	-	-	endoglucanase 25-like [Solanum lycopersicum]	-	-	GO:0004553//hydrolase activity, hydrolyzing O-glycosyl compounds	GO:0030243//cellulose metabolic process
Solyc05g005865.1	448	292	239	6691	4606	3940	19.65	19.32	21.68	348.78	313.21	332.81	20.2167	331.6	4.03583	0	0	MLP423	-	-	-	PREDICTED: MLP-like protein 423 [Solanum lycopersicum]	-	-	-	-
Solyc05g009270.4	892	582	449	4440	3141	2745	15.37	15.13	16.01	90.94	83.93	91.11	15.5033	88.66	2.5157	0	0	CUT1	Metabolism;Metabolism;Organismal Systems;Metabolism	Global and overview maps;Global and overview maps;Environmental adaptation;Lipid metabolism	K15397;K15397;K15397;K15397	PREDICTED: 3-ketoacyl-CoA synthase 6 [Solanum lycopersicum]	ko01100//Metabolic pathways;ko01110//Biosynthesis of secondary metabolites;ko04626//Plant-pathogen interaction;ko00062//Fatty acid elongation	-	GO:0016746//transferase activity, transferring acyl groups	GO:0006631//fatty acid metabolic process
Solyc05g013690.4	1127	745	612	5345	3933	3275	23.41	23.35	26.3	131.95	126.66	131.01	24.3533	129.873	2.41491	0	0	At3g26430	-	-	-	PREDICTED: GDSL esterase/lipase At3g26430-like [Solanum tuberosum]	-	-	GO:0016787//hydrolase activity	-
Solyc05g014000.4	9879	6577	4826	19452	14522	11763	196.53	197.42	198.63	459.98	447.99	450.76	197.527	452.91	1.19718	0	0	At1g67750	Metabolism	Carbohydrate metabolism	K01728	PREDICTED: probable pectate lyase 5 [Solanum lycopersicum]	ko00040//Pentose and glucuronate interconversions	-	GO:0016837//carbon-oxygen lyase activity, acting on polysaccharides;GO:0043169//cation binding	GO:0000272//polysaccharide catabolic process
Solyc05g014470.3	27455	18546	13669	54457	44219	33974	605.94	617.61	624.15	1428.64	1513.34	1444.32	615.9	1462.1	1.24727	0	0	GAPC2	Metabolism;Metabolism;Metabolism;Metabolism;Metabolism;Metabolism	Global and overview maps;Global and overview maps;Global and overview maps;Global and overview maps;Carbohydrate metabolism;Energy metabolism	K00134;K00134;K00134;K00134;K00134;K00134	glyceraldehyde-3-phosphate dehydrogenase [Solanum lycopersicum]	ko01100//Metabolic pathways;ko01110//Biosynthesis of secondary metabolites;ko01200//Carbon metabolism;ko01230//Biosynthesis of amino acids;ko00010//Glycolysis / Gluconeogenesis;ko00710//Carbon fixation in photosynthetic organisms	GO:0009536//plastid	GO:0000166//nucleotide binding;GO:0016903//oxidoreductase activity, acting on the aldehyde or oxo group of donors	GO:0044710//single-organism metabolic process
Solyc05g017760.4	3434	2304	1551	8000	6401	5141	63.01	63.79	58.88	174.49	182.14	181.71	61.8933	179.447	1.5357	0	0	AAT1	Metabolism;Metabolism;Metabolism;Metabolism;Metabolism;Metabolism;Metabolism;Metabolism;Metabolism;Metabolism;Metabolism;Metabolism;Metabolism;Metabolism	Global and overview maps;Global and overview maps;Global and overview maps;Carbohydrate metabolism;Global and overview maps;Carbohydrate metabolism;Amino acid metabolism;Lipid metabolism;Carbohydrate metabolism;Amino acid metabolism;Amino acid metabolism;Metabolism of terpenoids and polyketides;Carbohydrate metabolism;Lipid metabolism	K00626;K00626;K00626;K00626;K00626;K00626;K00626;K00626;K00626;K00626;K00626;K00626;K00626;K00626	PREDICTED: acetyl-CoA acetyltransferase, cytosolic 1 [Solanum lycopersicum]	ko01100//Metabolic pathways;ko01110//Biosynthesis of secondary metabolites;ko01200//Carbon metabolism;ko00620//Pyruvate metabolism;ko01212//Fatty acid metabolism;ko00630//Glyoxylate and dicarboxylate metabolism;ko00280//Valine, leucine and isoleucine degradation;ko00071//Fatty acid degradation;ko00640//Propanoate metabolism;ko00310//Lysine degradation;ko00380//Tryptophan metabolism;ko00900//Terpe…	-	-	-
Solyc05g045670.4	2384	1636	1241	6264	4722	3833	43.59	45.13	46.94	136.13	133.87	134.99	45.22	134.997	1.57789	0	0	GPT2	-	-	-	PREDICTED: glucose-6-phosphate/phosphate translocator 2, chloroplastic [Solanum lycopersicum]	-	GO:0031224//intrinsic component of membrane	-	GO:0051234//establishment of localization
Solyc05g050120.3	8578	5568	4094	19592	14982	11997	119.72	117.26	118.22	325.03	324.25	322.53	118.4	323.937	1.45204	0	0	ME1	Metabolism;Metabolism;Metabolism;Metabolism	Global and overview maps;Global and overview maps;Carbohydrate metabolism;Energy metabolism	K00029;K00029;K00029;K00029	cytosolic NADP-malic enzyme [Solanum lycopersicum]	ko01100//Metabolic pathways;ko01200//Carbon metabolism;ko00620//Pyruvate metabolism;ko00710//Carbon fixation in photosynthetic organisms	-	GO:0000166//nucleotide binding;GO:0004470//malic enzyme activity;GO:0043169//cation binding	GO:0043648//dicarboxylic acid metabolic process
Solyc05g050970.4	5621	3945	2732	12444	9776	7668	63.73	67.48	64.08	167.69	171.86	167.45	65.0967	169	1.37637	0	0	TKL-1	Metabolism;Metabolism;Metabolism;Metabolism;Metabolism;Metabolism	Global and overview maps;Global and overview maps;Global and overview maps;Global and overview maps;Energy metabolism;Carbohydrate metabolism	K00615;K00615;K00615;K00615;K00615;K00615	PREDICTED: transketolase, chloroplastic-like [Solanum lycopersicum]	ko01100//Metabolic pathways;ko01110//Biosynthesis of secondary metabolites;ko01200//Carbon metabolism;ko01230//Biosynthesis of amino acids;ko00710//Carbon fixation in photosynthetic organisms;ko00030//Pentose phosphate pathway	-	GO:0016744//transferase activity, transferring aldehyde or ketonic groups	-
Solyc05g051750.3	18413	12110	9167	1255	964	812	576.76	572.36	594.07	46.73	46.82	48.99	581.063	47.5133	-3.61229	0	0	--	-	-	-	systemin soform 1 [Solanum lycopersicum]	-	-	-	-
Solyc05g053810.3	13692	8853	6565	23511	17905	14132	150.49	146.82	149.29	307.17	305.16	299.19	148.867	303.84	1.02929	0	0	SHM4	Metabolism;Metabolism;Metabolism;Metabolism;Metabolism;Metabolism;Metabolism;Metabolism	Global and overview maps;Global and overview maps;Global and overview maps;Global and overview maps;Carbohydrate metabolism;Amino acid metabolism;Metabolism of other amino acids;Metabolism of cofactors and vitamins	K00600;K00600;K00600;K00600;K00600;K00600;K00600;K00600	PREDICTED: serine hydroxymethyltransferase 4 [Solanum lycopersicum]	ko01100//Metabolic pathways;ko01110//Biosynthesis of secondary metabolites;ko01200//Carbon metabolism;ko01230//Biosynthesis of amino acids;ko00630//Glyoxylate and dicarboxylate metabolism;ko00260//Glycine, serine and threonine metabolism;ko00460//Cyanoamino acid metabolism;ko00670//One carbon pool by folate	-	GO:0016742//hydroxymethyl-, formyl- and related transferase activity;GO:0043168//anion binding	GO:0006730//one-carbon metabolic process;GO:0009069//serine family amino acid metabolic process
Solyc05g054090.3	1078	723	520	62593	44968	37283	52.95	53.59	52.85	3654.7	3425.23	3527.65	53.13	3535.86	6.05639	0	0	--	-	-	-	PREDICTED: induced stolen tip protein TUB8-like [Solanum lycopersicum]	-	-	-	-
Solyc06g007980.4	3463	2321	1637	8212	6012	5049	48.4	48.95	47.33	136.43	130.29	135.93	48.2267	134.217	1.47666	0	0	UGT80A2	-	-	-	PREDICTED: sterol 3-beta-glucosyltransferase UGT80A2 isoform X2 [Solanum lycopersicum]	-	-	-	-
Solyc06g035580.3	1052	727	536	3812	2902	2295	16.38	17.08	17.27	70.56	70.08	68.84	16.91	69.8267	2.0459	0	0	HTH	-	-	-	protein HOTHEAD precursor [Solanum lycopersicum]	-	-	-	-
Solyc06g035720.3	1542	1045	797	5319	4058	3460	30.98	31.68	33.13	127.03	126.43	133.91	31.93	129.123	2.01577	0	0	BAG1	-	-	-	PREDICTED: BAG family molecular chaperone regulator 3 [Solanum lycopersicum]	-	-	-	-
Solyc06g059740.4	638	419	286	10543	8230	6247	10.78	10.69	10	211.84	215.73	203.41	10.49	210.327	4.32555	0	0	ADH2	Metabolism;Metabolism;Metabolism;Metabolism;Metabolism;Metabolism	Global and overview maps;Global and overview maps;Carbohydrate metabolism;Lipid metabolism;Amino acid metabolism;Lipid metabolism	K18857;K18857;K18857;K18857;K18857;K18857	alcohol dehydrogenase 2 [Solanum lycopersicum]	ko01100//Metabolic pathways;ko01110//Biosynthesis of secondary metabolites;ko00010//Glycolysis / Gluconeogenesis;ko00071//Fatty acid degradation;ko00350//Tyrosine metabolism;ko00592//alpha-Linolenic acid metabolism	GO:0044424//intracellular part	GO:0016616//oxidoreductase activity, acting on the CH-OH group of donors, NAD or NADP as acceptor;GO:0046914//transition metal ion binding	GO:0044710//single-organism metabolic process
Solyc06g062370.4	59049	38984	28515	20822	15205	12827	1669.85	1663.42	1668.32	699.92	666.76	698.71	1667.2	688.463	-1.27597	0	0	APS1	-	-	-	PREDICTED: acid phosphatase 1 [Solanum lycopersicum]	-	-	-	-
Solyc06g068520.3	15523	10062	7387	1432	1030	896	617.22	603.67	607.68	67.68	63.51	68.62	609.523	66.6033	-3.19402	0	0	--	-	-	-	hydroxyproline-rich systemin precursor [Solanum lycopersicum]	-	-	-	-
Solyc06g068650.4	7099	4723	3505	1470	1076	961	108.82	109.24	111.16	26.78	25.58	28.37	109.74	26.91	-2.02788	0	0	4CL2	Metabolism;Metabolism;Metabolism;Metabolism;Metabolism	Global and overview maps;Global and overview maps;Biosynthesis of other secondary metabolites;Amino acid metabolism;Metabolism of cofactors and vitamins	K01904;K01904;K01904;K01904;K01904	4-coumarate--CoA ligase [Solanum lycopersicum]	ko01100//Metabolic pathways;ko01110//Biosynthesis of secondary metabolites;ko00940//Phenylpropanoid biosynthesis;ko00360//Phenylalanine metabolism;ko00130//Ubiquinone and other terpenoid-quinone biosynthesis	-	-	-
Solyc06g072350.3	13713	9243	6584	2029	1693	1363	485.31	493.57	482.07	85.35	92.91	92.91	486.983	90.39	-2.42964	0	0	Os11g0549625	-	-	-	PREDICTED: CASP-like protein 4D1 [Solanum lycopersicum]	-	-	-	-
Solyc06g073190.3	4558	3133	2216	38599	29764	23381	94.59	98.11	95.15	952.19	957.86	934.68	95.95	948.243	3.3049	0	0	FRK2	Metabolism;Metabolism;Metabolism;Metabolism	Global and overview maps;Carbohydrate metabolism;Carbohydrate metabolism;Carbohydrate metabolism	K00847;K00847;K00847;K00847	fructokinase-2 [Solanum lycopersicum]	ko01100//Metabolic pathways;ko00520//Amino sugar and nucleotide sugar metabolism;ko00500//Starch and sucrose metabolism;ko00051//Fructose and mannose metabolism	-	GO:0004396//hexokinase activity;GO:0032550//purine ribonucleoside binding	GO:0005982//starch metabolic process;GO:0016310//phosphorylation;GO:0019321//pentose metabolic process
Solyc06g073260.3	11547	7642	5425	2270	1666	1426	240.13	239.8	233.41	56.11	53.73	57.12	237.78	55.6533	-2.09509	0	0	CSP41B	-	-	-	PREDICTED: chloroplast stem-loop binding protein of 41 kDa b, chloroplastic [Solanum lycopersicum]	-	GO:0005576//extracellular region;GO:0005911//cell-cell junction;GO:0009526//plastid envelope;GO:0009532//plastid stroma;GO:0030529//intracellular ribonucleoprotein complex;GO:0042579//microbody;GO:0044434//chloroplast part	GO:0003723//RNA binding;GO:0030247//polysaccharide binding	GO:0005976//polysaccharide metabolic process;GO:0006090//pyruvate metabolic process;GO:0006091//generation of precursor metabolites and energy;GO:0006355//regulation of transcription, DNA-templated;GO:0006417//regulation of translation;GO:0006605//protein targeting;GO:0006633//fatty acid biosynthetic process;GO:0006739//NADP metabolic process;GO:0006779//porphyrin-containing compound biosynthetic…
Solyc06g073587.1	6250	3941	3271	72	71	55	71.01	67.57	76.89	0.98	1.25	1.2	71.8233	1.14333	-5.97313	0	0	Os01g0270100	-	-	-	PREDICTED: multicystatin, partial [Solanum lycopersicum]	-	-	GO:0004857//enzyme inhibitor activity	GO:0010466//negative regulation of peptidase activity
Solyc06g074090.3	9221	5994	4339	15635	11666	9504	166.77	163.58	162.36	336.13	327.18	331.1	164.237	331.47	1.0131	0	0	DWF5	Metabolism;Metabolism;Metabolism	Global and overview maps;Global and overview maps;Lipid metabolism	K00213;K00213;K00213	PREDICTED: 7-dehydrocholesterol reductase [Solanum lycopersicum]	ko01100//Metabolic pathways;ko01110//Biosynthesis of secondary metabolites;ko00100//Steroid biosynthesis	-	GO:0016627//oxidoreductase activity, acting on the CH-CH group of donors	GO:0044710//single-organism metabolic process
Solyc06g074260.4	6907	4801	3456	1423	1138	944	126.59	132.76	131.04	31	32.34	33.33	130.13	32.2233	-2.01378	0	0	--	-	-	-	pollen proteins Ole e I-like precursor [Solanum lycopersicum]	-	-	-	-
Solyc06g076040.3	1330	830	591	4385	3279	2813	15.15	14.27	13.93	59.38	57.93	61.73	14.45	59.68	2.04618	0	0	PUB13	-	-	-	PREDICTED: U-box domain-containing protein 13 isoform X1 [Solanum lycopersicum]	-	-	-	-
Solyc06g076140.4	46860	30704	22780	7671	5596	4844	2332.1	2305.63	2345.52	453.79	431.86	464.36	2327.75	450.003	-2.37093	0	0	MTA	-	-	-	metallothionein-like protein type 2 [Solanum lycopersicum]	-	-	-	-
Solyc06g082980.3	8897	6072	4259	16457	12777	10104	240.37	247.52	238.06	528.49	535.28	525.81	241.983	529.86	1.1307	0	0	At1g20050	Metabolism;Metabolism;Metabolism	Global and overview maps;Global and overview maps;Lipid metabolism	K01824;K01824;K01824	PREDICTED: probable 3-beta-hydroxysteroid-Delta(8),Delta(7)-isomerase [Solanum lycopersicum]	ko01100//Metabolic pathways;ko01110//Biosynthesis of secondary metabolites;ko00100//Steroid biosynthesis	GO:0031090//organelle membrane;GO:0031224//intrinsic component of membrane;GO:0043231//intracellular membrane-bounded organelle	GO:0016863//intramolecular oxidoreductase activity, transposing C=C bonds	GO:0006637//acyl-CoA metabolic process;GO:0016129//phytosteroid biosynthetic process;GO:0035556//intracellular signal transduction;GO:0060147//regulation of posttranscriptional gene silencing
Solyc06g083040.3	6479	4202	3159	968	762	697	109.22	106.88	110.17	19.4	19.92	22.63	108.757	20.65	-2.39689	0	0	SCPL20	-	-	-	wound-inducible carboxypeptidase precursor [Solanum lycopersicum]	-	-	-	GO:0019538//protein metabolic process
Solyc06g084140.4	8658	5437	4124	1776	1369	1205	112.39	106.49	110.76	27.4	27.56	30.13	109.88	28.3633	-1.95383	0	0	SULTR3;1	-	-	-	PREDICTED: sulfate transporter 3.1-like [Solanum lycopersicum]	-	-	-	-
Solyc07g007260.4	6355	4179	3110	16799	10967	9775	292.24	289.96	295.89	918.26	782.04	865.86	292.697	855.387	1.54717	0	0	-	-	-	-	-	-	-	-	-
Solyc07g017220.3	4582	3039	2322	487	305	265	112.08	112.17	117.51	14.16	11.57	12.49	113.92	12.74	-3.16058	0	0	MARD1	-	-	-	PREDICTED: PHD finger-containing protein DDB_G0268158-like isoform X1 [Nicotiana tabacum]	-	-	-	-
Solyc07g017600.3	1554	1058	717	6452	4567	3711	23.77	24.42	22.69	117.32	108.34	109.35	23.6267	111.67	2.24075	0	0	PME44	Metabolism;Metabolism	Global and overview maps;Carbohydrate metabolism	K01051;K01051	PREDICTED: pectinesterase/pectinesterase inhibitor PPE8B [Solanum lycopersicum]	ko01100//Metabolic pathways;ko00040//Pentose and glucuronate interconversions	GO:0030312//external encapsulating structure	GO:0052689//carboxylic ester hydrolase activity	GO:0000272//polysaccharide catabolic process;GO:0009892//negative regulation of metabolic process;GO:0071555//cell wall organization
Solyc07g017780.4	21663	13345	10138	5869	4401	3503	184.85	171.82	178.98	59.53	58.23	57.58	178.55	58.4467	-1.61114	0	0	PMA4	Metabolism	Energy metabolism	K01535	H(+)-ATPase 4 [Solanum lycopersicum]	ko00190//Oxidative phosphorylation	GO:0031224//intrinsic component of membrane	GO:0008324//cation transmembrane transporter activity;GO:0015662//ATPase activity, coupled to transmembrane movement of ions, phosphorylative mechanism;GO:0032550//purine ribonucleoside binding;GO:0043169//cation binding	GO:0009152//purine ribonucleotide biosynthetic process;GO:0015992//proton transport
Solyc07g042520.4	108	71	58	2362	1709	1595	1.15	1.14	1.28	29.84	28.17	32.65	1.19	30.22	4.66647	0	0	SS	Metabolism;Metabolism	Global and overview maps;Carbohydrate metabolism	K00695;K00695	PREDICTED: sucrose synthase-like [Solanum lycopersicum]	ko01100//Metabolic pathways;ko00500//Starch and sucrose metabolism	-	-	-
Solyc07g042550.3	3380	2097	1646	8536	6824	5217	35.25	33	35.52	105.83	110.37	104.82	34.59	107.007	1.62927	0	0	SS	Metabolism;Metabolism	Global and overview maps;Carbohydrate metabolism	K00695;K00695	sucrose synthase [Solanum lycopersicum]	ko01100//Metabolic pathways;ko00500//Starch and sucrose metabolism	-	GO:0035251//UDP-glucosyltransferase activity	GO:0008152//metabolic process
Solyc07g042630.4	3264	2207	1503	133	106	87	37.9	38.67	36.11	1.84	1.91	1.95	37.56	1.9	-4.30513	0	0	OSCBPW	Metabolism;Metabolism	Global and overview maps;Metabolism of terpenoids and polyketides	K20659;K20659	PREDICTED: lupeol synthase [Solanum lycopersicum]	ko01110//Biosynthesis of secondary metabolites;ko00909//Sesquiterpenoid and triterpenoid biosynthesis	-	GO:0016853//isomerase activity	-
Solyc07g043420.3	126273	85290	62872	234884	178977	145375	2686.95	2738.4	2767.88	5941.02	5905.6	5958.62	2731.08	5935.08	1.1198	0	0	H6H	-	-	-	2-oxoglutarate-dependent dioxygenase 2 [Solanum lycopersicum]	-	-	GO:0016705//oxidoreductase activity, acting on paired donors, with incorporation or reduction of molecular oxygen;GO:0043169//cation binding	GO:0044710//single-organism metabolic process
Solyc07g043460.3	10644	7202	5428	20590	14678	12351	177.35	181.07	187.12	407.8	379.24	396.41	181.847	394.483	1.11724	0	0	CYP72A1	-	-	-	PREDICTED: cytochrome P450 CYP72A219 [Solanum lycopersicum]	-	-	GO:0016491//oxidoreductase activity;GO:0046872//metal ion binding	-
Solyc07g043570.3	13492	9159	6374	2191	1745	1463	300.63	307.93	293.83	58.03	60.29	62.79	300.797	60.37	-2.31688	0	0	At1g06690	-	-	-	NAD(P)-linked oxidoreductase superfamily protein [Solanum lycopersicum]	-	-	-	-
Solyc07g045440.1	3303	2154	1595	10030	7865	6008	81.26	79.95	81.18	293.29	300.03	284.7	80.7967	292.673	1.85692	0	0	FLA2	-	-	-	PREDICTED: fasciclin-like arabinogalactan protein 2 [Solanum lycopersicum]	-	GO:0031225//anchored component of membrane	-	GO:0006694//steroid biosynthetic process;GO:0009987//cellular process;GO:0046165//alcohol biosynthetic process
Solyc07g047850.3	44541	29110	20886	16410	12549	9875	1349.1	1330.38	1308.82	590.81	589.4	576.14	1329.43	585.45	-1.18319	0	0	CAB4	Metabolism;Metabolism	Global and overview maps;Energy metabolism	K08913;K08913	PREDICTED: chlorophyll a-b binding protein 4, chloroplastic [Solanum tuberosum]	ko01100//Metabolic pathways;ko00196//Photosynthesis - antenna proteins	GO:0009521//photosystem;GO:0031224//intrinsic component of membrane;GO:0044434//chloroplast part	GO:0043169//cation binding;GO:0046906//tetrapyrrole binding	GO:0006091//generation of precursor metabolites and energy;GO:0006464//cellular protein modification process
Solyc07g049135.1	38	36	33	136711	102275	83248	1.89	2.71	3.4	8100.68	7905.83	7993.56	2.66667	8000.02	11.5508	0	0	2A11	-	-	-	fruit-specific protein [Solanum lycopersicum]	-	-	-	-
Solyc07g049440.3	4060	2611	1901	435	294	253	82.12	79.68	79.55	10.46	9.22	9.86	80.45	9.84667	-3.03039	0	0	At2g04570	-	-	-	PREDICTED: GDSL esterase/lipase At2g04570 [Solanum lycopersicum]	-	-	-	-
Solyc07g051820.3	142	92	58	2032	1347	1213	1.67	1.63	1.41	28.42	24.57	27.49	1.57	26.8267	4.09483	0	0	CSLH1	-	-	-	PREDICTED: cellulose synthase-like protein H1 [Solanum lycopersicum]	-	-	-	-
Solyc07g052480.3	11963	7725	5715	798	625	527	159.11	155.03	157.26	12.62	12.89	13.5	157.133	13.0033	-3.59504	0	0	-	-	-	-	-	-	-	-	-
Solyc07g052510.4	124	91	64	2133	1631	1288	2.68	2.97	2.86	54.76	54.62	53.58	2.83667	54.32	4.25921	0	0	PER3	Metabolism;Metabolism;Metabolism	Global and overview maps;Global and overview maps;Biosynthesis of other secondary metabolites	K00430;K00430;K00430	PREDICTED: peroxidase 3-like [Solanum pennellii]	ko01100//Metabolic pathways;ko01110//Biosynthesis of secondary metabolites;ko00940//Phenylpropanoid biosynthesis	-	-	-
Solyc07g054310.3	766	518	380	6669	5028	4448	60.83	62.07	62.44	629.57	619.21	680.45	61.78	643.077	3.37978	0	0	--	-	-	-	cell wall protein, partial [Helianthus annuus]	-	-	-	-
Solyc07g055950.3	6859	4660	3431	871	689	555	177.84	182.31	184.05	26.84	27.7	27.72	181.4	27.42	-2.72587	0	0	PDF1	-	-	-	PREDICTED: protodermal factor 1 [Solanum lycopersicum]	-	-	-	-
Solyc07g056140.3	8793	5545	4076	20941	15962	12982	136.72	130.09	131.12	387.04	384.87	388.82	132.643	386.91	1.54445	0	0	AGPS1	Metabolism;Metabolism;Metabolism;Metabolism	Global and overview maps;Global and overview maps;Carbohydrate metabolism;Carbohydrate metabolism	K00975;K00975;K00975;K00975	glucose-1-phosphate adenylyltransferase small subunit, chloroplastic [Solanum lycopersicum]	ko01100//Metabolic pathways;ko01110//Biosynthesis of secondary metabolites;ko00520//Amino sugar and nucleotide sugar metabolism;ko00500//Starch and sucrose metabolism	GO:0009536//plastid	GO:0070566//adenylyltransferase activity	GO:0005977//glycogen metabolic process
Solyc07g056540.3	49842	32849	23110	6653	5348	4204	832.77	828.14	798.86	132.13	138.56	135.3	819.923	135.33	-2.59901	0	0	GLO1	Metabolism;Metabolism;Metabolism;Cellular Processes;Metabolism	Global and overview maps;Global and overview maps;Global and overview maps;Transport and catabolism;Carbohydrate metabolism	K11517;K11517;K11517;K11517;K11517	peroxisomal (S)-2-hydroxy-acid oxidase GLO1 [Solanum lycopersicum]	ko01100//Metabolic pathways;ko01110//Biosynthesis of secondary metabolites;ko01200//Carbon metabolism;ko04146//Peroxisome;ko00630//Glyoxylate and dicarboxylate metabolism	-	-	-
Solyc07g062530.3	980	724	523	18829	14412	11664	8.47	9.45	9.36	193.55	193.26	194.29	9.09333	193.7	4.41287	0	0	PPC1	Metabolism;Metabolism;Metabolism;Metabolism	Global and overview maps;Global and overview maps;Carbohydrate metabolism;Energy metabolism	K01595;K01595;K01595;K01595	phosphoenolpyruvate carboxylase [Solanum lycopersicum]	ko01100//Metabolic pathways;ko01200//Carbon metabolism;ko00620//Pyruvate metabolism;ko00710//Carbon fixation in photosynthetic organisms	-	-	-
Solyc07g063350.3	262	146	118	2159	1557	1397	2.07	1.74	1.93	20.3	19.09	21.28	1.91333	20.2233	3.40186	0	0	CIP7	-	-	-	PREDICTED: uncharacterized protein LOC101248895 [Solanum lycopersicum]	-	-	-	-
Solyc07g065090.2	11151	7250	5532	24288	16566	14019	291.12	285.6	298.8	753.73	670.66	705	291.84	709.797	1.28223	0	0	PGIP1	-	-	-	polygalacturonase inhibitor protein precursor [Solanum lycopersicum]	-	-	-	-
Solyc07g065540.1	397	308	231	3395	2676	2149	9.72	11.38	11.7	98.79	101.59	101.34	10.9333	100.573	3.20144	0	0	FLA1	-	-	-	PREDICTED: fasciclin-like arabinogalactan protein 1 [Solanum lycopersicum]	-	-	-	-
Solyc07g065900.3	3976	2794	2027	314	288	203	86.68	91.9	91.42	8.14	9.74	8.52	90	8.8	-3.35435	0	0	FBA5	Metabolism;Metabolism;Metabolism;Metabolism;Metabolism;Metabolism;Metabolism;Metabolism	Global and overview maps;Global and overview maps;Global and overview maps;Global and overview maps;Carbohydrate metabolism;Energy metabolism;Carbohydrate metabolism;Carbohydrate metabolism	K01623;K01623;K01623;K01623;K01623;K01623;K01623;K01623	fructose-bisphosphate aldolase, cytoplasmic isozyme 1 [Solanum lycopersicum]	ko01100//Metabolic pathways;ko01110//Biosynthesis of secondary metabolites;ko01200//Carbon metabolism;ko01230//Biosynthesis of amino acids;ko00010//Glycolysis / Gluconeogenesis;ko00710//Carbon fixation in photosynthetic organisms;ko00051//Fructose and mannose metabolism;ko00030//Pentose phosphate pathway	-	GO:0016832//aldehyde-lyase activity	GO:0006090//pyruvate metabolic process
Solyc07g066600.3	17620	11904	8525	33871	26525	20796	331.36	337.78	331.69	757.14	773.51	753.32	333.61	761.323	1.19035	0	0	PGK3	Metabolism;Metabolism;Metabolism;Metabolism;Metabolism;Metabolism	Global and overview maps;Global and overview maps;Global and overview maps;Global and overview maps;Carbohydrate metabolism;Energy metabolism	K00927;K00927;K00927;K00927;K00927;K00927	phosphoglycerate kinase [Solanum lycopersicum]	ko01100//Metabolic pathways;ko01110//Biosynthesis of secondary metabolites;ko01200//Carbon metabolism;ko01230//Biosynthesis of amino acids;ko00010//Glycolysis / Gluconeogenesis;ko00710//Carbon fixation in photosynthetic organisms	-	-	-
Solyc08g005650.3	713	484	328	4146	2709	2121	11.39	11.67	10.84	78.73	67.11	65.27	11.3	70.37	2.63864	0	0	CYP71D55	-	-	-	PREDICTED: premnaspirodiene oxygenase [Solanum lycopersicum]	-	-	-	-
Solyc08g014000.3	70003	46373	34285	16037	12202	10226	713.68	713.35	723.15	194.34	192.9	200.82	716.727	196.02	-1.87042	0	0	LOX1.1	Metabolism	Lipid metabolism	K15718	linoleate 9S-lipoxygenase A [Solanum lycopersicum]	ko00591//Linoleic acid metabolism	-	GO:0016701//oxidoreductase activity, acting on single donors with incorporation of molecular oxygen;GO:0043169//cation binding	GO:0006633//fatty acid biosynthetic process
Solyc08g066840.3	13993	9569	6777	2813	2052	1755	401.72	414.5	402.52	95.99	91.35	97.05	406.247	94.7967	-2.09945	0	0	TIP4-1	-	-	-	aquaporin TIP4-1 [Solanum lycopersicum]	-	GO:0031224//intrinsic component of membrane	-	GO:0051234//establishment of localization
Solyc08g074630.2	57377	38925	28382	10376	7667	6216	984.21	1007.46	1007.24	211.56	203.94	205.38	999.637	206.96	-2.27205	0	0	co-2	Metabolism;Metabolism;Metabolism;Metabolism	Global and overview maps;Global and overview maps;Amino acid metabolism;Biosynthesis of other secondary metabolites	K00422;K00422;K00422;K00422	polyphenol oxidase F, chloroplastic [Solanum lycopersicum]	ko01100//Metabolic pathways;ko01110//Biosynthesis of secondary metabolites;ko00350//Tyrosine metabolism;ko00950//Isoquinoline alkaloid biosynthesis	-	GO:0003824//catalytic activity;GO:0043169//cation binding	GO:0042440//pigment metabolic process
Solyc08g074683.1	8364	5529	4199	1352	1172	838	141.31	140.94	146.77	27.15	30.7	27.27	143.007	28.3733	-2.33347	0	0	co-2	Metabolism;Metabolism;Metabolism;Metabolism	Global and overview maps;Global and overview maps;Amino acid metabolism;Biosynthesis of other secondary metabolites	K00422;K00422;K00422;K00422	polyphenol oxidase B, chloroplastic [Solanum lycopersicum]	ko01100//Metabolic pathways;ko01110//Biosynthesis of secondary metabolites;ko00350//Tyrosine metabolism;ko00950//Isoquinoline alkaloid biosynthesis	-	-	-
Solyc08g075210.2	2801	1905	1449	8295	6231	5043	66.47	68.22	71.15	234	229.31	230.53	68.6133	231.28	1.75308	0	0	ASAT3	Metabolism;Metabolism;Metabolism;Metabolism;Metabolism	Global and overview maps;Global and overview maps;Biosynthesis of other secondary metabolites;Biosynthesis of other secondary metabolites;Biosynthesis of other secondary metabolites	K13065;K13065;K13065;K13065;K13065	PREDICTED: acylsugar acyltransferase 3-like [Solanum lycopersicum]	ko01100//Metabolic pathways;ko01110//Biosynthesis of secondary metabolites;ko00940//Phenylpropanoid biosynthesis;ko00941//Flavonoid biosynthesis;ko00945//Stilbenoid, diarylheptanoid and gingerol biosynthesis	-	-	-
Solyc08g076220.3	31047	20731	15082	12128	9639	7521	523.07	527	525.7	242.88	251.82	244.08	525.257	246.26	-1.09284	0	0	At1g32060	Metabolism;Metabolism;Metabolism	Global and overview maps;Global and overview maps;Energy metabolism	K00855;K00855;K00855	PREDICTED: phosphoribulokinase, chloroplastic [Solanum lycopersicum]	ko01100//Metabolic pathways;ko01200//Carbon metabolism;ko00710//Carbon fixation in photosynthetic organisms	-	GO:0016301//kinase activity;GO:0032550//purine ribonucleoside binding	GO:0006796//phosphate-containing compound metabolic process;GO:0044238//primary metabolic process
Solyc08g078090.1	5095	3190	2473	836	550	496	92.93	87.79	93.32	18.12	15.56	17.43	91.3467	17.0367	-2.42271	0	0	At4g16820	-	-	-	PREDICTED: phospholipase A1-Ibeta2, chloroplastic-like [Solanum lycopersicum]	-	-	-	-
Solyc08g079090.4	2108	1302	876	8422	5866	4965	26.65	24.84	22.92	126.58	115.02	120.93	24.8033	120.843	2.28453	0	0	SKU5	-	-	-	PREDICTED: monocopper oxidase-like protein SKU5 [Solanum lycopersicum]	-	GO:0005576//extracellular region;GO:0005618//cell wall;GO:0005911//cell-cell junction;GO:0031090//organelle membrane;GO:0031225//anchored component of membrane	GO:0003824//catalytic activity;GO:0043169//cation binding	GO:0009826//unidimensional cell growth;GO:0010053//root epidermal cell differentiation;GO:0043479//pigment accumulation in tissues in response to UV light;GO:0044711//single-organism biosynthetic process;GO:0045229//external encapsulating structure organization;GO:0048588//developmental cell growth;GO:0051273//beta-glucan metabolic process;GO:0065008//regulation of biological quality
Solyc08g080170.3	6137	4178	2957	22815	17245	14265	105.57	108.44	105.24	466.51	460.01	472.67	106.417	466.397	2.13183	0	0	HMGS	Metabolism;Metabolism;Metabolism;Metabolism;Metabolism;Metabolism	Global and overview maps;Global and overview maps;Amino acid metabolism;Metabolism of terpenoids and polyketides;Carbohydrate metabolism;Lipid metabolism	K01641;K01641;K01641;K01641;K01641;K01641	PREDICTED: hydroxymethylglutaryl-CoA synthase [Solanum lycopersicum]	ko01100//Metabolic pathways;ko01110//Biosynthesis of secondary metabolites;ko00280//Valine, leucine and isoleucine degradation;ko00900//Terpenoid backbone biosynthesis;ko00650//Butanoate metabolism;ko00072//Synthesis and degradation of ketone bodies	-	GO:0046912//transferase activity, transferring acyl groups, acyl groups converted into alkyl on transfer	GO:0006720//isoprenoid metabolic process
Solyc08g080570.4	1911	1192	896	5145	3851	3086	34.26	32.24	33.23	109.63	107.05	106.56	33.2433	107.747	1.69651	0	0	UGE1	Metabolism;Metabolism;Metabolism	Global and overview maps;Carbohydrate metabolism;Carbohydrate metabolism	K01784;K01784;K01784	PREDICTED: bifunctional UDP-glucose 4-epimerase and UDP-xylose 4-epimerase 1 [Solanum lycopersicum]	ko01100//Metabolic pathways;ko00520//Amino sugar and nucleotide sugar metabolism;ko00052//Galactose metabolism	-	GO:0016857//racemase and epimerase activity, acting on carbohydrates and derivatives;GO:0048037//cofactor binding	GO:0019318//hexose metabolic process
Solyc08g082190.3	68546	43816	32327	12537	9816	7912	2220.67	2141.83	2166.74	482.78	493.12	493.74	2176.41	489.88	-2.15145	0	0	--	-	-	-	PREDICTED: glycine-rich cell wall structural protein 2-like [Capsicum annuum]	-	-	-	-
Solyc09g005260.4	9494	6425	4637	1531	1195	917	162.49	165.92	164.19	31.15	31.71	30.23	164.2	31.03	-2.40372	0	0	CAX3	-	-	-	PREDICTED: vacuolar cation/proton exchanger 3 [Solanum pennellii]	-	GO:0031224//intrinsic component of membrane	GO:0015368//calcium:cation antiporter activity	GO:0006816//calcium ion transport;GO:0044763//single-organism cellular process
Solyc09g006005.1	5637	3888	2730	490	375	336	188.26	195.93	188.64	19.45	19.42	21.62	190.943	20.1633	-3.24334	0	0	PR1B1	Organismal Systems;Environmental Information Processing;Environmental Information Processing	Environmental adaptation;Signal transduction;Signal transduction	K13449;K13449;K13449	PREDICTED: pathogenesis-related leaf protein 4-like [Solanum lycopersicum]	ko04626//Plant-pathogen interaction;ko04075//Plant hormone signal transduction;ko04016//MAPK signaling pathway - plant	-	-	GO:0001906//cell killing;GO:0006950//response to stress;GO:0009620//response to fungus
Solyc09g008280.2	32083	21533	15302	87441	72335	55869	597.41	605	589.51	1935.39	2088.64	2003.89	597.307	2009.31	1.75015	0	0	SAM3	Metabolism;Metabolism;Metabolism;Metabolism	Global and overview maps;Global and overview maps;Global and overview maps;Amino acid metabolism	K00789;K00789;K00789;K00789	S-adenosylmethionine synthase 3 [Solanum lycopersicum]	ko01100//Metabolic pathways;ko01110//Biosynthesis of secondary metabolites;ko01230//Biosynthesis of amino acids;ko00270//Cysteine and methionine metabolism	GO:0044424//intracellular part	GO:0016765//transferase activity, transferring alkyl or aryl (other than methyl) groups;GO:0032550//purine ribonucleoside binding;GO:0043169//cation binding	GO:0009108//coenzyme biosynthetic process
Solyc09g009020.3	20108	13801	9849	48092	39782	30638	360.66	373.5	365.48	1025.33	1106.47	1058.52	366.547	1063.44	1.53667	0	0	PGH1	Metabolism;Metabolism;Metabolism;Metabolism;Metabolism;Genetic Information Processing	Global and overview maps;Global and overview maps;Global and overview maps;Global and overview maps;Carbohydrate metabolism;Folding, sorting and degradation	K01689;K01689;K01689;K01689;K01689;K01689	enolase [Solanum lycopersicum]	ko01100//Metabolic pathways;ko01110//Biosynthesis of secondary metabolites;ko01200//Carbon metabolism;ko01230//Biosynthesis of amino acids;ko00010//Glycolysis / Gluconeogenesis;ko03018//RNA degradation	GO:0005576//extracellular region;GO:0005911//cell-cell junction;GO:0009536//plastid;GO:0016020//membrane;GO:0031967//organelle envelope	GO:0003676//nucleic acid binding;GO:0016836//hydro-lyase activity;GO:0046914//transition metal ion binding	GO:0001101//response to acid chemical;GO:0006006//glucose metabolic process;GO:0006090//pyruvate metabolic process;GO:0006739//NADP metabolic process;GO:0006970//response to osmotic stress;GO:0009314//response to radiation;GO:0010038//response to metal ion;GO:0010468//regulation of gene expression;GO:0034645//cellular macromolecule biosynthetic process;GO:0043094//cellular metabolic compound salv…
Solyc09g009260.3	9671	6445	4555	23731	18852	14597	191.01	192.07	186.13	557.14	577.38	555.34	189.737	563.287	1.56987	0	0	FBA6	Metabolism;Metabolism;Metabolism;Metabolism;Metabolism;Metabolism;Metabolism;Metabolism	Global and overview maps;Global and overview maps;Global and overview maps;Global and overview maps;Carbohydrate metabolism;Energy metabolism;Carbohydrate metabolism;Carbohydrate metabolism	K01623;K01623;K01623;K01623;K01623;K01623;K01623;K01623	fructose-1,6-bisphosphate aldolase [Solanum lycopersicum]	ko01100//Metabolic pathways;ko01110//Biosynthesis of secondary metabolites;ko01200//Carbon metabolism;ko01230//Biosynthesis of amino acids;ko00010//Glycolysis / Gluconeogenesis;ko00710//Carbon fixation in photosynthetic organisms;ko00051//Fructose and mannose metabolism;ko00030//Pentose phosphate pathway	-	-	-
Solyc09g065560.3	4896	3227	2416	552	387	329	65.55	65.19	66.92	8.78	8.03	8.48	65.8867	8.43	-2.96638	0	0	SULTR3;1	-	-	-	PREDICTED: sulfate transporter 3.1 [Solanum lycopersicum]	-	-	-	-
Solyc09g072753.1	3218	2080	1586	181	143	127	158.59	154.64	161.71	10.6	10.93	12.06	158.313	11.1967	-3.82164	0	0	--	-	-	-	PREDICTED: tetra-peptide repeat homeobox protein 1-like isoform X1 [Solanum tuberosum]	-	-	-	-
Solyc09g075360.4	5017	3249	2637	930	721	585	77.69	75.91	84.48	17.12	17.31	17.45	79.36	17.2933	-2.1982	0	0	At4g02290	-	-	-	endo-1,4-beta-glucanase precursor [Solanum lycopersicum]	-	-	GO:0004553//hydrolase activity, hydrolyzing O-glycosyl compounds	GO:0030243//cellulose metabolic process
Solyc09g083435.1	14115	9346	6781	1037	895	789	761.32	760.61	756.69	66.48	74.86	81.97	759.54	74.4367	-3.35104	0	0	PIIF	-	-	-	PREDICTED: wound-induced proteinase inhibitor 1 [Solanum lycopersicum]	-	-	-	GO:0010466//negative regulation of peptidase activity
Solyc09g084440.2	119426	79666	59582	17687	13976	11960	6219.73	6260.3	6419.89	1094.9	1128.69	1199.8	6299.97	1141.13	-2.46488	0	0	-	-	-	-	-	-	-	-	-
Solyc09g084470.3	126578	85190	61296	16896	12312	10267	6128.12	6223.11	6139.61	972.35	924.3	957.46	6163.61	951.37	-2.6957	0	0	PIIF	-	-	-	wound-induced proteinase inhibitor 1 precursor [Solanum lycopersicum]	-	-	GO:0004866//endopeptidase inhibitor activity;GO:0016787//hydrolase activity	GO:0006950//response to stress;GO:0010466//negative regulation of peptidase activity
Solyc09g084480.3	29550	19480	14379	5340	3525	3099	1712.92	1703.79	1724.44	367.94	316.85	346.02	1713.72	343.603	-2.31831	0	0	PIIF	-	-	-	PREDICTED: wound-induced proteinase inhibitor 1-like [Solanum lycopersicum]	-	-	GO:0004866//endopeptidase inhibitor activity;GO:0016787//hydrolase activity	GO:0006950//response to stress;GO:0010466//negative regulation of peptidase activity
Solyc09g084490.4	21068	14353	10449	2996	2002	1685	1156.97	1189.3	1187.17	195.57	170.48	178.24	1177.81	181.43	-2.69863	0	0	PIIF	-	-	-	PREDICTED: wound-induced proteinase inhibitor 1-like [Solanum lycopersicum]	-	-	GO:0016787//hydrolase activity	GO:0006950//response to stress;GO:0010466//negative regulation of peptidase activity
Solyc09g089530.3	30012	20498	15285	971	784	707	1756.52	1810.17	1850.85	67.55	71.15	79.7	1805.85	72.8	-4.63259	0	0	PIIF	-	-	-	PREDICTED: proteinase inhibitor 1-like [Solanum lycopersicum]	-	-	GO:0030414//peptidase inhibitor activity	GO:0010466//negative regulation of peptidase activity
Solyc09g091510.3	2782	1864	1313	7969	5991	4795	58.05	58.69	56.69	197.67	193.86	192.74	57.81	194.757	1.75228	0	0	CHS1B	Metabolism;Metabolism;Metabolism;Organismal Systems	Global and overview maps;Global and overview maps;Biosynthesis of other secondary metabolites;Environmental adaptation	K00660;K00660;K00660;K00660	chalcone synthase 1 [Solanum lycopersicum]	ko01100//Metabolic pathways;ko01110//Biosynthesis of secondary metabolites;ko00941//Flavonoid biosynthesis;ko04712//Circadian rhythm - plant	-	GO:0016747//transferase activity, transferring acyl groups other than amino-acyl groups	GO:0009812//flavonoid metabolic process
Solyc09g097770.3	82030	53646	41026	5833	4188	3837	4157.64	4102.62	4302.03	351.42	329.15	374.6	4187.43	351.723	-3.57355	0	0	GRP	-	-	-	tyrosine- and lysine-rich protein precursor [Solanum lycopersicum]	-	-	-	-
Solyc09g098540.3	24402	16613	11777	48877	38064	30653	483.86	497.03	483.13	1152.02	1170.36	1170.79	488.007	1164.39	1.2546	0	0	CTL1	-	-	-	PREDICTED: chitinase-like protein 1 [Solanum lycopersicum]	-	-	GO:0016787//hydrolase activity	GO:0006026//aminoglycan catabolic process;GO:0044036//cell wall macromolecule metabolic process;GO:0044238//primary metabolic process
Solyc10g005100.3	102	69	41	2523	2028	1595	2.75	2.81	2.29	80.81	84.73	82.78	2.61667	82.7733	4.98336	0	0	PCAP1	-	-	-	PREDICTED: plasma membrane-associated cation-binding protein 1 [Solanum lycopersicum]	-	-	-	-
Solyc10g005320.3	4281	2921	2054	122	92	66	84.72	87.22	84.1	2.87	2.82	2.52	85.3467	2.73667	-4.96284	0	0	TSB	Metabolism;Metabolism;Metabolism;Metabolism;Metabolism	Global and overview maps;Global and overview maps;Global and overview maps;Amino acid metabolism;Amino acid metabolism	K01696;K01696;K01696;K01696;K01696	PREDICTED: tryptophan synthase beta chain 1-like [Solanum lycopersicum]	ko01100//Metabolic pathways;ko01110//Biosynthesis of secondary metabolites;ko01230//Biosynthesis of amino acids;ko00260//Glycine, serine and threonine metabolism;ko00400//Phenylalanine, tyrosine and tryptophan biosynthesis	-	GO:0016836//hydro-lyase activity	GO:0006586//indolalkylamine metabolic process
Solyc10g050110.1	1791	1235	825	7020	5374	4282	40.78	42.43	38.86	189.98	189.73	187.79	40.69	189.167	2.21691	0	0	At4g06744	-	-	-	leucine-rich repeat family protein [Citrus trifoliata]	-	-	-	-
Solyc10g055810.2	12373	8043	5778	1312	896	727	386.37	378.96	373.29	48.7	43.39	43.73	379.54	45.2733	-3.06752	0	0	CHI9	Metabolism;Environmental Information Processing;Metabolism	Global and overview maps;Signal transduction;Carbohydrate metabolism	K20547;K20547;K20547	basic 30 kDa endochitinase precursor [Solanum lycopersicum]	ko01100//Metabolic pathways;ko04016//MAPK signaling pathway - plant;ko00520//Amino sugar and nucleotide sugar metabolism	GO:0030312//external encapsulating structure;GO:0043231//intracellular membrane-bounded organelle	GO:0004553//hydrolase activity, hydrolyzing O-glycosyl compounds;GO:0097367//carbohydrate derivative binding	GO:0006026//aminoglycan catabolic process;GO:0006950//response to stress;GO:0044036//cell wall macromolecule metabolic process;GO:0044238//primary metabolic process
Solyc10g074790.2	2782	1806	1330	6459	5061	4030	44.52	43.6	44.03	122.85	125.58	124.21	44.05	124.213	1.49561	0	0	PILS6	-	-	-	PREDICTED: protein PIN-LIKES 6 [Solanum lycopersicum]	-	-	-	GO:0044763//single-organism cellular process
Solyc10g075070.3	12654	8442	5928	3882	2897	2301	535.51	539.06	519.03	195.28	190.11	187.57	531.2	190.987	-1.47578	0	0	LTP1	-	-	-	non-specific lipid-transfer protein 2-like precursor [Solanum lycopersicum]	-	-	-	-
Solyc10g075090.3	1496	1096	708	12071	9756	8734	104.54	115.56	102.39	1002.65	1057.24	1175.67	107.497	1078.52	3.32669	0	0	LE16	-	-	-	non-specific lipid-transfer protein 2 precursor [Solanum lycopersicum]	-	-	GO:0005488//binding	GO:0044765//single-organism transport
Solyc10g075110.2	18295	12759	9254	690	531	388	1052.44	1107.46	1101.37	47.18	47.37	42.99	1087.09	45.8467	-4.56751	0	0	TSW12	-	-	-	non-specific lipid-transfer protein 1 precursor [Solanum lycopersicum]	-	-	GO:0005488//binding	GO:0044765//single-organism transport
Solyc10g075118.1	2116	1388	1146	6168	4648	3746	83.37	82.51	93.41	288.86	283.97	284.29	86.43	285.707	1.72493	0	0	LTP1	-	-	-	PREDICTED: non-specific lipid-transfer protein 2-like [Solanum lycopersicum]	-	-	-	-
Solyc10g076510.2	1508	1049	726	9727	7857	6055	19.65	20.63	19.57	150.67	158.77	151.99	19.95	153.81	2.94669	0	0	PDC1	Metabolism;Metabolism;Metabolism	Global and overview maps;Global and overview maps;Carbohydrate metabolism	K01568;K01568;K01568	PREDICTED: pyruvate decarboxylase 1-like [Solanum lycopersicum]	ko01100//Metabolic pathways;ko01110//Biosynthesis of secondary metabolites;ko00010//Glycolysis / Gluconeogenesis	-	GO:0016831//carboxy-lyase activity;GO:0019842//vitamin binding	-
Solyc10g081730.2	888	662	404	3633	2825	2233	15.9	17.88	14.97	77.32	78.43	77.01	16.25	77.5867	2.25537	0	0	WDL4	-	-	-	PREDICTED: protein WVD2-like 4 [Solanum lycopersicum]	-	-	-	-
Solyc10g083570.3	4733	3232	2386	12223	9655	7614	94.47	97.34	98.53	289.99	298.83	292.73	96.78	293.85	1.6023	0	0	FBA1	Metabolism;Metabolism;Metabolism;Metabolism;Metabolism;Metabolism;Metabolism;Metabolism	Global and overview maps;Global and overview maps;Global and overview maps;Global and overview maps;Carbohydrate metabolism;Energy metabolism;Carbohydrate metabolism;Carbohydrate metabolism	K01623;K01623;K01623;K01623;K01623;K01623;K01623;K01623	fructose 1,6-bisphosphate aldolase [Solanum lycopersicum]	ko01100//Metabolic pathways;ko01110//Biosynthesis of secondary metabolites;ko01200//Carbon metabolism;ko01230//Biosynthesis of amino acids;ko00010//Glycolysis / Gluconeogenesis;ko00710//Carbon fixation in photosynthetic organisms;ko00051//Fructose and mannose metabolism;ko00030//Pentose phosphate pathway	-	-	-
Solyc10g084320.3	11662	7597	5915	2082	1611	1304	152.36	149.76	159.88	32.33	32.64	32.82	154	32.5967	-2.24013	0	0	SBT1.9	-	-	-	PREDICTED: subtilisin-like protease SBT1.9 [Solanum lycopersicum]	-	-	-	-
Solyc10g084940.3	2488	1730	1229	186	142	115	42.9	45.01	43.84	3.81	3.8	3.82	43.9167	3.81	-3.52691	0	0	NPF5.7	-	-	-	PREDICTED: protein NRT1/ PTR FAMILY 5.6-like [Solanum lycopersicum]	-	-	-	-
Solyc10g085020.3	4841	3195	2255	11055	8834	6565	96.31	95.9	92.81	261.42	272.52	251.57	95.0067	261.837	1.46257	0	0	TUBB2	Cellular Processes	Transport and catabolism	K07375	PREDICTED: tubulin beta-2 chain [Solanum lycopersicum]	ko04145//Phagosome	GO:0015630//microtubule cytoskeleton;GO:0032991//macromolecular complex	GO:0005198//structural molecule activity;GO:0017111//nucleoside-triphosphatase activity;GO:0032550//purine ribonucleoside binding	GO:0043623//cellular protein complex assembly;GO:0044763//single-organism cellular process
Solyc10g085220.3	2032	1378	999	5472	3924	3249	22.4	22.92	22.78	71.7	67.07	68.99	22.7	69.2533	1.60919	0	0	At5g34940	Metabolism;Metabolism	Global and overview maps;Glycan biosynthesis and metabolism	K07964;K07964	PREDICTED: heparanase-like protein 3 [Solanum lycopersicum]	ko01100//Metabolic pathways;ko00531//Glycosaminoglycan degradation	-	-	-
Solyc10g086180.2	25217	16732	12256	8399	6429	5135	293.7	294.04	295.32	116.28	116.11	115.2	294.353	115.863	-1.34512	0	0	PALA	Metabolism;Metabolism;Metabolism;Metabolism	Global and overview maps;Global and overview maps;Biosynthesis of other secondary metabolites;Amino acid metabolism	K10775;K10775;K10775;K10775	PREDICTED: phenylalanine ammonia-lyase [Solanum lycopersicum]	ko01100//Metabolic pathways;ko01110//Biosynthesis of secondary metabolites;ko00940//Phenylpropanoid biosynthesis;ko00360//Phenylalanine metabolism	-	-	-
Solyc10g086580.2	85520	55911	39756	26330	21594	16712	1443.23	1423.69	1388.07	528.17	565.09	543.25	1418.33	545.503	-1.37853	0	0	RCA	-	-	-	PREDICTED: ribulose bisphosphate carboxylase/oxygenase activase, chloroplastic [Solanum lycopersicum]	-	-	-	-
Solyc11g006230.3	111	107	69	5246	4245	3395	3.57	5.19	4.59	200.3	211.44	210.06	4.45	207.267	5.54154	0	0	GIF1	-	-	-	PREDICTED: GRF1-interacting factor 1 [Solanum lycopersicum]	-	-	-	GO:0003002//regionalization;GO:0003006//developmental process involved in reproduction;GO:0009887//organ morphogenesis;GO:0010468//regulation of gene expression;GO:0034645//cellular macromolecule biosynthetic process;GO:0048827//phyllome development
Solyc11g006250.2	3738	2557	1847	15658	11745	9928	78.71	81.24	80.46	391.91	383.5	402.68	80.1367	392.697	2.29288	0	0	At5g33370	-	-	-	GDSL esterase/lipase precursor [Solanum lycopersicum]	-	-	GO:0016787//hydrolase activity	-
Solyc11g012320.3	14252	9707	6826	76868	60326	46380	624.1	641.36	618.42	4001.05	4096.33	3912.06	627.96	4003.15	2.67239	0	0	--	-	-	-	induced stolen tip protein TUB8-like isoform 1 [Solanum lycopersicum]	-	-	-	-
Solyc11g012325.1	618	427	328	3830	2573	2132	23.25	24.25	25.53	171.34	150.14	154.58	24.3433	158.687	2.70458	0	0	--	-	-	-	induced stolen tip protein TUB8-like isoform 2 [Solanum lycopersicum]	-	-	-	-
Solyc11g013110.2	5933	3950	2930	11482	9087	7256	109	109.5	111.37	250.74	258.88	256.78	109.957	255.467	1.2162	0	0	FL	Metabolism;Metabolism;Metabolism	Global and overview maps;Global and overview maps;Biosynthesis of other secondary metabolites	K05278;K05278;K05278	PREDICTED: flavonol synthase/flavanone 3-hydroxylase [Solanum lycopersicum]	ko01100//Metabolic pathways;ko01110//Biosynthesis of secondary metabolites;ko00941//Flavonoid biosynthesis	-	GO:0016706//oxidoreductase activity, acting on paired donors, with incorporation or reduction of molecular oxygen, 2-oxoglutarate as one donor, and incorporation of one atom each of oxygen into both donors;GO:0043169//cation binding	GO:0051553//flavone biosynthetic process
Solyc11g020960.2	6850	4897	3550	14525	10855	8807	302.59	326.39	324.43	762.66	743.54	749.36	317.803	751.853	1.24232	0	0	PIN2	-	-	-	PREDICTED: wound-induced proteinase inhibitor 2-like [Solanum lycopersicum]	-	-	-	-
Solyc11g021060.2	211272	142648	105600	85567	59812	49655	7424.85	7564.17	7678.03	3574.46	3259.5	3361.36	7555.68	3398.44	-1.15269	0	0	ARPI	-	-	-	proteinase inhibitor type-2 TR8 precursor [Solanum lycopersicum]	-	-	GO:0004857//enzyme inhibitor activity	GO:0010466//negative regulation of peptidase activity
Solyc11g066670.1	4779	3299	2428	11554	8380	6848	103	107.28	108.26	295.99	280.05	284.28	106.18	286.773	1.4334	0	0	ZOX1	Metabolism	Metabolism of terpenoids and polyketides	K13495	PREDICTED: zeatin O-glucosyltransferase-like [Solanum lycopersicum]	ko00908//Zeatin biosynthesis	-	-	-
Solyc11g069190.2	7578	5031	3706	14440	10571	8985	93.14	93.3	94.23	210.95	201.46	212.71	93.5567	208.373	1.15526	0	0	ARF4	-	-	-	auxin response factor 4 [Solanum lycopersicum]	-	GO:0043231//intracellular membrane-bounded organelle	GO:0001071//nucleic acid binding transcription factor activity;GO:0005515//protein binding	GO:0001708//cell fate specification;GO:0009755//hormone-mediated signaling pathway;GO:0009791//post-embryonic development;GO:0010468//regulation of gene expression;GO:0034645//cellular macromolecule biosynthetic process
Solyc11g069430.2	6793	4431	3135	18418	14057	11272	163.39	160.81	156.01	526.59	524.3	522.25	160.07	524.38	1.71191	0	0	PIP2-1	-	-	-	PREDICTED: probable aquaporin PIP2-1 [Solanum pennellii]	-	GO:0031224//intrinsic component of membrane	-	GO:0051234//establishment of localization
Solyc11g069700.2	8286	5814	4138	540	395	326	136.86	144.89	141.4	10.6	10.12	10.37	141.05	10.3633	-3.76665	0	0	REFA1	Genetic Information Processing	Translation	K03231	PREDICTED: elongation factor 1-alpha-like [Solanum lycopersicum]	ko03013//RNA transport	-	-	-
Solyc11g072710.3	2182	1516	1055	8494	6083	5008	18.88	19.79	18.89	87.36	81.62	83.47	19.1867	84.15	2.13286	0	0	PHOT1	-	-	-	phototropin-1 [Solanum lycopersicum]	-	-	-	-
Solyc12g009300.3	25114	16115	12047	142071	111353	88620	241.55	233.87	239.72	1624.25	1660.77	1641.83	238.38	1642.28	2.78437	0	0	SS	Metabolism;Metabolism	Global and overview maps;Carbohydrate metabolism	K00695;K00695	sucrose synthase [Solanum lycopersicum]	ko01100//Metabolic pathways;ko00500//Starch and sucrose metabolism	-	GO:0035251//UDP-glucosyltransferase activity	GO:0008152//metabolic process
Solyc12g009650.2	10093	6608	4716	1803	1243	1143	327.68	323.71	316.77	69.58	62.58	71.48	322.72	67.88	-2.24922	0	0	TPRP-F1	-	-	-	proline-rich protein precursor [Solanum lycopersicum]	-	GO:0005576//extracellular region;GO:0005911//cell-cell junction;GO:0044434//chloroplast part	-	-
Solyc12g009930.3	4377	2806	2060	22884	17993	14777	106.89	103.4	104.08	664.3	681.39	695.14	104.79	680.277	2.69862	0	0	ZOX1	Metabolism	Metabolism of terpenoids and polyketides	K13495	PREDICTED: zeatin O-glucosyltransferase-like [Solanum lycopersicum]	ko00908//Zeatin biosynthesis	-	-	-
Solyc12g010020.3	115558	78229	57379	7253	5686	4500	1774.94	1813.02	1823.38	132.42	135.42	133.14	1803.78	133.66	-3.75438	0	0	LAPA1	Metabolism;Metabolism	Global and overview maps;Metabolism of other amino acids	K01255;K01255	leucine aminopeptidase 1, chloroplastic [Solanum lycopersicum]	ko01100//Metabolic pathways;ko00480//Glutathione metabolism	GO:0044424//intracellular part	GO:0008237//metallopeptidase activity;GO:0046914//transition metal ion binding	GO:0019538//protein metabolic process
Solyc12g010030.3	43810	29038	21403	963	849	609	1003.5	1003.59	1014.28	26.22	30.17	26.87	1007.12	27.7533	-5.18144	0	0	LAPA1	Metabolism;Metabolism	Global and overview maps;Metabolism of other amino acids	K01255;K01255	leucine aminopeptidase, partial [Solanum lycopersicum]	ko01100//Metabolic pathways;ko00480//Glutathione metabolism	GO:0044424//intracellular part	GO:0008237//metallopeptidase activity;GO:0046914//transition metal ion binding	GO:0019538//protein metabolic process
Solyc12g015690.3	598	451	315	3559	2629	2104	22.59	25.71	24.62	159.81	154	153.1	24.3067	155.637	2.67876	0	0	FLA1	-	-	-	PREDICTED: fasciclin-like arabinogalactan protein 1 [Solanum pennellii]	-	-	-	-
Solyc12g017460.1	1196	869	546	12581	9630	7573	32.6	35.74	30.79	407.66	407.07	397.65	33.0433	404.127	3.61238	0	0	AAE	Metabolism;Metabolism	Global and overview maps;Biosynthesis of other secondary metabolites	K21026;K21026	PREDICTED: GDSL esterase/lipase At5g03980-like [Solanum lycopersicum]	ko01110//Biosynthesis of secondary metabolites;ko00901//Indole alkaloid biosynthesis	-	-	-
Solyc12g019320.2	7737	5028	3753	2118	1632	1314	134.55	131.93	135.03	43.78	44.01	44.02	133.837	43.9367	-1.60698	0	0	DTX29	-	-	-	PREDICTED: protein DETOXIFICATION 30-like [Solanum lycopersicum]	-	-	-	-
Solyc12g087940.2	1152	800	613	17028	12975	10066	22.16	23.22	24.4	389.35	387.03	372.98	23.26	383.12	4.04187	0	0	AED3	-	-	-	PREDICTED: aspartyl protease AED3-like [Solanum lycopersicum]	-	GO:0005576//extracellular region;GO:0005618//cell wall	GO:0004175//endopeptidase activity	GO:0019538//protein metabolic process
Solyc12g094620.3	82677	54809	40877	21749	17513	13739	1356.66	1357.03	1387.74	424.21	445.62	434.26	1367.14	434.697	-1.65308	0	0	CAT1	Metabolism;Metabolism;Environmental Information Processing;Cellular Processes;Metabolism;Metabolism	Global and overview maps;Global and overview maps;Signal transduction;Transport and catabolism;Carbohydrate metabolism;Amino acid metabolism	K03781;K03781;K03781;K03781;K03781;K03781	catalase isozyme 1 [Solanum lycopersicum]	ko01110//Biosynthesis of secondary metabolites;ko01200//Carbon metabolism;ko04016//MAPK signaling pathway - plant;ko04146//Peroxisome;ko00630//Glyoxylate and dicarboxylate metabolism;ko00380//Tryptophan metabolism	GO:0005576//extracellular region;GO:0005777//peroxisome;GO:0005840//ribosome;GO:0005911//cell-cell junction;GO:0009526//plastid envelope;GO:0009532//plastid stroma;GO:0016020//membrane;GO:0030312//external encapsulating structure	GO:0004601//peroxidase activity;GO:0046906//tetrapyrrole binding;GO:0046914//transition metal ion binding	GO:0009814//defense response, incompatible interaction;GO:0016042//lipid catabolic process;GO:0042743//hydrogen peroxide metabolic process;GO:0043094//cellular metabolic compound salvage
Solyc12g094640.3	18479	12278	8741	5106	4290	3318	388.57	389.55	380.27	127.62	139.88	134.39	386.13	133.963	-1.52725	0	0	-	-	-	-	-	-	-	-	-
Solyc12g096190.2	3558	2360	1684	10533	7916	6163	54.76	54.81	53.62	192.7	188.92	182.71	54.3967	188.11	1.78999	0	0	trpB2	Metabolism;Metabolism;Metabolism;Metabolism;Metabolism	Global and overview maps;Global and overview maps;Global and overview maps;Amino acid metabolism;Amino acid metabolism	K06001;K06001;K06001;K06001;K06001	PREDICTED: tryptophan synthase beta chain 2 [Solanum pennellii]	ko01100//Metabolic pathways;ko01110//Biosynthesis of secondary metabolites;ko01230//Biosynthesis of amino acids;ko00260//Glycine, serine and threonine metabolism;ko00400//Phenylalanine, tyrosine and tryptophan biosynthesis	-	-	-
Solyc12g099160.2	1338	816	606	4580	3283	2778	23.69	21.8	22.2	96.39	90.14	94.74	22.5633	93.7567	2.05494	0	0	SCP26	-	-	-	PREDICTED: serine carboxypeptidase-like 33 isoform X1 [Solanum lycopersicum]	-	-	-	-
Solyc12g099260.2	5039	3088	2343	10107	7690	6265	67.62	62.52	65.05	161.21	160.01	161.93	65.0633	161.05	1.30759	0	0	ACLB-2	Metabolism;Metabolism;Metabolism	Global and overview maps;Global and overview maps;Carbohydrate metabolism	K01648;K01648;K01648	ATP-citrate synthase beta chain protein 2 [Solanum lycopersicum]	ko01100//Metabolic pathways;ko01110//Biosynthesis of secondary metabolites;ko00020//Citrate cycle (TCA cycle)	-	-	-
Solyc12g099930.2	18212	12612	8844	3789	3093	2443	384.83	402.11	386.63	95.17	101.35	99.43	391.19	98.65	-1.98748	0	0	AGT1	Metabolism;Metabolism;Metabolism;Cellular Processes;Metabolism;Metabolism;Metabolism	Global and overview maps;Global and overview maps;Global and overview maps;Transport and catabolism;Carbohydrate metabolism;Amino acid metabolism;Amino acid metabolism	K00830;K00830;K00830;K00830;K00830;K00830;K00830	Hop-interacting protein THI032 [Solanum lycopersicum]	ko01100//Metabolic pathways;ko01110//Biosynthesis of secondary metabolites;ko01200//Carbon metabolism;ko04146//Peroxisome;ko00630//Glyoxylate and dicarboxylate metabolism;ko00260//Glycine, serine and threonine metabolism;ko00250//Alanine, aspartate and glutamate metabolism	-	-	-
Solyc07g052230.3	552	397	291	2638	1999	1734	7.89	8.56	8.61	44.82	44.31	47.74	8.35333	45.6233	2.44935	1.16452e-307	1.13301e-305	Bp10	-	-	-	PREDICTED: L-ascorbate oxidase homolog [Solanum lycopersicum]	-	-	GO:0016682//oxidoreductase activity, acting on diphenols and related substances as donors, oxygen as acceptor	GO:0044710//single-organism metabolic process
Solyc01g079150.4	4729	2939	2253	915	653	580	53.19	49.88	52.43	12.23	11.39	12.57	51.8333	12.0633	-2.10325	4.44555e-305	4.3079e-303	BOR1	-	-	-	PREDICTED: boron transporter 1 [Solanum lycopersicum]	-	-	-	-
Solyc04g008980.3	748	501	387	2964	2181	1800	14.17	14.32	15.17	66.75	64.08	65.69	14.5533	65.5067	2.17029	1.16662e-304	1.12598e-302	--	-	-	-	PREDICTED: F-box/LRR-repeat protein 2 [Solanum lycopersicum]	-	-	-	-
Solyc12g005400.3	4323	2814	2072	882	656	538	60.56	59.47	60.04	14.69	14.25	14.51	60.0233	14.4833	-2.05113	2.84682e-304	2.73669e-302	CNGC4	-	-	-	PREDICTED: cyclic nucleotide-gated ion channel 4 [Solanum lycopersicum]	-	-	-	-
Solyc03g120980.3	3277	2084	1547	464	318	287	19.7	18.9	19.24	3.32	2.96	3.32	19.28	3.2	-2.59096	1.55264e-303	1.48665e-301	ABCG36	-	-	-	PREDICTED: ABC transporter G family member 36-like [Solanum lycopersicum]	-	-	GO:0017111//nucleoside-triphosphatase activity;GO:0032550//purine ribonucleoside binding	-
Solyc08g075430.3	4120	2657	1997	709	504	482	47.78	46.5	47.92	9.77	9.06	10.77	47.4	9.86667	-2.26425	2.37075e-302	2.26102e-300	ABCG14	-	-	-	PREDICTED: ABC transporter G family member 14 [Solanum lycopersicum]	-	-	-	-
Solyc07g064600.3	22520	14600	10653	7900	5420	4487	844.39	826	826.39	352.1	315.13	324.07	832.26	330.433	-1.33268	3.7392e-300	3.53816e-298	RIDA	-	-	-	inducible plastid-lipid associated protein [Solanum lycopersicum]	-	-	GO:0003824//catalytic activity	-
Solyc03g019790.3	3621	2424	1755	7560	5531	4599	67.14	67.81	67.32	166.61	159.02	164.25	67.4233	163.293	1.27615	5.91265e-299	5.57291e-297	AGAL2	Metabolism;Metabolism;Metabolism;Metabolism;Metabolism	Global and overview maps;Lipid metabolism;Carbohydrate metabolism;Lipid metabolism;Glycan biosynthesis and metabolism	K07407;K07407;K07407;K07407;K07407	alpha-galactosidase precursor [Solanum lycopersicum]	ko01100//Metabolic pathways;ko00561//Glycerolipid metabolism;ko00052//Galactose metabolism;ko00600//Sphingolipid metabolism;ko00603//Glycosphingolipid biosynthesis - globo and isoglobo series	GO:0005618//cell wall	GO:0004557//alpha-galactosidase activity	GO:0000226//microtubule cytoskeleton organization;GO:0005982//starch metabolic process;GO:0009887//organ morphogenesis;GO:0009893//positive regulation of metabolic process;GO:0009909//regulation of flower development
Solyc09g011710.4	5870	3821	2829	1368	1085	922	179.41	176.21	178.89	49.7	51.42	54.28	178.17	51.8	-1.78223	2.15343e-298	2.0218e-296	-	-	-	-	-	-	-	-	-
Solyc02g081250.3	3000	2037	1531	419	328	258	12.67	12.98	13.37	2.1	2.15	2.1	13.0067	2.11667	-2.61939	3.19528e-298	2.98833e-296	PRAF1	-	-	-	PREDICTED: pentatricopeptide repeat-containing protein At1g06710, mitochondrial [Solanum lycopersicum]	-	-	-	-
Solyc04g082290.4	398	275	191	2235	1931	1525	7.27	7.58	7.22	48.54	54.71	53.67	7.35667	52.3067	2.82987	8.40649e-296	7.83167e-294	--	-	-	-	PREDICTED: uncharacterized protein LOC101255492 [Solanum lycopersicum]	-	-	-	-
Solyc07g005440.1	521	356	279	2572	2108	1563	12.36	12.75	13.7	72.56	77.58	71.45	12.9367	73.8633	2.51339	3.10501e-295	2.88157e-293	CIPK6	-	-	-	PREDICTED: CBL-interacting serine/threonine-protein kinase 6-like [Solanum lycopersicum]	-	-	GO:0004672//protein kinase activity;GO:0032550//purine ribonucleoside binding	GO:0006464//cellular protein modification process;GO:0006796//phosphate-containing compound metabolic process;GO:0050794//regulation of cellular process
MSTRG.2415	5761	4068	2756	1185	748	707	309.08	329.31	305.91	75.57	62.23	73.06	314.767	70.2867	-2.16296	2.56008e-292	2.36675e-290	--	-	-	-	PREDICTED: 12S seed storage protein CRD [Solanum lycopersicum]	-	-	-	-
Solyc12g055840.2	5135	3261	2450	9649	7212	5790	87.24	83.6	86.12	194.86	190	189.48	85.6533	191.447	1.16036	1.28424e-291	1.18273e-289	At1g32860	-	-	-	PREDICTED: glucan endo-1,3-beta-glucosidase 11-like [Solanum lycopersicum]	-	-	-	-
Solyc10g039290.2	3657	2560	1826	678	497	419	57.6	60.84	59.51	12.69	12.14	12.71	59.3167	12.5133	-2.24497	2.69629e-291	2.47372e-289	NPF4.5	-	-	-	PREDICTED: protein NRT1/ PTR FAMILY 4.5 [Solanum lycopersicum]	-	-	-	-
Solyc09g010800.5.1	142038	96168	68692	58129	46841	37201	4802.09	4905.76	4804.76	2336.02	2455.67	2422.63	4837.54	2404.77	-1.00837	9.38721e-291	8.5797e-289	MTB	-	-	-	metallothionein-like protein type 2 B [Solanum lycopersicum]	-	-	GO:0043169//cation binding	-
Solyc01g104680.4	5018	3355	2383	9229	7090	5740	68.87	69.47	67.65	150.53	150.88	151.73	68.6633	151.047	1.13738	4.85327e-290	4.41904e-288	RAN2	Genetic Information Processing;Genetic Information Processing	Translation;Translation	K07936;K07936	GTP-binding nuclear protein Ran2 [Solanum lycopersicum]	ko03013//RNA transport;ko03008//Ribosome biogenesis in eukaryotes	-	-	-
Solyc03g080100.4	132	74	77	1978	1276	1186	2.74	2.32	3.31	48.83	41.09	47.44	2.79	45.7867	4.03659	2.34029e-289	2.12289e-287	HIPP09	-	-	-	PREDICTED: heavy metal-associated isoprenylated plant protein 3-like [Solanum lycopersicum]	-	-	-	-
Solyc06g083580.4	2240	1537	1050	5464	4337	3346	31.58	32.7	30.63	91.58	94.83	90.88	31.6367	92.43	1.54676	2.50451e-286	2.26335e-284	At3g07010	Metabolism	Carbohydrate metabolism	K01728	probable pectate lyase 8 precursor [Solanum lycopersicum]	ko00040//Pentose and glucuronate interconversions	-	-	-
Solyc06g006110.3	2251	1450	1036	143	120	91	40.52	39.38	38.58	3.06	3.35	3.16	39.4933	3.19	-3.62998	7.18558e-286	6.46944e-284	CAX3	-	-	-	PREDICTED: vacuolar cation/proton exchanger 3-like [Solanum lycopersicum]	-	-	-	-
Solyc04g005070.3	4745	3185	2354	9600	7056	5604	67.03	67.89	68.8	161.2	154.56	152.49	67.9067	156.083	1.20069	8.27259e-286	7.42042e-284	NPF1.2	-	-	-	PREDICTED: protein NRT1/ PTR FAMILY 1.2 [Solanum lycopersicum]	-	-	-	-
Solyc11g072110.2	1615	1024	753	4311	3509	2687	35.08	33.56	33.84	111.31	118.19	112.43	34.16	113.977	1.73836	1.35609e-283	1.21189e-281	F6'H2	Metabolism;Metabolism	Global and overview maps;Biosynthesis of other secondary metabolites	K06892;K06892	PREDICTED: feruloyl CoA ortho-hydroxylase 2-like [Solanum lycopersicum]	ko01110//Biosynthesis of secondary metabolites;ko00940//Phenylpropanoid biosynthesis	-	-	-
Solyc07g062700.3	2901	1860	1448	6297	4687	3908	42.28	40.91	43.66	109.1	105.93	109.72	42.2833	108.25	1.35621	1.471e-282	1.30974e-280	NCL	-	-	-	sodium/calcium exchanger family protein, partial [Genlisea aurea]	-	-	-	-
Solyc01g110290.3	4180	2776	2041	7936	6125	5017	74.66	74.82	75.43	168.5	169.65	172.62	74.97	170.257	1.18333	2.77418e-282	2.46096e-280	SQS1	Metabolism;Metabolism;Metabolism;Metabolism	Global and overview maps;Global and overview maps;Lipid metabolism;Metabolism of terpenoids and polyketides	K00801;K00801;K00801;K00801	squalene synthase [Solanum lycopersicum]	ko01100//Metabolic pathways;ko01110//Biosynthesis of secondary metabolites;ko00100//Steroid biosynthesis;ko00909//Sesquiterpenoid and triterpenoid biosynthesis	GO:0031224//intrinsic component of membrane	GO:0016740//transferase activity	GO:0006629//lipid metabolic process
Solyc02g064940.1	7944	5118	3721	2388	1696	1419	172.31	167.5	166.98	61.57	57.05	59.29	168.93	59.3033	-1.51024	5.83964e-282	5.16134e-280	At4g06744	-	-	-	PREDICTED: uncharacterized protein At4g06744-like [Solanum lycopersicum]	-	-	-	-
Solyc01g006430.3	8211	5484	3750	14730	11797	9409	152.05	153.23	143.67	324.23	338.76	335.62	149.65	332.87	1.15337	3.85699e-281	3.39655e-279	FAD12	Metabolism;Metabolism	Global and overview maps;Lipid metabolism	K10256;K10256	PREDICTED: delta(12)-fatty-acid desaturase FAD2-like [Solanum lycopersicum]	ko01212//Fatty acid metabolism;ko01040//Biosynthesis of unsaturated fatty acids	-	GO:0016705//oxidoreductase activity, acting on paired donors, with incorporation or reduction of molecular oxygen	GO:0044710//single-organism metabolic process
Solyc07g043480.1	7091	4665	3510	12184	9098	7429	156.5	155.35	160.27	319.64	311.37	315.83	157.373	315.613	1.00397	2.51923e-279	2.21042e-277	ZOX1	Metabolism	Metabolism of terpenoids and polyketides	K13495	PREDICTED: zeatin O-xylosyltransferase-like [Solanum lycopersicum]	ko00908//Zeatin biosynthesis	-	-	-
Solyc01g100360.4	2942	1970	1399	6269	4641	3802	39.22	39.62	38.58	99.33	95.93	97.62	39.14	97.6267	1.31863	6.96715e-278	6.09095e-276	LPD2	Metabolism;Metabolism;Metabolism;Metabolism;Metabolism;Metabolism;Metabolism;Metabolism;Metabolism;Metabolism	Global and overview maps;Global and overview maps;Global and overview maps;Carbohydrate metabolism;Carbohydrate metabolism;Carbohydrate metabolism;Amino acid metabolism;Amino acid metabolism;Carbohydrate metabolism;Carbohydrate metabolism	K00382;K00382;K00382;K00382;K00382;K00382;K00382;K00382;K00382;K00382	PREDICTED: dihydrolipoyl dehydrogenase 2, chloroplastic-like [Solanum pennellii]	ko01100//Metabolic pathways;ko01110//Biosynthesis of secondary metabolites;ko01200//Carbon metabolism;ko00010//Glycolysis / Gluconeogenesis;ko00620//Pyruvate metabolism;ko00630//Glyoxylate and dicarboxylate metabolism;ko00280//Valine, leucine and isoleucine degradation;ko00260//Glycine, serine and threonine metabolism;ko00640//Propanoate metabolism;ko00020//Citrate cycle (TCA cycle)	-	-	-
Solyc09g010210.3	4569	3170	2356	1052	804	655	76.59	80.18	81.71	20.96	20.9	21.15	79.4933	21.0033	-1.92022	8.02908e-278	6.99399e-276	CEL1	-	-	-	endo-1,4-beta-glucanase precursor [Solanum lycopersicum]	-	-	GO:0004553//hydrolase activity, hydrolyzing O-glycosyl compounds	GO:0009827//plant-type cell wall modification;GO:0030243//cellulose metabolic process
Solyc04g082880.4	1078	723	550	3325	2586	2061	14.59	14.76	15.4	53.48	54.27	53.72	14.9167	53.8233	1.85131	9.58537e-278	8.31962e-276	PFP-ALPHA	Metabolism;Metabolism;Metabolism;Metabolism;Metabolism	Global and overview maps;Global and overview maps;Carbohydrate metabolism;Carbohydrate metabolism;Carbohydrate metabolism	K00895;K00895;K00895;K00895;K00895	PREDICTED: pyrophosphate--fructose 6-phosphate 1-phosphotransferase subunit alpha [Solanum lycopersicum]	ko01100//Metabolic pathways;ko01110//Biosynthesis of secondary metabolites;ko00010//Glycolysis / Gluconeogenesis;ko00051//Fructose and mannose metabolism;ko00030//Pentose phosphate pathway	GO:0044424//intracellular part	GO:0008443//phosphofructokinase activity;GO:0032550//purine ribonucleoside binding;GO:0043169//cation binding	GO:0006090//pyruvate metabolic process;GO:0016310//phosphorylation
Solyc09g010080.3	4055	2573	1929	809	606	453	54.17	51.86	53.32	12.85	12.55	11.66	53.1167	12.3533	-2.10426	4.38751e-275	3.78093e-273	INV1	Metabolism;Metabolism;Metabolism	Global and overview maps;Carbohydrate metabolism;Carbohydrate metabolism	K01193;K01193;K01193	beta-fructofuranosidase [Solanum lycopersicum]	ko01100//Metabolic pathways;ko00500//Starch and sucrose metabolism;ko00052//Galactose metabolism	-	GO:0004564//beta-fructofuranosidase activity	GO:0044238//primary metabolic process
Solyc12g096780.2	9476	6432	4761	3056	2121	1878	239.54	245.33	249	91.83	83.14	91.44	244.623	88.8033	-1.46188	4.35327e-273	3.73808e-271	At3g45770	Metabolism;Metabolism;Metabolism	Global and overview maps;Global and overview maps;Lipid metabolism	K07512;K07512;K07512	PREDICTED: probable trans-2-enoyl-CoA reductase, mitochondrial [Solanum lycopersicum]	ko01100//Metabolic pathways;ko01212//Fatty acid metabolism;ko00062//Fatty acid elongation	-	-	-
Solyc12g098540.2	2193	1629	1161	7151	4795	4087	42.21	47.31	46.23	163.61	143.11	151.52	45.25	152.747	1.75515	6.38649e-273	5.46452e-271	RROP1	Metabolism;Metabolism	Nucleotide metabolism;Nucleotide metabolism	K14641;K14641	PREDICTED: apyrase [Solanum lycopersicum]	ko00230//Purine metabolism;ko00240//Pyrimidine metabolism	GO:0031224//intrinsic component of membrane	GO:0003824//catalytic activity;GO:0032550//purine ribonucleoside binding	-
Solyc07g005330.3	2250	1382	1073	5399	3904	3223	40.17	37.23	39.63	114.56	108.07	110.83	39.01	111.153	1.51064	2.37301e-272	2.02326e-270	GLC1	-	-	-	beta-glucosidase 08 precursor [Solanum lycopersicum]	-	-	GO:0016787//hydrolase activity	GO:0044238//primary metabolic process
Solyc07g064270.3	2711	1705	1266	6008	4370	3577	39.27	37.26	37.94	103.44	98.15	99.8	38.1567	100.463	1.39666	1.06717e-271	9.03502e-270	GPT1	-	-	-	PREDICTED: glucose-6-phosphate/phosphate translocator 1, chloroplastic [Solanum lycopersicum]	-	-	-	-
Solyc02g089940.4	4307	2537	1999	746	531	460	45.66	40.58	43.85	9.4	8.73	9.39	43.3633	9.17333	-2.24096	1.6505e-271	1.39248e-269	BLH2	-	-	-	PREDICTED: BEL1-like homeodomain protein 2 [Solanum lycopersicum]	-	GO:0043231//intracellular membrane-bounded organelle	-	GO:0010468//regulation of gene expression
Solyc04g055253.1	334	232	154	2021	1420	1210	5.79	6.07	5.53	41.61	38.14	40.36	5.79667	40.0367	2.78803	2.21418e-270	1.86153e-268	SAMT	-	-	-	PREDICTED: salicylate carboxymethyltransferase-like [Solanum lycopersicum]	-	-	-	-
Solyc06g073280.3	4679	3194	2273	8702	6621	5341	77.24	79.56	77.63	170.75	169.48	169.83	78.1433	170.02	1.12151	1.1353e-269	9.51166e-268	DAP	Metabolism;Metabolism;Metabolism;Metabolism	Global and overview maps;Global and overview maps;Global and overview maps;Amino acid metabolism	K10206;K10206;K10206;K10206	PREDICTED: LL-diaminopimelate aminotransferase, chloroplastic [Solanum lycopersicum]	ko01100//Metabolic pathways;ko01110//Biosynthesis of secondary metabolites;ko01230//Biosynthesis of amino acids;ko00300//Lysine biosynthesis	-	-	-
Solyc07g043500.1	4936	3263	2487	10001	7096	5923	112.64	112.35	117.41	271.27	251.09	260.35	114.133	260.903	1.1928	3.82156e-267	3.19067e-265	UGT94E5	Metabolism	Global and overview maps	K21354	PREDICTED: beta-D-glucosyl crocetin beta-1,6-glucosyltransferase-like [Solanum lycopersicum]	ko01110//Biosynthesis of secondary metabolites	-	-	-
Solyc07g008240.3	31	25	21	2116	1507	1244	1.11	1.35	1.56	90.28	83.88	86.01	1.34	86.7233	6.01612	6.69165e-266	5.56769e-264	HB1	-	-	-	non-symbiotic hemoglobin class 1 [Solanum lycopersicum]	-	GO:0005911//cell-cell junction;GO:0016020//membrane;GO:0030312//external encapsulating structure;GO:0044444//cytoplasmic part	GO:0046906//tetrapyrrole binding;GO:0046914//transition metal ion binding	GO:0006950//response to stress;GO:0009863//salicylic acid mediated signaling pathway;GO:0010468//regulation of gene expression;GO:0015669//gas transport;GO:0019740//nitrogen utilization;GO:0042743//hydrogen peroxide metabolic process
Solyc08g013670.3	15635	10415	7533	5407	4437	3487	612.02	615.15	610.07	251.58	269.32	262.92	612.413	261.273	-1.22895	1.62479e-265	1.34262e-263	PSAN	Metabolism;Metabolism	Global and overview maps;Energy metabolism	K02701;K02701	photosystem I reaction center subunit [Solanum lycopersicum]	ko01100//Metabolic pathways;ko00195//Photosynthesis	GO:0009521//photosystem;GO:0031976//plastid thylakoid;GO:0044434//chloroplast part	-	GO:0000097//sulfur amino acid biosynthetic process;GO:0006739//NADP metabolic process;GO:0009767//photosynthetic electron transport chain;GO:0031399//regulation of protein modification process
Solyc01g098740.4	2767	1676	1267	336	239	200	46.72	42.7	44.26	6.74	6.26	6.5	44.56	6.5	-2.77724	1.89413e-265	1.55985e-263	ALE2	-	-	-	PREDICTED: serine/threonine-protein kinase CDL1 [Solanum lycopersicum]	-	-	-	-
Solyc04g080960.4	26187	17188	12510	11093	8240	6474	559.59	554.19	553.07	281.77	273.04	266.48	555.617	273.763	-1.02116	1.46035e-263	1.19853e-261	RD19C	Organismal Systems	Environmental adaptation	K01373	pre-pro-cysteine proteinase precursor [Solanum lycopersicum]	ko04626//Plant-pathogen interaction	-	-	-
Solyc04g077150.3	878	535	429	2878	2165	1834	31.33	28.8	31.67	122.07	119.79	126.05	30.6	122.637	2.00279	3.20054e-263	2.61783e-261	At1g10030	-	-	-	PREDICTED: ergosterol biosynthetic protein 28 [Solanum lycopersicum]	-	-	-	-
Solyc07g066310.3	78036	51657	37223	29052	24106	19009	3019.51	3015.93	2979.84	1336.21	1446.39	1416.8	3005.09	1399.8	-1.10219	6.07002e-263	4.94809e-261	PSBR	Metabolism;Metabolism	Global and overview maps;Energy metabolism	K03541;K03541	photosystem II 10 kDa polypeptide, chloroplastic [Solanum lycopersicum]	ko01100//Metabolic pathways;ko00195//Photosynthesis	GO:0009521//photosystem;GO:0044434//chloroplast part	-	GO:0044237//cellular metabolic process
Solyc08g080140.4	2811	1772	1269	5937	4594	3618	70.29	66.86	65.65	176.48	178.14	174.28	67.6	176.3	1.38294	1.16853e-262	9.49342e-261	NRS/ER	Metabolism	Carbohydrate metabolism	K12451	PREDICTED: bifunctional dTDP-4-dehydrorhamnose 3,5-epimerase/dTDP-4-dehydrorhamnose reductase [Solanum lycopersicum]	ko00520//Amino sugar and nucleotide sugar metabolism	-	-	-
Solyc11g017010.2	11677	7188	5519	3352	2309	1797	219.87	204.22	215	75.02	67.42	65.18	213.03	69.2067	-1.62207	1.57084e-262	1.27191e-260	SUC2	-	-	-	sucrose transport protein [Solanum lycopersicum]	-	-	-	-
Solyc01g102310.3	917	610	477	3211	2275	1875	10.04	10.08	10.81	41.8	38.63	39.55	10.31	39.9933	1.95572	3.75877e-261	3.03329e-259	--	-	-	-	PREDICTED: probable serine/threonine-protein kinase kinX isoform X1 [Solanum lycopersicum]	-	-	-	-
Solyc08g076290.3	7813	5007	3608	2295	1624	1436	120.43	116.45	115.06	42.05	38.82	42.64	117.313	41.17	-1.5107	1.22789e-260	9.84312e-259	PLGG1	-	-	-	PREDICTED: plastidal glycolate/glycerate translocator 1, chloroplastic [Solanum lycopersicum]	-	-	-	-
Solyc01g104950.4	6699	4454	3179	11205	8768	7106	70.65	70.88	69.37	140.47	143.4	144.36	70.3	142.743	1.02183	4.21421e-260	3.36704e-258	Xyl2	Metabolism;Metabolism	Global and overview maps;Carbohydrate metabolism	K15920;K15920	beta-D-xylosidase 2 precursor [Solanum lycopersicum]	ko01100//Metabolic pathways;ko00520//Amino sugar and nucleotide sugar metabolism	-	GO:0003824//catalytic activity	GO:0044238//primary metabolic process
Solyc02g084950.3	1942	1285	974	128	77	71	44.58	44.51	46.26	3.49	2.74	3.14	45.1167	3.12333	-3.8525	6.85567e-260	5.45942e-258	JMT	-	-	-	PREDICTED: salicylate carboxymethyltransferase isoform X1 [Solanum lycopersicum]	-	-	-	-
Solyc11g062190.2	9396	6116	4441	15908	12247	9390	205.88	202.2	201.3	414.3	416.11	396.32	203.127	408.91	1.0094	1.11452e-259	8.8171e-258	ANT	-	-	-	ADP, ATP carrier protein, mitochondrial-like [Solanum lycopersicum]	-	GO:0019866//organelle inner membrane;GO:0031224//intrinsic component of membrane	-	GO:0044763//single-organism cellular process;GO:0051234//establishment of localization
Solyc07g150147.1	419	249	205	2077	1491	1281	13.1	11.74	13.26	77.17	72.27	77.13	12.7	75.5233	2.57209	3.928e-259	3.09734e-257	LSH10	-	-	-	PREDICTED: protein LIGHT-DEPENDENT SHORT HYPOCOTYLS 10-like [Solanum pennellii]	-	-	-	-
Solyc04g014510.3	2261	1480	1006	189	111	89	44.77	44.22	41.22	4.45	3.41	3.39	43.4033	3.75	-3.53284	1.84258e-258	1.44819e-256	GLN1-1	Metabolism;Metabolism;Metabolism;Metabolism;Metabolism;Metabolism	Global and overview maps;Global and overview maps;Carbohydrate metabolism;Amino acid metabolism;Amino acid metabolism;Energy metabolism	K01915;K01915;K01915;K01915;K01915;K01915	glutamine synthetase cytosolic isozyme 1-1 [Solanum lycopersicum]	ko01100//Metabolic pathways;ko01230//Biosynthesis of amino acids;ko00630//Glyoxylate and dicarboxylate metabolism;ko00250//Alanine, aspartate and glutamate metabolism;ko00220//Arginine biosynthesis;ko00910//Nitrogen metabolism	-	-	-
Solyc09g098290.3	1363	939	664	3947	2902	2269	11.56	12.02	11.65	39.8	38.17	37.08	11.7433	38.35	1.70738	7.21387e-258	5.65141e-256	At3g28040	-	-	-	PREDICTED: probably inactive leucine-rich repeat receptor-like protein kinase At3g28040 [Solanum lycopersicum]	-	GO:0031224//intrinsic component of membrane	GO:0004672//protein kinase activity;GO:0016628//oxidoreductase activity, acting on the CH-CH group of donors, NAD or NADP as acceptor;GO:0032550//purine ribonucleoside binding	GO:0006464//cellular protein modification process;GO:0006796//phosphate-containing compound metabolic process;GO:0009617//response to bacterium;GO:0009886//post-embryonic morphogenesis;GO:0044710//single-organism metabolic process;GO:0048437//floral organ development;GO:0050794//regulation of cellular process
Solyc10g083670.3	1413	826	613	3791	2933	2403	18.41	16.24	16.53	58.72	59.27	60.32	17.06	59.4367	1.80074	2.1982e-256	1.71652e-254	CSLA9	-	-	-	PREDICTED: glucomannan 4-beta-mannosyltransferase 9 [Solanum lycopersicum]	-	GO:0031090//organelle membrane;GO:0031224//intrinsic component of membrane;GO:0043231//intracellular membrane-bounded organelle	GO:0019187//beta-1,4-mannosyltransferase activity	GO:0006970//response to osmotic stress;GO:0006996//organelle organization;GO:0009292//genetic transfer;GO:0009755//hormone-mediated signaling pathway;GO:0044085//cellular component biogenesis;GO:0051707//response to other organism;GO:0070085//glycosylation;GO:0070838//divalent metal ion transport
Solyc03g118290.3	18367	12272	9209	7729	5765	4697	192.84	194.41	200.04	96.46	93.86	94.99	195.763	95.1033	-1.04154	5.58679e-256	4.34851e-254	ARF2A	-	-	-	auxin response factor 2A [Solanum lycopersicum]	-	GO:0043231//intracellular membrane-bounded organelle	GO:0005515//protein binding	GO:0009755//hormone-mediated signaling pathway;GO:0010468//regulation of gene expression;GO:0034645//cellular macromolecule biosynthetic process
Solyc01g111660.4	5579	3635	2733	1384	1154	894	154.45	151.84	156.53	45.54	49.54	47.67	154.273	47.5833	-1.69696	1.0248e-255	7.95092e-254	PIP2-7	-	-	-	aquaporin PIP2-7-like [Solanum lycopersicum]	-	GO:0031224//intrinsic component of membrane	-	GO:0051234//establishment of localization
Solyc09g010940.4	2552	1620	1274	303	256	205	59.13	56.63	61.07	8.34	9.2	9.15	58.9433	8.89667	-2.72799	2.35723e-254	1.81718e-252	--	Metabolism	Metabolism of cofactors and vitamins	K18551	PREDICTED: suppressor of disruption of TFIIS [Solanum tuberosum]	ko00760//Nicotinate and nicotinamide metabolism	-	-	-
Solyc01g105660.4	7688	5425	3960	2441	1723	1435	154.98	165.01	165.16	58.49	53.86	55.72	161.717	56.0233	-1.52937	2.93503e-251	2.24824e-249	DLO2	-	-	-	PREDICTED: protein DMR6-LIKE OXYGENASE 2-like [Solanum lycopersicum]	-	-	-	-
Solyc01g067295.1	4052	2685	1745	490	444	383	167.73	167.7	149.44	24.11	28.5	30.54	161.623	27.7167	-2.54381	1.32171e-250	1.00923e-248	--	-	-	-	PREDICTED: fruit-specific protein-like [Nicotiana sylvestris]	-	-	-	-
Solyc01g087750.4	2660	1731	1321	402	315	243	57.99	56.94	59.58	10.42	10.65	10.2	58.17	10.4233	-2.48046	3.46758e-249	2.6311e-247	RER4	-	-	-	PREDICTED: protein RETICULATA-RELATED 4, chloroplastic [Solanum lycopersicum]	-	-	-	-
Solyc04g071400.4	2174	1445	1108	235	186	125	53.83	53.99	56.76	6.92	7.14	5.96	54.86	6.67333	-3.03928	2.37453e-248	1.79608e-246	At1g43650	-	-	-	PREDICTED: WAT1-related protein At1g43650-like isoform X1 [Solanum lycopersicum]	-	-	-	-
Solyc05g006870.3	4561	3123	2300	1040	676	532	196.88	203.4	205.4	53.36	45.25	44.23	201.893	47.6133	-2.08416	1.04835e-246	7.90492e-245	TRX2	-	-	-	PREDICTED: thioredoxin H4 isoform X1 [Solanum lycopersicum]	-	-	-	-
Solyc04g008230.3	1455	1027	828	4404	3622	2900	25.13	26.76	29.59	90.41	97	96.48	27.16	94.63	1.80081	8.30694e-246	6.24418e-244	At1g48100	-	-	-	PREDICTED: polygalacturonase At1g48100 [Solanum lycopersicum]	-	GO:0030312//external encapsulating structure	GO:0016787//hydrolase activity	GO:0044238//primary metabolic process;GO:0045229//external encapsulating structure organization
Solyc06g036290.3	1813	1197	880	4370	3413	2606	21.8	21.71	21.89	62.45	63.62	60.35	21.8	62.14	1.51119	1.87593e-244	1.40573e-242	HSP83A	Organismal Systems;Genetic Information Processing	Environmental adaptation;Folding, sorting and degradation	K04079;K04079	heat shock protein 90 [Solanum lycopersicum]	ko04626//Plant-pathogen interaction;ko04141//Protein processing in endoplasmic reticulum	-	-	-
Solyc03g123740.4	2071	1284	985	4604	3457	2902	24.67	23.08	24.28	65.19	63.86	66.59	24.01	65.2133	1.44153	1.72901e-242	1.29162e-240	SRF6	-	-	-	protein kinase superfamily protein precursor [Solanum lycopersicum]	-	-	-	-
Solyc06g005750.3	7558	5299	3817	14523	10247	8626	253.26	267.92	264.62	578.46	532.45	556.77	261.933	555.893	1.08561	2.81603e-242	2.09716e-240	SMO2-2	Metabolism;Metabolism;Metabolism	Global and overview maps;Global and overview maps;Lipid metabolism	K14424;K14424;K14424	PREDICTED: methylsterol monooxygenase 2-2 isoform X2 [Solanum lycopersicum]	ko01100//Metabolic pathways;ko01110//Biosynthesis of secondary metabolites;ko00100//Steroid biosynthesis	GO:0031224//intrinsic component of membrane	GO:0003824//catalytic activity	GO:0006631//fatty acid metabolic process
Solyc03g115900.4	31495	20227	14676	11425	9229	6809	786.3	761.95	758.04	339.05	357.29	327.44	768.763	341.26	-1.17167	4.16438e-242	3.09176e-240	LHCA4	Metabolism	Energy metabolism	K08910	chlorophyll a-b binding protein CAB11 [Solanum lycopersicum]	ko00196//Photosynthesis - antenna proteins	-	-	-
Solyc04g012120.3	5617	3826	2827	10078	7867	6117	148.05	152.16	154.16	315.75	321.54	310.56	151.457	315.95	1.06079	1.17988e-238	8.7062e-237	TFT5	-	-	-	14-3-3 protein 5 [Solanum lycopersicum]	-	-	-	-
Solyc07g007755.1	13115	9262	6605	23213	18235	15635	751.59	800.88	783.12	1581.26	1620.46	1725.91	778.53	1642.54	1.07711	1.26053e-237	9.27296e-236	SD2	-	-	-	defensin-like protein precursor [Solanum lycopersicum]	-	-	GO:0016787//hydrolase activity	GO:0006950//response to stress
Solyc04g081910.4	820	479	383	2789	1982	1764	13.38	11.79	12.93	54.08	50.13	55.43	12.7	53.2133	2.06696	5.21578e-237	3.82527e-235	CPK29	Organismal Systems	Environmental adaptation	K13412	PREDICTED: calcium-dependent protein kinase 29 [Solanum lycopersicum]	ko04626//Plant-pathogen interaction	-	GO:0004674//protein serine/threonine kinase activity;GO:0032550//purine ribonucleoside binding;GO:0046872//metal ion binding	GO:0006464//cellular protein modification process;GO:0006796//phosphate-containing compound metabolic process
Solyc10g080940.3	10603	7279	5233	18039	14752	11356	224.67	232.72	229.41	454.35	484.72	463.5	228.933	467.523	1.03011	9.28225e-237	6.78701e-235	TUBB1	Cellular Processes	Transport and catabolism	K07375	PREDICTED: tubulin beta-5 chain isoform X1 [Sesamum indicum]	ko04145//Phagosome	GO:0015630//microtubule cytoskeleton;GO:0032991//macromolecular complex	GO:0005198//structural molecule activity;GO:0017111//nucleoside-triphosphatase activity;GO:0032550//purine ribonucleoside binding	GO:0043623//cellular protein complex assembly;GO:0044763//single-organism cellular process
Solyc12g099360.2	170	105	85	1380	1111	903	2.76	2.57	2.85	26.6	27.94	28.21	2.72667	27.5833	3.33859	1.07025e-236	7.80184e-235	AAE7	Metabolism;Metabolism;Metabolism;Metabolism;Metabolism;Metabolism	Global and overview maps;Global and overview maps;Global and overview maps;Carbohydrate metabolism;Carbohydrate metabolism;Carbohydrate metabolism	K01913;K01913;K01913;K01913;K01913;K01913	PREDICTED: acetate/butyrate--CoA ligase AAE7, peroxisomal [Solanum lycopersicum]	ko01100//Metabolic pathways;ko01110//Biosynthesis of secondary metabolites;ko01200//Carbon metabolism;ko00010//Glycolysis / Gluconeogenesis;ko00620//Pyruvate metabolism;ko00630//Glyoxylate and dicarboxylate metabolism	-	-	-
Solyc01g111830.3	5876	3897	2873	10450	7505	6212	127.36	127.45	128.84	269.24	252.25	259.36	127.883	260.283	1.02525	4.93621e-236	3.58753e-234	SMT2	Metabolism;Metabolism	Global and overview maps;Lipid metabolism	K08242;K08242	PREDICTED: 24-methylenesterol C-methyltransferase 2-like [Solanum lycopersicum]	ko01110//Biosynthesis of secondary metabolites;ko00100//Steroid biosynthesis	-	-	-
Solyc09g061860.4	2731	1886	1409	5896	4322	3636	38.72	40.35	41.33	99.37	95.03	99.31	40.1333	97.9033	1.28656	1.23334e-235	8.93669e-234	UGT80A2	-	-	-	PREDICTED: sterol 3-beta-glucosyltransferase UGT80A2 isoform X2 [Solanum lycopersicum]	-	-	-	-
Solyc08g077060.3	1427	1045	735	4055	3298	2479	43.79	48.39	46.67	147.92	156.94	146.54	46.2833	150.467	1.70088	2.40973e-235	1.74085e-233	LSD1	-	-	-	PREDICTED: protein LOL1 isoform X2 [Solanum lycopersicum]	-	-	-	-
Solyc01g005870.3	2425	1508	1104	303	215	199	31.08	29.16	29.27	4.62	4.27	4.91	29.8367	4.6	-2.69738	1.38068e-233	9.94461e-232	HCR9-0	-	-	-	PREDICTED: receptor-like protein 12 [Solanum lycopersicum]	-	-	-	-
Solyc03g025410.4	4411	2924	2092	1130	872	710	103.31	103.33	101.36	31.46	31.67	32.03	102.667	31.72	-1.6945	1.42617e-232	1.02417e-230	TIC32	-	-	-	PREDICTED: short-chain dehydrogenase TIC 32, chloroplastic-like [Solanum lycopersicum]	-	-	-	-
Solyc10g086760.2	2297	1535	1084	4888	3909	3066	39	39.33	38.08	98.66	102.93	100.28	38.8033	100.623	1.37471	1.9445e-232	1.39225e-230	TUBB2	Cellular Processes	Transport and catabolism	K07375	PREDICTED: tubulin beta-2 chain [Solanum lycopersicum]	ko04145//Phagosome	-	-	-
Solyc06g074710.1	930	645	452	2910	2112	1726	21.08	22.06	21.2	78.4	74.23	75.36	21.4467	75.9967	1.82518	6.36776e-232	4.53238e-230	ACT-2	Metabolism;Metabolism;Metabolism;Metabolism;Metabolism	Global and overview maps;Global and overview maps;Biosynthesis of other secondary metabolites;Biosynthesis of other secondary metabolites;Biosynthesis of other secondary metabolites	K13065;K13065;K13065;K13065;K13065	PREDICTED: agmatine coumaroyltransferase-2-like [Solanum lycopersicum]	ko01100//Metabolic pathways;ko01110//Biosynthesis of secondary metabolites;ko00940//Phenylpropanoid biosynthesis;ko00941//Flavonoid biosynthesis;ko00945//Stilbenoid, diarylheptanoid and gingerol biosynthesis	-	-	-
Solyc07g041720.1	2418	1339	1082	175	159	109	115.04	96.12	106.5	9.9	11.73	9.99	105.887	10.54	-3.32857	9.00504e-232	6.39066e-230	ABP19A	-	-	-	PREDICTED: auxin-binding protein ABP19a-like [Solanum lycopersicum]	-	GO:0005576//extracellular region;GO:0005618//cell wall;GO:0043231//intracellular membrane-bounded organelle	GO:0003824//catalytic activity;GO:0046914//transition metal ion binding	GO:0006091//generation of precursor metabolites and energy;GO:0006801//superoxide metabolic process;GO:0006873//cellular ion homeostasis;GO:0009617//response to bacterium;GO:0009886//post-embryonic morphogenesis;GO:0030001//metal ion transport;GO:0044710//single-organism metabolic process
Solyc03g026120.3	585	434	338	2769	1866	1709	8.09	9.06	9.68	45.54	40.03	45.55	8.94333	43.7067	2.28897	2.10987e-231	1.49294e-229	At2g45750	-	-	-	PREDICTED: probable methyltransferase PMT16 [Solanum lycopersicum]	-	-	-	-
Solyc04g081300.4	3476	2358	1804	6871	5173	4336	49.64	50.81	53.3	116.63	114.55	119.27	51.25	116.817	1.18862	3.23704e-231	2.28382e-229	At1g19940	-	-	-	PREDICTED: endoglucanase 2 [Solanum lycopersicum]	-	-	GO:0004553//hydrolase activity, hydrolyzing O-glycosyl compounds	GO:0030243//cellulose metabolic process
Solyc05g024260.3	1773	1192	794	89	57	50	41.65	42.25	38.59	2.49	2.08	2.26	40.83	2.27667	-4.16463	4.47163e-231	3.14565e-229	N3	-	-	-	PREDICTED: bidirectional sugar transporter N3 [Solanum lycopersicum]	-	GO:0031224//intrinsic component of membrane	-	GO:0008643//carbohydrate transport
Solyc05g005540.4	2811	1637	1325	299	218	230	39.26	34.48	38.28	4.97	4.72	6.17	37.34	5.28667	-2.82029	1.07032e-230	7.50752e-229	GP3	-	-	-	polygalacturonase non-catalytic subunit AroGP3 precursor [Solanum lycopersicum]	-	GO:0005576//extracellular region;GO:0030312//external encapsulating structure	-	GO:0007275//multicellular organism development;GO:0045229//external encapsulating structure organization
Solyc09g011170.3	7855	5143	3731	2684	1891	1599	75.36	74.45	74.05	30.61	28.13	29.55	74.62	29.43	-1.34227	2.46553e-230	1.72437e-228	EMB1444	-	-	-	Prf interactor 30137 [Solanum lycopersicum]	-	-	-	-
Solyc01g096810.3	6774	4395	3169	2170	1577	1331	102.13	99.98	98.85	38.89	36.87	38.65	100.32	38.1367	-1.39536	9.47873e-230	6.59113e-228	EIN3	Environmental Information Processing;Environmental Information Processing	Signal transduction;Signal transduction	K14514;K14514	EIL3 protein [Solanum lycopersicum]	ko04075//Plant hormone signal transduction;ko04016//MAPK signaling pathway - plant	GO:0043231//intracellular membrane-bounded organelle	-	GO:0010468//regulation of gene expression
Solyc01g105710.3	3540	2426	1713	7456	6344	4797	125.13	129.39	125.28	313.28	347.74	326.63	126.6	329.217	1.37876	4.43141e-229	3.06377e-227	FKBP12	-	-	-	peptidyl-prolyl isomerase FKBP12 [Solanum lycopersicum]	-	GO:0044444//cytoplasmic part	GO:0016859//cis-trans isomerase activity	GO:0000097//sulfur amino acid biosynthetic process;GO:0008380//RNA splicing;GO:0018208//peptidyl-proline modification
Solyc03g006970.1	2798	1913	1424	5696	4296	3574	36.37	37.52	38.29	88	86.59	89.48	37.3933	88.0233	1.2351	7.39796e-229	5.10016e-227	SBT1.3	-	-	-	SBT2 protein precursor [Solanum lycopersicum]	-	-	GO:0005515//protein binding;GO:0070011//peptidase activity, acting on L-amino acid peptides	GO:0009892//negative regulation of metabolic process;GO:0019538//protein metabolic process;GO:0051301//cell division
Solyc05g007120.4	3116	2023	1533	6857	4947	3851	35.97	35.24	36.61	94.1	88.56	85.64	35.94	89.4333	1.31522	1.62449e-228	1.11673e-226	At1g14390	-	-	-	PREDICTED: probable LRR receptor-like serine/threonine-protein kinase At1g14390 [Solanum lycopersicum]	-	-	GO:0016772//transferase activity, transferring phosphorus-containing groups	GO:0006796//phosphate-containing compound metabolic process
Solyc12g011450.2	28908	19045	13697	11314	9215	6984	849.24	844.19	832.49	395.08	419.78	395.2	841.973	403.353	-1.06173	2.20793e-228	1.5135e-226	CAB13	Metabolism;Metabolism	Global and overview maps;Energy metabolism	K08914;K08914	chlorophyll a-b binding protein 13, chloroplastic [Solanum lycopersicum]	ko01100//Metabolic pathways;ko00196//Photosynthesis - antenna proteins	-	-	-
Solyc01g008330.4	3076	1974	1496	5861	4586	3695	45.54	44.09	45.82	103.13	105.27	105.36	45.15	104.587	1.2119	2.25009e-228	1.53803e-226	POPTRDRAFT_831870	Metabolism;Metabolism;Metabolism;Metabolism;Metabolism;Metabolism;Metabolism	Global and overview maps;Global and overview maps;Global and overview maps;Carbohydrate metabolism;Global and overview maps;Lipid metabolism;Carbohydrate metabolism	K01961;K01961;K01961;K01961;K01961;K01961;K01961	PREDICTED: biotin carboxylase 1, chloroplastic [Solanum lycopersicum]	ko01100//Metabolic pathways;ko01110//Biosynthesis of secondary metabolites;ko01200//Carbon metabolism;ko00620//Pyruvate metabolism;ko01212//Fatty acid metabolism;ko00061//Fatty acid biosynthesis;ko00640//Propanoate metabolism	-	GO:0016879//ligase activity, forming carbon-nitrogen bonds;GO:0032550//purine ribonucleoside binding;GO:0043169//cation binding	-
Solyc11g008820.2	72	50	45	1263	956	814	1.04	1.09	1.35	21.72	21.45	22.69	1.16	21.9533	4.24224	6.29472e-228	4.29055e-226	GLU3	-	-	-	PREDICTED: endoglucanase 12 [Solanum lycopersicum]	-	-	GO:0004553//hydrolase activity, hydrolyzing O-glycosyl compounds	GO:0030243//cellulose metabolic process
Solyc08g014130.3	1553	994	710	3881	3015	2277	18.96	18.31	17.93	56.31	57.07	53.54	18.4	55.64	1.59642	1.38309e-227	9.37433e-226	IPMSA	Metabolism;Metabolism;Metabolism;Metabolism;Metabolism;Metabolism	Global and overview maps;Global and overview maps;Global and overview maps;Carbohydrate metabolism;Global and overview maps;Amino acid metabolism	K01649;K01649;K01649;K01649;K01649;K01649	isopropylmalate synthase [Solanum lycopersicum]	ko01100//Metabolic pathways;ko01110//Biosynthesis of secondary metabolites;ko01230//Biosynthesis of amino acids;ko00620//Pyruvate metabolism;ko01210//2-Oxocarboxylic acid metabolism;ko00290//Valine, leucine and isoleucine biosynthesis	-	-	-
Solyc01g111570.3	2737	1824	1336	6071	4212	3638	28.69	28.85	28.97	75.63	68.46	73.45	28.8367	72.5133	1.33034	1.50765e-227	1.01899e-225	PERK13	-	-	-	PREDICTED: probable receptor-like serine/threonine-protein kinase At5g57670 [Solanum lycopersicum]	-	-	-	-
Solyc02g024070.3	5107	3261	2504	1204	1016	824	51.96	50.06	52.71	14.56	16.03	16.15	51.5767	15.58	-1.72702	3.98627e-227	2.68672e-225	ATHB-14	-	-	-	PREDICTED: homeobox-leucine zipper protein ATHB-14-like [Solanum lycopersicum]	-	GO:0043231//intracellular membrane-bounded organelle	GO:0005488//binding	-
Solyc10g085230.2	91	59	64	1337	960	810	1.64	1.61	2.39	28.71	26.89	28.19	1.88	27.93	3.89301	3.183e-225	2.13935e-223	UGT76A2	-	-	-	PREDICTED: UDP-glucose iridoid glucosyltransferase-like [Solanum lycopersicum]	-	-	-	-
Solyc07g007750.3	19531	13269	9953	74741	64092	54260	906.41	929.16	955.64	4123.05	4612.35	4850.51	930.403	4528.64	2.28315	1.30412e-224	8.74089e-223	PDF2.2	-	-	-	gamma-thionin precursor [Solanum lycopersicum]	-	-	-	-
Solyc12g055760.2	3824	2586	1921	7066	5560	4400	180.51	184.19	187.61	396.48	406.99	400.08	184.103	401.183	1.12375	5.92026e-223	3.93526e-221	At1g51650	Metabolism;Metabolism	Global and overview maps;Energy metabolism	K02135;K02135	PREDICTED: ATP synthase subunit epsilon, mitochondrial [Solanum lycopersicum]	ko01100//Metabolic pathways;ko00190//Oxidative phosphorylation	-	-	-
Solyc07g005100.4	2254	1496	1061	324	213	187	50.82	50.9	49.49	8.68	7.45	8.12	50.4033	8.08333	-2.6405	2.11551e-222	1.40234e-220	ChiC	Metabolism;Metabolism	Global and overview maps;Carbohydrate metabolism	K01183;K01183	PREDICTED: chitotriosidase-1 [Solanum lycopersicum]	ko01100//Metabolic pathways;ko00520//Amino sugar and nucleotide sugar metabolism	-	GO:0016787//hydrolase activity	GO:0008152//metabolic process
Solyc07g052240.3	364	234	152	1785	1406	1042	5.29	5.13	4.57	30.85	31.7	29.18	4.99667	30.5767	2.61339	2.57795e-221	1.7042e-219	Bp10	-	-	-	PREDICTED: L-ascorbate oxidase homolog [Solanum lycopersicum]	-	-	GO:0016682//oxidoreductase activity, acting on diphenols and related substances as donors, oxygen as acceptor	GO:0044710//single-organism metabolic process
Solyc03g082660.3	4985	3118	2405	8582	6417	5231	45.82	43.24	45.74	93.76	91.47	92.62	44.9333	92.6167	1.04349	6.56804e-221	4.33006e-219	mfsd5	-	-	-	PREDICTED: molybdate-anion transporter [Solanum lycopersicum]	-	GO:0031224//intrinsic component of membrane	-	GO:0015698//inorganic anion transport
Solyc02g080510.1	7014	4783	3392	1760	1571	1144	341.76	351.65	341.94	101.94	118.7	107.37	345.117	109.337	-1.65831	1.13036e-219	7.41155e-218	--	-	-	-	PREDICTED: uncharacterized protein LOC101253959 [Solanum lycopersicum]	-	-	-	-
Solyc01g100040.3	3910	2541	1959	971	747	584	88.16	86.45	91.38	26.02	26.12	25.36	88.6633	25.8333	-1.7791	5.38791e-219	3.52317e-217	PPC6-7	-	-	-	PREDICTED: probable protein phosphatase 2C 34 [Solanum lycopersicum]	-	-	GO:0016791//phosphatase activity	GO:0006796//phosphate-containing compound metabolic process
Solyc01g109850.3	4819	3271	2335	8773	6404	5138	85.82	87.9	86.04	185.72	176.86	176.26	86.5867	179.613	1.05268	3.19465e-218	2.07773e-216	LYSA1	Metabolism;Metabolism;Metabolism;Metabolism	Global and overview maps;Global and overview maps;Global and overview maps;Amino acid metabolism	K01586;K01586;K01586;K01586	PREDICTED: diaminopimelate decarboxylase 1, chloroplastic [Solanum lycopersicum]	ko01100//Metabolic pathways;ko01110//Biosynthesis of secondary metabolites;ko01230//Biosynthesis of amino acids;ko00300//Lysine biosynthesis	-	GO:0016831//carboxy-lyase activity	GO:0009085//lysine biosynthetic process
Solyc12g010740.3	1665	1163	871	4016	3049	2460	17.12	18.04	18.53	49.08	48.61	48.72	17.8967	48.8033	1.44729	4.65844e-217	3.0135e-215	SRF3	-	-	-	PREDICTED: protein STRUBBELIG-RECEPTOR FAMILY 3 isoform X1 [Solanum lycopersicum]	-	-	-	-
Solyc09g007940.3	1065	759	523	3117	2336	1814	22.65	24.35	23.01	78.78	77.03	74.3	23.3367	76.7033	1.71669	1.88787e-215	1.21473e-213	ADK2	Metabolism;Metabolism	Global and overview maps;Nucleotide metabolism	K00856;K00856	PREDICTED: adenosine kinase 2-like isoform X1 [Solanum lycopersicum]	ko01100//Metabolic pathways;ko00230//Purine metabolism	-	GO:0016772//transferase activity, transferring phosphorus-containing groups	GO:0009152//purine ribonucleotide biosynthetic process;GO:0043101//purine-containing compound salvage
Solyc07g043490.1	5452	3752	2879	10243	7526	6150	113.62	117.98	124.13	253.73	243.2	246.87	118.577	247.933	1.06413	4.27823e-214	2.74546e-212	GmSGT2	-	-	-	UDP-Gal:Tomatidine Galactosyltransferase precursor [Solanum lycopersicum]	-	-	GO:0016757//transferase activity, transferring glycosyl groups	-
Solyc09g091550.3	180	118	104	3800	2263	2138	3.82	3.78	4.57	95.98	74.57	87.51	4.05667	86.02	4.40631	6.80763e-214	4.35706e-212	SAMT	-	-	-	S-adenosyl-L-methionine: salicylic acid carboxyl methyltransferase [Solanum lycopersicum]	-	-	GO:0003824//catalytic activity	GO:0008152//metabolic process
Solyc12g056230.2	3689	2655	1760	7422	5804	4536	140.06	152.09	138.24	334.94	341.69	331.72	143.463	336.117	1.22828	3.11792e-213	1.99027e-211	GPX8	Metabolism;Metabolism	Metabolism of other amino acids;Lipid metabolism	K00432;K00432	glutathione peroxidase [Solanum lycopersicum]	ko00480//Glutathione metabolism;ko00590//Arachidonic acid metabolism	-	-	-
Solyc06g076640.3	5817	3867	2824	9845	8011	6210	110.28	110.62	110.77	221.87	235.52	226.78	110.557	228.057	1.04461	5.63486e-213	3.58743e-211	TUBB8	Cellular Processes	Transport and catabolism	K07375	PREDICTED: tubulin beta chain [Solanum lycopersicum]	ko04145//Phagosome	GO:0015630//microtubule cytoskeleton;GO:0032991//macromolecular complex	GO:0005198//structural molecule activity;GO:0017111//nucleoside-triphosphatase activity;GO:0032550//purine ribonucleoside binding	GO:0043623//cellular protein complex assembly;GO:0044763//single-organism cellular process
Solyc01g099160.4	2662	1847	1271	405	222	235	30.16	31.58	29.8	5.46	3.91	5.13	30.5133	4.83333	-2.65835	2.17819e-212	1.38309e-210	LOX1.5	Metabolism	Lipid metabolism	K15718	lipoxygenase [Solanum lycopersicum]	ko00591//Linoleic acid metabolism	-	GO:0016701//oxidoreductase activity, acting on single donors with incorporation of molecular oxygen;GO:0043169//cation binding	GO:0006633//fatty acid biosynthetic process
Solyc02g090930.3	3304	2082	1518	702	514	397	57.92	55.07	55.06	14.63	13.97	13.41	56.0167	14.0033	-2.00009	6.53895e-212	4.14116e-210	faeA	-	-	-	PREDICTED: phospholipase A1-IIbeta-like [Capsicum annuum]	-	-	-	-
Solyc09g075350.4	1771	1166	905	178	132	118	26.66	26.49	28.19	3.19	3.08	3.42	27.1133	3.23	-3.0694	7.30469e-212	4.614e-210	PME40	Metabolism;Metabolism	Global and overview maps;Carbohydrate metabolism	K01051;K01051	PREDICTED: pectinesterase-like [Solanum lycopersicum]	ko01100//Metabolic pathways;ko00040//Pentose and glucuronate interconversions	-	-	-
Solyc08g079850.3	1615	1098	858	131	97	79	21.92	22.49	24.1	2.11	2.04	2.07	22.8367	2.07333	-3.46133	9.20895e-212	5.80164e-210	SBT1.7	-	-	-	subtilisin-like protease precursor [Solanum lycopersicum]	-	-	-	-
Solyc05g015490.4	1766	1221	880	161	135	73	65.33	68.15	67.35	7.08	7.74	5.2	66.9433	6.67333	-3.32646	1.39712e-210	8.77894e-209	LTPG1	-	-	-	PREDICTED: non-specific lipid transfer protein GPI-anchored 1 [Solanum lycopersicum]	-	-	-	-
Solyc01g067510.3	331	214	164	1660	1183	994	4.98	4.86	5.11	29.7	27.62	28.82	4.98333	28.7133	2.52654	2.05948e-210	1.29073e-208	ACR4	-	-	-	PREDICTED: proline-rich receptor-like protein kinase PERK14 [Solanum pennellii]	-	-	GO:0016772//transferase activity, transferring phosphorus-containing groups	GO:0006796//phosphate-containing compound metabolic process
Solyc01g100530.3	4860	3191	2295	1405	1080	826	43.65	43.24	42.65	15	15.04	14.29	43.18	14.7767	-1.54704	1.02272e-209	6.37651e-208	--	-	-	-	PREDICTED: protein EFR3 homolog A [Capsicum annuum]	-	-	-	-
Solyc01g111040.4	3938	2552	1821	988	761	609	91.8	89.76	87.83	27.38	27.51	27.35	89.7967	27.4133	-1.71178	1.62597e-207	1.00856e-205	--	-	-	-	uncharacterized LOC102580903 [Solanum tuberosum]	-	-	-	-
Solyc07g065120.3	2803	1814	1270	5556	4035	3318	29.63	28.94	27.78	69.82	66.15	67.57	28.7833	67.8467	1.23704	1.92722e-207	1.19235e-205	GDPDL4	-	-	-	PREDICTED: glycerophosphodiester phosphodiesterase GDPDL4 [Solanum lycopersicum]	-	-	GO:0008081//phosphoric diester hydrolase activity	-
Solyc09g090500.3	3624	2454	1738	852	560	441	65.47	66.89	64.96	18.29	15.69	15.35	65.7733	16.4433	-2	1.43833e-206	8.85345e-205	ufaA1	-	-	-	PREDICTED: tuberculostearic acid methyltransferase UfaA1-like [Solanum pennellii]	-	-	-	-
Solyc11g072490.2	2834	1771	1283	5614	4285	3307	36	33.94	33.72	84.77	84.41	80.92	34.5533	83.3667	1.27065	1.52156e-206	9.3419e-205	ICR2	-	-	-	PREDICTED: interactor of constitutive active ROPs 3-like isoform X1 [Solanum lycopersicum]	-	-	-	-
Solyc06g068950.4	1906	1281	966	4207	3205	2526	31.41	31.85	32.94	82.42	81.91	80.19	32.0667	81.5067	1.34584	4.12896e-206	2.52862e-204	PEAMT	Metabolism	Lipid metabolism	K05929	PREDICTED: phosphoethanolamine N-methyltransferase [Solanum lycopersicum]	ko00564//Glycerophospholipid metabolism	-	-	-
Solyc02g070980.1	4414	2883	2082	836	774	615	167.36	164.92	163.36	37.69	45.49	44.93	165.213	42.7033	-1.95191	1.08408e-205	6.60552e-204	CAB1B	Metabolism;Metabolism	Global and overview maps;Energy metabolism	K08912;K08912	chlorophyll a/b-binding protein Cab-1A [Solanum lycopersicum]	ko01100//Metabolic pathways;ko00196//Photosynthesis - antenna proteins	-	-	-
Solyc02g084210.1	61	53	26	1145	885	703	1.7	2.23	1.5	37.92	38.24	37.73	1.81	37.9633	4.39055	1.47246e-204	8.92686e-203	GMD1	Metabolism;Metabolism;Metabolism	Global and overview maps;Carbohydrate metabolism;Carbohydrate metabolism	K01711;K01711;K01711	PREDICTED: GDP-mannose 4,6 dehydratase 1-like [Solanum lycopersicum]	ko01100//Metabolic pathways;ko00520//Amino sugar and nucleotide sugar metabolism;ko00051//Fructose and mannose metabolism	-	GO:0016836//hydro-lyase activity;GO:0048037//cofactor binding	GO:0009225//nucleotide-sugar metabolic process
Solyc04g007770.3	21	13	4	2417	1847	1412	0.65	0.61	0.26	88.8	88.52	84.06	0.506667	87.1267	7.42593	1.92276e-204	1.16276e-202	MLP43	-	-	-	Sn-1-like protein [Solanum lycopersicum]	-	-	-	-
Solyc06g072230.1	1841	1211	897	216	177	122	92.38	91.69	93.12	12.88	13.77	11.79	92.3967	12.8133	-2.85019	4.03411e-203	2.43348e-201	KTI2	-	-	-	PREDICTED: miraculin-like [Solanum lycopersicum]	-	-	-	-
Solyc02g081120.4	2841	1840	1445	565	423	300	53.86	52.64	56.68	12.73	12.44	10.96	54.3933	12.0433	-2.1752	1.91704e-202	1.15065e-200	LET6	-	-	-	homeobox protein knotted-1-like LET6 [Solanum lycopersicum]	-	GO:0043231//intracellular membrane-bounded organelle	GO:0001071//nucleic acid binding transcription factor activity;GO:0003677//DNA binding	GO:0003002//regionalization;GO:0009690//cytokinin metabolic process;GO:0009799//specification of symmetry;GO:0009933//meristem structural organization;GO:0010468//regulation of gene expression;GO:0048437//floral organ development;GO:0048580//regulation of post-embryonic development
Solyc11g012870.2	1865	1182	940	4021	3124	2578	35.88	34.31	37.41	91.94	93.19	95.52	35.8667	93.55	1.38309	3.71542e-202	2.22455e-200	LYM1	-	-	-	lysM domain-containing protein precursor [Solanum lycopersicum]	-	-	-	-
Solyc09g007770.3	3396	2239	1520	733	566	425	88.75	88.26	82.16	22.77	22.94	21.41	86.39	22.3733	-1.94908	4.4066e-202	2.63185e-200	PIP2-1	-	-	-	aquaporin PIP2-1-like [Solanum lycopersicum]	-	-	-	-
Solyc02g071730.4	3691	2523	1846	931	751	560	96.7	99.73	100.05	28.99	30.51	28.26	98.8267	29.2533	-1.7563	1.15494e-201	6.8809e-200	-	-	-	-	-	-	-	-	-
Solyc07g054170.3	290	204	145	1661	1126	947	7.42	7.88	7.68	50.54	44.7	46.7	7.66	47.3133	2.62683	1.09424e-200	6.48721e-199	EXPB3	-	-	-	PREDICTED: expansin-B3 [Solanum lycopersicum]	-	-	-	GO:0000003//reproduction
Solyc02g077420.3	2192	1379	1127	312	208	202	45.61	43.3	48.52	7.72	6.72	8.1	45.81	7.51333	-2.60814	3.76765e-200	2.22818e-198	OsI_03083	-	-	-	PREDICTED: phospholipase A1-II 1 [Solanum lycopersicum]	-	-	-	-
Solyc10g081260.2	2473	1580	1167	4905	3637	2911	37.4	36.05	36.51	88.17	85.28	84.79	36.6533	86.08	1.23173	5.56339e-200	3.28213e-198	DTX24	-	-	-	PREDICTED: protein DETOXIFICATION 24 [Solanum lycopersicum]	-	-	-	-
Solyc04g081090.3	4463	2838	2043	7465	5678	4558	141.7	135.96	134.2	281.74	279.56	278.76	137.287	280.02	1.02834	4.81075e-199	2.83118e-197	VHA-c2	Metabolism;Metabolism;Cellular Processes	Global and overview maps;Energy metabolism;Transport and catabolism	K02155;K02155;K02155	PREDICTED: V-type proton ATPase subunit c2 [Solanum lycopersicum]	ko01100//Metabolic pathways;ko00190//Oxidative phosphorylation;ko04145//Phagosome	GO:0031090//organelle membrane;GO:0031224//intrinsic component of membrane;GO:0033177//proton-transporting two-sector ATPase complex, proton-transporting domain;GO:0043231//intracellular membrane-bounded organelle	GO:0015077//monovalent inorganic cation transmembrane transporter activity	GO:0015988//energy coupled proton transmembrane transport, against electrochemical gradient
Solyc09g007150.3	4042	2616	1981	7499	5449	4329	112	109.37	113.57	246.99	234.13	231.06	111.647	237.393	1.08834	5.75835e-199	3.38062e-197	GSTL3	Metabolism	Metabolism of other amino acids	K00799	PREDICTED: glutathione S-transferase L3 [Solanum lycopersicum]	ko00480//Glutathione metabolism	-	-	-
Solyc09g097780.2	4391	2952	1982	1165	841	669	180.77	183.37	168.81	57.01	53.69	53.05	177.65	54.5833	-1.70251	1.28283e-198	7.51295e-197	--	-	-	-	PREDICTED: cold and drought-regulated protein CORA-like [Solanum lycopersicum]	-	-	-	-
Solyc01g081540.4	1111	737	505	3004	2196	1997	5.35	5.35	5.03	17.19	16.4	18.52	5.24333	17.37	1.72804	4.51734e-198	2.62648e-196	XI-F	-	-	-	PREDICTED: myosin-12 isoform X2 [Solanum lycopersicum]	-	-	-	-
Solyc10g007290.4	8783	5869	4303	2974	2447	1780	78.91	79.56	79.98	31.76	34.09	30.8	79.4833	32.2167	-1.30285	1.27658e-197	7.40449e-196	PPC	Metabolism;Metabolism;Metabolism;Metabolism	Global and overview maps;Global and overview maps;Carbohydrate metabolism;Energy metabolism	K01595;K01595;K01595;K01595	PREDICTED: phosphoenolpyruvate carboxylase [Solanum lycopersicum]	ko01100//Metabolic pathways;ko01200//Carbon metabolism;ko00620//Pyruvate metabolism;ko00710//Carbon fixation in photosynthetic organisms	-	-	-
Solyc08g007040.3	5253	3707	2513	1532	1222	937	237.95	253.36	235.51	82.49	85.83	81.76	242.273	83.36	-1.53921	1.90033e-197	1.0996e-195	GDCSH	Metabolism;Metabolism;Metabolism;Metabolism;Metabolism	Global and overview maps;Global and overview maps;Global and overview maps;Carbohydrate metabolism;Amino acid metabolism	K02437;K02437;K02437;K02437;K02437	glycine cleavage system H protein, mitochondrial [Solanum lycopersicum]	ko01100//Metabolic pathways;ko01110//Biosynthesis of secondary metabolites;ko01200//Carbon metabolism;ko00630//Glyoxylate and dicarboxylate metabolism;ko00260//Glycine, serine and threonine metabolism	-	-	-
Solyc03g114560.2	1460	923	726	59	46	44	38.25	36.49	39.35	1.84	1.87	2.22	38.03	1.97667	-4.266	9.72059e-197	5.59781e-195	SSL10	-	-	-	PREDICTED: protein STRICTOSIDINE SYNTHASE-LIKE 10-like [Solanum lycopersicum]	-	-	-	-
Solyc01g104770.4	1638	1074	814	3641	2843	2221	30.86	30.53	31.73	81.54	83.06	80.6	31.04	81.7333	1.3968	5.62008e-196	3.22874e-194	AC101	-	-	-	actin [Solanum lycopersicum]	-	-	-	-
Solyc10g054780.2	4293	2783	2084	1250	909	770	103.34	101.08	103.79	35.77	33.93	35.7	102.737	35.1333	-1.54804	4.8596e-195	2.78521e-193	CXE18	-	-	-	PREDICTED: probable carboxylesterase 18 [Solanum lycopersicum]	-	-	-	-
Solyc11g007410.3	2721	1873	1364	518	297	276	42.55	44.19	44.12	9.62	7.2	8.32	43.62	8.38	-2.37997	1.24608e-194	7.10797e-193	LRK10	-	-	-	PREDICTED: rust resistance kinase Lr10-like [Solanum lycopersicum]	-	-	-	-
Solyc02g072540.3	1452	1045	774	35	42	26	22.85	24.81	25.2	0.65	1.02	0.79	24.2867	0.82	-4.8884	4.24052e-194	2.40752e-192	CIPK5	-	-	-	PREDICTED: CBL-interacting serine/threonine-protein kinase 20 [Solanum lycopersicum]	-	GO:0044444//cytoplasmic part	GO:0004672//protein kinase activity;GO:0032550//purine ribonucleoside binding	GO:0001101//response to acid chemical;GO:0006464//cellular protein modification process;GO:0006796//phosphate-containing compound metabolic process;GO:0050794//regulation of cellular process
Solyc12g056580.2	2946	2012	1411	5946	4472	3411	23.35	24.06	23.14	56.01	54.96	52.07	23.5167	54.3467	1.20851	1.43596e-193	8.1334e-192	CESA2	-	-	-	PREDICTED: cellulose synthase A catalytic subunit 2 [UDP-forming]-like [Solanum lycopersicum]	-	GO:0031224//intrinsic component of membrane	GO:0016759//cellulose synthase activity;GO:0043169//cation binding	GO:0030243//cellulose metabolic process;GO:0045229//external encapsulating structure organization
Solyc08g076310.3	1331	883	705	3532	2480	2204	13.74	13.75	15.05	43.33	39.69	43.81	14.18	42.2767	1.576	1.1802e-192	6.66912e-191	At1g32090	-	-	-	PREDICTED: CSC1-like protein At1g32090 [Solanum lycopersicum]	-	-	-	-
Solyc05g009310.3	1975	1369	957	302	191	172	39.5	41.31	39.6	7.18	5.92	6.63	40.1367	6.57667	-2.60949	1.40816e-192	7.93868e-191	COL16	-	-	-	PREDICTED: zinc finger protein CONSTANS-LIKE 16-like isoform X1 [Solanum lycopersicum]	-	-	-	-
Solyc05g009930.3	8192	5560	3933	3108	2274	1788	66.8	68.4	66.35	30.12	28.75	28.08	67.1833	28.9833	-1.21288	2.15003e-192	1.20928e-190	CHUP1	-	-	-	PREDICTED: protein CHUP1, chloroplastic [Solanum lycopersicum]	-	GO:0009527//plastid outer membrane	-	GO:0006091//generation of precursor metabolites and energy;GO:0006355//regulation of transcription, DNA-templated;GO:0009658//chloroplast organization;GO:0009668//plastid membrane organization;GO:0031399//regulation of protein modification process;GO:0043623//cellular protein complex assembly
Solyc01g087540.4	1291	838	597	3052	2305	1859	26.61	26.06	25.46	74.78	73.67	73.81	26.0433	74.0867	1.5083	2.45063e-192	1.37515e-190	--	-	-	-	PREDICTED: LOW QUALITY PROTEIN: uncharacterized protein LOC107004534 [Solanum pennellii]	-	-	-	-
Solyc07g052060.2	104	94	55	1560	909	858	2.76	3.76	3.01	49.13	37.35	43.79	3.17667	43.4233	3.77288	2.8974e-192	1.62207e-190	ACT	-	-	-	PREDICTED: acetyl-CoA-benzylalcohol acetyltransferase-like [Solanum lycopersicum]	-	-	-	-
Solyc10g077040.2	11939	7851	5659	4885	3650	2819	259.15	257.13	254.14	126.04	122.86	117.87	256.807	122.257	-1.07077	4.95388e-192	2.76695e-190	CRD1	Metabolism;Metabolism;Metabolism	Global and overview maps;Global and overview maps;Metabolism of cofactors and vitamins	K04035;K04035;K04035	PREDICTED: magnesium-protoporphyrin IX monomethyl ester [oxidative] cyclase, chloroplastic [Solanum pennellii]	ko01100//Metabolic pathways;ko01110//Biosynthesis of secondary metabolites;ko00860//Porphyrin and chlorophyll metabolism	-	GO:0016709//oxidoreductase activity, acting on paired donors, with incorporation or reduction of molecular oxygen, NAD(P)H as one donor, and incorporation of one atom of oxygen;GO:0043169//cation binding	GO:0006779//porphyrin-containing compound biosynthetic process;GO:0044710//single-organism metabolic process
Solyc05g006650.3	6389	4124	3108	2247	1611	1312	126.11	122.82	126.92	52.72	49.31	49.88	125.283	50.6367	-1.30694	7.35397e-191	4.09801e-189	BHLH094	-	-	-	PREDICTED: transcription factor bHLH79 [Solanum lycopersicum]	-	-	-	-
Solyc04g072740.3	1869	1261	926	229	201	166	26.43	26.9	27.09	3.85	4.41	4.52	26.8067	4.26	-2.65367	8.36191e-191	4.64895e-189	ST3	-	-	-	PREDICTED: low affinity sulfate transporter 3 isoform X1 [Solanum lycopersicum]	-	-	-	-
Solyc01g079580.3	1968	1271	894	4280	3167	2466	27.38	26.68	25.73	70.78	68.32	66.08	26.5967	68.3933	1.36261	1.00803e-190	5.59141e-189	--	-	-	-	PREDICTED: uncharacterized protein LOC101245693 [Solanum lycopersicum]	-	-	-	-
Solyc05g056620.2	3229	2296	1553	770	573	490	71.74	76.97	71.38	20.33	19.74	20.97	73.3633	20.3467	-1.85027	7.08055e-189	3.90953e-187	AP1C	-	-	-	MADS-box transcription factor MADS-MC [Solanum lycopersicum]	-	GO:0043231//intracellular membrane-bounded organelle	GO:0001071//nucleic acid binding transcription factor activity;GO:0005515//protein binding;GO:0016787//hydrolase activity	GO:0010468//regulation of gene expression;GO:0034645//cellular macromolecule biosynthetic process;GO:0050896//response to stimulus
Solyc11g066590.2	4365	2737	2092	1031	613	546	81.28	76.9	80.59	22.82	17.7	19.58	79.59	20.0333	-1.99018	1.27072e-188	6.98433e-187	Prcp	-	-	-	PREDICTED: lysosomal Pro-X carboxypeptidase [Solanum lycopersicum]	-	-	-	-
Solyc02g067310.4	1399	889	662	69	49	37	32.74	31.39	32.05	1.92	1.78	1.67	32.06	1.79	-4.16274	1.91488e-188	1.05009e-186	ZHD11	-	-	-	PREDICTED: zinc-finger homeodomain protein 10-like [Solanum lycopersicum]	-	-	-	-
Solyc06g035760.4	100	64	44	1071	802	639	1.79	1.72	1.63	22.73	22.2	21.97	1.71333	22.3	3.70217	2.61571e-188	1.43117e-186	CYP80B2	-	-	-	PREDICTED: probable (S)-N-methylcoclaurine 3'-hydroxylase isozyme 2 [Solanum lycopersicum]	-	-	GO:0005488//binding;GO:0016491//oxidoreductase activity	-
Solyc03g097600.3	1626	1009	798	26	22	26	40.36	37.79	40.98	0.77	0.85	1.24	39.71	0.953333	-5.38038	2.9183e-187	1.59312e-185	-	-	-	-	-	-	-	-	-
Solyc02g087060.4	2046	1396	971	300	235	214	41.69	42.92	40.93	7.27	7.43	8.4	41.8467	7.7	-2.44218	3.07021e-187	1.67226e-185	At3g28050	-	-	-	PREDICTED: WAT1-related protein At3g28050 [Solanum lycopersicum]	-	GO:0031224//intrinsic component of membrane	GO:0005215//transporter activity	GO:0044763//single-organism cellular process
Solyc02g088390.4	615	454	375	2463	2145	1785	22.92	25.53	28.91	109.1	123.95	128.13	25.7867	120.393	2.22306	5.5942e-187	3.04015e-185	At5g15350	-	-	-	PREDICTED: lamin-like protein [Solanum lycopersicum]	-	-	-	-
Solyc03g097590.4	1414	930	725	106	62	65	38.37	38.08	40.7	3.42	2.61	3.4	39.05	3.14333	-3.63496	6.94702e-187	3.76685e-185	SWEET12	-	-	-	PREDICTED: bidirectional sugar transporter SWEET12 isoform X3 [Solanum lycopersicum]	-	-	-	-
Solyc12g005630.2	15154	10452	7341	5270	4392	3633	464.11	482.99	465.14	191.85	208.58	214.32	470.747	204.917	-1.19991	9.61661e-187	5.20267e-185	petC	Metabolism;Metabolism	Global and overview maps;Energy metabolism	K02636;K02636	cytochrome b6-f complex iron-sulfur subunit, chloroplastic [Solanum lycopersicum]	ko01100//Metabolic pathways;ko00195//Photosynthesis	GO:0009526//plastid envelope;GO:0031224//intrinsic component of membrane;GO:0031976//plastid thylakoid;GO:0034357//photosynthetic membrane;GO:0043234//protein complex;GO:0044434//chloroplast part	GO:0009055//electron carrier activity;GO:0015078//hydrogen ion transmembrane transporter activity;GO:0043169//cation binding;GO:0051536//iron-sulfur cluster binding;GO:0052880//oxidoreductase activity, acting on diphenols and related substances as donors, with copper protein as acceptor	GO:0006605//protein targeting;GO:0006739//NADP metabolic process;GO:0006996//organelle organization;GO:0009620//response to fungus;GO:0009696//salicylic acid metabolic process;GO:0009755//hormone-mediated signaling pathway;GO:0009863//salicylic acid mediated signaling pathway;GO:0010243//response to organonitrogen compound;GO:0015992//proton transport;GO:0016072//rRNA metabolic process;GO:0022900…
Solyc02g082140.3	1809	1243	885	3825	2891	2446	27.12	28.12	27.45	68.17	67.22	70.65	27.5633	68.68	1.31714	1.35276e-186	7.30216e-185	GALS3	-	-	-	PREDICTED: galactan beta-1,4-galactosyltransferase GALS3-like [Solanum lycopersicum]	-	-	-	-
Solyc07g006030.4	6302	4208	3017	2177	1642	1411	28.56	28.77	28.29	11.73	11.54	12.32	28.54	11.8633	-1.26648	2.9311e-186	1.57867e-184	TSS	-	-	-	PREDICTED: protein TSS isoform X2 [Solanum lycopersicum]	-	-	-	-
Solyc02g067320.3	2056	1318	890	271	206	176	62.46	60.42	55.94	9.79	9.7	10.3	59.6067	9.93	-2.58561	3.7393e-186	2.00501e-184	ZHD9	-	-	-	PREDICTED: zinc-finger homeodomain protein 9 [Solanum lycopersicum]	-	-	-	-
Solyc04g071140.3	2801	1834	1340	5070	4005	3295	43.11	42.59	42.67	92.75	95.58	97.68	42.79	95.3367	1.15576	5.2665e-186	2.81764e-184	SDC	Metabolism;Metabolism;Metabolism	Global and overview maps;Global and overview maps;Amino acid metabolism	K01590;K01590;K01590	PREDICTED: serine decarboxylase [Solanum lycopersicum]	ko01100//Metabolic pathways;ko01110//Biosynthesis of secondary metabolites;ko00340//Histidine metabolism	GO:0016020//membrane;GO:0044444//cytoplasmic part	GO:0016830//carbon-carbon lyase activity;GO:0043168//anion binding	GO:0034308//primary alcohol metabolic process;GO:0043436//oxoacid metabolic process
Solyc03g080180.4	6134	4182	3002	2218	1619	1312	128.54	132.23	130.15	55.25	52.61	52.96	130.307	53.6067	-1.28143	8.07767e-186	4.31208e-184	COMT	Metabolism;Metabolism;Metabolism	Global and overview maps;Global and overview maps;Biosynthesis of other secondary metabolites	K13066;K13066;K13066	PREDICTED: caffeic acid 3-O-methyltransferase [Solanum lycopersicum]	ko01100//Metabolic pathways;ko01110//Biosynthesis of secondary metabolites;ko00940//Phenylpropanoid biosynthesis	-	GO:0005515//protein binding;GO:0008171//O-methyltransferase activity	GO:0008152//metabolic process
Solyc06g073900.3	2016	1413	1003	4355	3431	2602	70.69	74.75	72.76	181.5	186.54	175.73	72.7333	181.257	1.31735	4.29703e-185	2.28881e-183	SDH6	-	-	-	PREDICTED: succinate dehydrogenase subunit 6, mitochondrial [Solanum lycopersicum]	-	-	-	-
Solyc12g010980.3	7318	5028	3645	2683	2033	1741	165.5	171.57	170.54	72.12	71.29	75.84	169.203	73.0833	-1.21114	6.02496e-185	3.20212e-183	SALAT	Metabolism;Metabolism;Metabolism;Metabolism;Metabolism	Global and overview maps;Global and overview maps;Biosynthesis of other secondary metabolites;Biosynthesis of other secondary metabolites;Biosynthesis of other secondary metabolites	K13065;K13065;K13065;K13065;K13065	PREDICTED: acetyl-CoA-benzylalcohol acetyltransferase [Solanum lycopersicum]	ko01100//Metabolic pathways;ko01110//Biosynthesis of secondary metabolites;ko00940//Phenylpropanoid biosynthesis;ko00941//Flavonoid biosynthesis;ko00945//Stilbenoid, diarylheptanoid and gingerol biosynthesis	-	-	-
Solyc08g080650.3	4578	3161	2052	1187	897	659	186.94	194.76	173.36	57.62	56.8	51.83	185.02	55.4167	-1.73929	2.15041e-184	1.14038e-182	TPM-1	-	-	-	osmotin-like protein TPM-1 precursor [Solanum lycopersicum]	-	-	-	-
Solyc02g083280.4	3932	2728	1872	1060	823	695	127.52	133.49	125.61	40.86	41.39	43.42	128.873	41.89	-1.62128	4.96172e-184	2.62547e-182	STR15	-	-	-	PREDICTED: thiosulfate sulfurtransferase 16, chloroplastic isoform X2 [Solanum lycopersicum]	-	-	-	-
Solyc06g036260.3	3061	1955	1378	667	518	383	70.65	68.08	65.8	18.3	18.54	17.03	68.1767	17.9567	-1.92476	1.44351e-183	7.62155e-182	CA2	Metabolism;Metabolism;Metabolism	Global and overview maps;Global and overview maps;Metabolism of terpenoids and polyketides	K15746;K15746;K15746	beta-carotene hydroxylase [Solanum lycopersicum]	ko01100//Metabolic pathways;ko01110//Biosynthesis of secondary metabolites;ko00906//Carotenoid biosynthesis	GO:0031224//intrinsic component of membrane	GO:0003824//catalytic activity	GO:0006631//fatty acid metabolic process
Solyc12g005300.2	2100	1295	978	225	173	191	53.62	49.89	51.67	6.83	6.85	9.39	51.7267	7.69	-2.74985	1.77429e-183	9.34759e-182	CLH2	Metabolism;Metabolism;Metabolism	Global and overview maps;Global and overview maps;Metabolism of cofactors and vitamins	K08099;K08099;K08099	PREDICTED: chlorophyllase-2, chloroplastic [Solanum lycopersicum]	ko01100//Metabolic pathways;ko01110//Biosynthesis of secondary metabolites;ko00860//Porphyrin and chlorophyll metabolism	-	-	-
Solyc11g005150.3	441	270	222	1712	1235	1082	7.17	6.63	7.47	33.11	31.15	33.91	7.09	32.7233	2.20646	1.96847e-183	1.0348e-181	LRX2	-	-	-	PREDICTED: leucine-rich repeat extensin-like protein 6 [Solanum lycopersicum]	-	-	GO:0016628//oxidoreductase activity, acting on the CH-CH group of donors, NAD or NADP as acceptor	GO:0044710//single-organism metabolic process
Solyc02g089630.3	177	128	83	1286	871	762	2.75	3	2.67	23.73	20.97	22.79	2.80667	22.4967	3.00278	3.15738e-183	1.65618e-181	POX2	Metabolism;Metabolism;Metabolism	Global and overview maps;Global and overview maps;Amino acid metabolism	K00318;K00318;K00318	PREDICTED: proline dehydrogenase 2, mitochondrial-like [Solanum lycopersicum]	ko01100//Metabolic pathways;ko01110//Biosynthesis of secondary metabolites;ko00330//Arginine and proline metabolism	-	-	-
Solyc02g082920.4	7113	4655	3343	2381	1632	1507	210.18	207.55	204.37	83.63	74.78	85.78	207.367	81.3967	-1.34914	4.74025e-183	2.48107e-181	CHI3	Metabolism;Environmental Information Processing;Metabolism	Global and overview maps;Signal transduction;Carbohydrate metabolism	K20547;K20547;K20547	acidic 26 kDa endochitinase precursor [Solanum lycopersicum]	ko01100//Metabolic pathways;ko04016//MAPK signaling pathway - plant;ko00520//Amino sugar and nucleotide sugar metabolism	GO:0044421//extracellular region part	GO:0004553//hydrolase activity, hydrolyzing O-glycosyl compounds	GO:0006026//aminoglycan catabolic process;GO:0006950//response to stress;GO:0044036//cell wall macromolecule metabolic process;GO:0044238//primary metabolic process
Solyc02g065240.3	633	379	285	1976	1497	1201	17.32	15.65	16.13	64.26	63.51	63.29	16.3667	63.6867	1.96023	9.87377e-183	5.1568e-181	SABP2	-	-	-	PREDICTED: salicylic acid-binding protein 2 [Solanum lycopersicum]	-	-	-	-
Solyc03g025730.3	1794	1052	835	3933	3192	2420	16.74	14.81	16.12	43.62	46.18	43.49	15.89	44.43	1.48342	2.03398e-182	1.06e-180	TUBB1	Cellular Processes	Transport and catabolism	K07375	PREDICTED: tubulin beta-1 chain [Solanum lycopersicum]	ko04145//Phagosome	GO:0015630//microtubule cytoskeleton;GO:0043231//intracellular membrane-bounded organelle;GO:0043234//protein complex	GO:0005198//structural molecule activity;GO:0017111//nucleoside-triphosphatase activity;GO:0032550//purine ribonucleoside binding	GO:0006006//glucose metabolic process;GO:0006996//organelle organization;GO:0043623//cellular protein complex assembly;GO:0044763//single-organism cellular process;GO:0051603//proteolysis involved in cellular protein catabolic process
Solyc12g013900.3	4666	3069	2103	1248	996	834	96.64	95.91	90.11	30.72	31.99	33.27	94.22	31.9933	-1.55826	2.28825e-182	1.18994e-180	At4g27520	-	-	-	PREDICTED: early nodulin-like protein 2 [Solanum lycopersicum]	-	-	-	-
Solyc03g013340.3	58	36	20	1034	823	616	1.76	1.65	1.25	37.26	38.69	35.98	1.55333	37.31	4.58612	3.4571e-182	1.7939e-180	NIP2-1	-	-	-	Lsi-1 [Solanum lycopersicum]	-	-	-	-
Solyc03g034220.3	175153	121218	85208	48483	41020	31529	5882.22	6142.44	5920.31	1935.4	2136.18	2039.58	5981.66	2037.05	-1.55406	4.87302e-182	2.5232e-180	RBCS-2A	Metabolism;Metabolism;Metabolism;Metabolism	Global and overview maps;Global and overview maps;Carbohydrate metabolism;Energy metabolism	K01602;K01602;K01602;K01602	ribulose bisphosphate carboxylase small chain 2A, chloroplastic [Solanum lycopersicum]	ko01100//Metabolic pathways;ko01200//Carbon metabolism;ko00630//Glyoxylate and dicarboxylate metabolism;ko00710//Carbon fixation in photosynthetic organisms	-	-	-
Solyc10g054870.3	1480	956	718	119	111	77	37.79	36.83	37.93	3.61	4.4	3.79	37.5167	3.93333	-3.25371	6.15816e-182	3.1818e-180	TIM	Metabolism;Metabolism;Metabolism;Metabolism;Metabolism;Metabolism;Metabolism;Metabolism	Global and overview maps;Global and overview maps;Global and overview maps;Global and overview maps;Carbohydrate metabolism;Carbohydrate metabolism;Energy metabolism;Carbohydrate metabolism	K01803;K01803;K01803;K01803;K01803;K01803;K01803;K01803	PREDICTED: triosephosphate isomerase, chloroplastic [Solanum lycopersicum]	ko01100//Metabolic pathways;ko01110//Biosynthesis of secondary metabolites;ko01200//Carbon metabolism;ko01230//Biosynthesis of amino acids;ko00010//Glycolysis / Gluconeogenesis;ko00562//Inositol phosphate metabolism;ko00710//Carbon fixation in photosynthetic organisms;ko00051//Fructose and mannose metabolism	-	-	-
Solyc01g079470.4	3153	2027	1412	699	453	375	134.94	130.9	125.03	35.56	30.06	30.91	130.29	32.1767	-2.01764	5.12695e-181	2.6377e-179	--	-	-	-	-	-	-	-	-
Solyc10g051373.1	3581	2028	1571	538	459	408	162.21	138.61	147.23	28.97	32.24	35.6	149.35	32.27	-2.21043	1.73099e-180	8.88658e-179	RBG7	-	-	-	PREDICTED: glycine-rich RNA-binding protein-like [Solanum lycopersicum]	-	-	GO:0097159//organic cyclic compound binding	-
Solyc11g056650.2	1693	1152	756	185	148	121	33.5	34.4	30.95	4.35	4.54	4.61	32.95	4.5	-2.87228	3.03964e-180	1.55719e-178	BHLH130	-	-	-	PREDICTED: transcription factor bHLH81 [Solanum lycopersicum]	-	-	-	-
Solyc04g078460.3	3555	2577	1865	6977	5536	4278	87.24	95.42	94.69	203.52	210.67	202.22	92.45	205.47	1.15218	2.25913e-179	1.15244e-177	At3g16150	-	-	-	probable isoaspartyl peptidase/L-asparaginase 2 [Solanum lycopersicum]	-	-	-	-
Solyc10g076660.2	2087	1415	1011	365	239	177	34.68	35.48	34.76	7.21	6.16	5.67	34.9733	6.34667	-2.46218	7.43443e-179	3.7845e-177	At5g05600	-	-	-	PREDICTED: leucoanthocyanidin dioxygenase isoform X1 [Solanum lycopersicum]	-	-	-	-
Solyc05g013380.3	13680	9088	6404	5512	4070	3593	204.31	204.8	197.88	97.85	94.26	103.36	202.33	98.49	-1.03866	2.12364e-178	1.07877e-176	GGAT2	Metabolism;Metabolism;Metabolism;Metabolism;Metabolism;Metabolism;Metabolism;Metabolism;Metabolism;Metabolism	Global and overview maps;Global and overview maps;Global and overview maps;Global and overview maps;Carbohydrate metabolism;Energy metabolism;Amino acid metabolism;Global and overview maps;Amino acid metabolism;Amino acid metabolism	K14272;K14272;K14272;K14272;K14272;K14272;K14272;K14272;K14272;K14272	PREDICTED: glutamate--glyoxylate aminotransferase 2 [Solanum lycopersicum]	ko01100//Metabolic pathways;ko01110//Biosynthesis of secondary metabolites;ko01200//Carbon metabolism;ko01230//Biosynthesis of amino acids;ko00630//Glyoxylate and dicarboxylate metabolism;ko00710//Carbon fixation in photosynthetic organisms;ko00260//Glycine, serine and threonine metabolism;ko01210//2-Oxocarboxylic acid metabolism;ko00250//Alanine, aspartate and glutamate metabolism;ko00220//Argin…	-	GO:0016769//transferase activity, transferring nitrogenous groups;GO:0043168//anion binding	GO:0008152//metabolic process
Solyc02g082120.3	1684	1099	759	200	141	129	30.15	29.69	28.12	4.26	3.91	4.45	29.32	4.20667	-2.80114	1.26109e-177	6.37919e-176	guaA	Genetic Information Processing	Replication and repair	K01246	PREDICTED: dual specificity protein kinase splA-like [Nicotiana tomentosiformis]	ko03410//Base excision repair	-	-	-
Solyc05g041200.4	3019	2042	1433	722	570	468	53.96	55.07	52.99	15.34	15.8	16.11	54.0067	15.75	-1.77779	3.66873e-177	1.85194e-175	HPD	Metabolism;Metabolism;Metabolism;Metabolism	Global and overview maps;Amino acid metabolism;Amino acid metabolism;Metabolism of cofactors and vitamins	K00457;K00457;K00457;K00457	PREDICTED: 4-hydroxyphenylpyruvate dioxygenase-like [Solanum lycopersicum]	ko01100//Metabolic pathways;ko00360//Phenylalanine metabolism;ko00350//Tyrosine metabolism;ko00130//Ubiquinone and other terpenoid-quinone biosynthesis	-	GO:0016491//oxidoreductase activity;GO:0043169//cation binding	GO:0006520//cellular amino acid metabolic process
Solyc08g065190.3	764	524	383	2192	1661	1342	12.55	12.99	13.02	42.8	42.31	42.46	12.8533	42.5233	1.72611	1.00775e-176	5.0562e-175	ZIP4	-	-	-	PREDICTED: zinc transporter 4, chloroplastic [Solanum lycopersicum]	-	-	-	-
Solyc10g005060.4	2242	1501	1082	388	321	276	42.27	42.7	42.2	8.69	9.38	10.02	42.39	9.36333	-2.17863	1.00793e-176	5.0562e-175	HOMT1	Metabolism;Metabolism;Metabolism	Global and overview maps;Global and overview maps;Biosynthesis of other secondary metabolites	K13066;K13066;K13066	catechol-O-methyltransferase [Solanum lycopersicum]	ko01100//Metabolic pathways;ko01110//Biosynthesis of secondary metabolites;ko00940//Phenylpropanoid biosynthesis	-	-	-
Solyc09g089520.4	1525	1115	817	25	14	22	92.85	102.43	102.91	1.81	1.32	2.58	99.3967	1.90333	-5.7066	3.20618e-176	1.60502e-174	TIMPA	-	-	-	PREDICTED: proteinase inhibitor I-B-like [Solanum lycopersicum]	-	-	-	-
Solyc06g048470.4	2107	1391	1049	4901	3276	2857	16.91	16.84	17.41	46.74	40.76	44.16	17.0533	43.8867	1.36373	7.30497e-176	3.64931e-174	CIP7	-	-	-	PREDICTED: uncharacterized protein LOC101246062 isoform X4 [Solanum lycopersicum]	-	-	-	-
Solyc10g085000.2	285	198	111	1377	1030	873	4.91	5.15	3.96	28.22	27.54	28.99	4.67333	28.25	2.59573	7.88886e-176	3.93286e-174	BSK5	-	-	-	PREDICTED: probable serine/threonine-protein kinase At5g41260 [Solanum lycopersicum]	-	-	-	-
Solyc11g008440.3	2299	1479	1067	409	333	273	36.92	35.84	35.45	7.81	8.29	8.45	36.07	8.18333	-2.14004	8.94239e-176	4.44888e-174	AVT1C	-	-	-	PREDICTED: vacuolar amino acid transporter 1 [Solanum lycopersicum]	-	-	-	-
Solyc08g083240.3	2095	1469	1010	356	284	243	35.14	37.18	35.05	7.1	7.39	7.85	35.79	7.44667	-2.26489	1.0219e-175	5.07352e-174	--	-	-	-	PREDICTED: protein IQ-DOMAIN 1-like [Solanum lycopersicum]	-	-	-	-
Solyc02g069110.4	6612	4569	3224	2336	1861	1501	160.44	167.28	161.85	67.38	70.02	70.16	163.19	69.1867	-1.23799	2.59899e-175	1.2877e-173	CATHB2	-	-	-	PREDICTED: cathepsin B [Solanum lycopersicum]	-	-	-	-
Solyc03g006870.3	1922	1269	899	3879	2940	2320	22.53	22.45	21.81	54.06	53.45	52.39	22.2633	53.3	1.25947	6.32061e-175	3.12521e-173	PGMP	Metabolism;Metabolism;Metabolism;Metabolism;Metabolism;Metabolism;Metabolism;Metabolism	Global and overview maps;Global and overview maps;Nucleotide metabolism;Carbohydrate metabolism;Carbohydrate metabolism;Carbohydrate metabolism;Carbohydrate metabolism;Carbohydrate metabolism	K01835;K01835;K01835;K01835;K01835;K01835;K01835;K01835	PREDICTED: phosphoglucomutase, chloroplastic [Solanum lycopersicum]	ko01100//Metabolic pathways;ko01110//Biosynthesis of secondary metabolites;ko00230//Purine metabolism;ko00520//Amino sugar and nucleotide sugar metabolism;ko00010//Glycolysis / Gluconeogenesis;ko00500//Starch and sucrose metabolism;ko00030//Pentose phosphate pathway;ko00052//Galactose metabolism	-	-	-
Solyc02g080160.4	493	334	260	1739	1369	1068	12.66	12.94	13.82	53.1	54.53	52.84	13.14	53.49	2.0253	2.64254e-174	1.30126e-172	XTH8	-	-	-	PREDICTED: probable xyloglucan endotransglucosylase/hydrolase protein 8 [Solanum pennellii]	-	-	-	-
Solyc10g079640.2	1565	1108	687	3836	2745	2256	27.06	28.91	24.58	78.84	73.6	75.14	26.85	75.86	1.49842	4.5887e-174	2.25042e-172	ILL6	-	-	-	PREDICTED: IAA-amino acid hydrolase ILR1-like 6 isoform X2 [Solanum lycopersicum]	-	-	-	-
Solyc02g062690.3	1347	937	681	123	77	54	31.52	33.09	32.97	3.42	2.79	2.43	32.5267	2.88	-3.49748	5.01467e-174	2.45434e-172	BEE2	-	-	-	PREDICTED: transcription factor HBI1 [Solanum lycopersicum]	-	-	-	-
Solyc06g075810.3	2302	1524	1132	4425	3584	2767	112.53	112.41	114.48	257.12	271.67	260.54	113.14	263.11	1.21756	5.94408e-174	2.90333e-172	At5g47890	Metabolism;Metabolism	Global and overview maps;Energy metabolism	K03946;K03946	PREDICTED: NADH dehydrogenase [ubiquinone] 1 alpha subcomplex subunit 2 [Solanum lycopersicum]	ko01100//Metabolic pathways;ko00190//Oxidative phosphorylation	GO:0019866//organelle inner membrane;GO:0044455//mitochondrial membrane part	-	GO:0043094//cellular metabolic compound salvage;GO:0044710//single-organism metabolic process
Solyc12g049250.2	1308	874	705	37	36	44	84.03	84.72	93.7	2.83	3.59	5.44	87.4833	3.95333	-4.46787	8.92975e-174	4.35285e-172	--	-	-	-	-	-	-	-	-
Solyc04g063210.3	5228	3416	2551	1778	1315	1126	123.59	121.84	124.76	49.96	48.2	51.27	123.397	49.81	-1.3088	1.05846e-173	5.14913e-172	At4g26220	Metabolism;Metabolism;Metabolism;Metabolism;Metabolism;Metabolism	Global and overview maps;Global and overview maps;Biosynthesis of other secondary metabolites;Amino acid metabolism;Biosynthesis of other secondary metabolites;Biosynthesis of other secondary metabolites	K00588;K00588;K00588;K00588;K00588;K00588	PREDICTED: probable caffeoyl-CoA O-methyltransferase At4g26220 isoform X2 [Solanum lycopersicum]	ko01100//Metabolic pathways;ko01110//Biosynthesis of secondary metabolites;ko00940//Phenylpropanoid biosynthesis;ko00360//Phenylalanine metabolism;ko00941//Flavonoid biosynthesis;ko00945//Stilbenoid, diarylheptanoid and gingerol biosynthesis	-	-	-
Solyc01g108780.4	19	16	8	1473	1113	897	0.58	0.73	0.5	53.3	52.54	52.6	0.603333	52.8133	6.4518	1.69451e-173	8.22672e-172	PNAE	-	-	-	methylketone synthase 1a [Solanum lycopersicum]	-	-	-	-
Solyc04g007690.3	2486	1731	1274	546	411	291	36.91	38.78	39.13	9.64	9.46	8.32	38.2733	9.14	-2.06607	4.59629e-173	2.22252e-171	PIN3	-	-	-	PREDICTED: auxin efflux facilitator SlPIN3 isoform X1 [Solanum lycopersicum]	-	-	-	-
Solyc01g107730.3	137	112	73	1122	817	669	2.61	3.22	2.88	25.44	24.17	24.59	2.90333	24.7333	3.09067	5.25153e-173	2.52923e-171	CYCD3-3	Environmental Information Processing	Signal transduction	K14505	D-type cyclin-2 [Solanum lycopersicum]	ko04075//Plant hormone signal transduction	GO:0043231//intracellular membrane-bounded organelle	-	GO:0000280//nuclear division;GO:0006461//protein complex assembly;GO:0008283//cell proliferation;GO:0009725//response to hormone;GO:0009886//post-embryonic morphogenesis;GO:0014070//response to organic cyclic compound;GO:0044786//cell cycle DNA replication;GO:0048509//regulation of meristem development;GO:0051052//regulation of DNA metabolic process;GO:1901990//regulation of mitotic cell cycle ph…
Solyc01g095410.3	36216	24495	18141	14468	12250	9349	1149.89	1173.5	1191.67	546.04	603.13	571.78	1171.69	573.65	-1.03034	6.02673e-172	2.89679e-170	EIF1AX	Genetic Information Processing	Translation	K03236	S1-like RNA-binding domain-containing protein [Solanum lycopersicum]	ko03013//RNA transport	-	GO:0008135//translation factor activity, RNA binding	GO:0006412//translation
Solyc05g005550.4	1294	902	616	32	37	33	17.17	18.05	16.9	0.5	0.76	0.86	17.3733	0.706667	-4.6197	1.12513e-171	5.38654e-170	GP2	-	-	-	polygalacturonase non-catalytic subunit AroGP2 precursor [Solanum lycopersicum]	-	GO:0005576//extracellular region;GO:0030312//external encapsulating structure	-	GO:0007275//multicellular organism development;GO:0045229//external encapsulating structure organization
Solyc02g093180.3	1258	846	616	68	67	41	21.95	22.28	22.24	1.41	1.81	1.38	22.1567	1.53333	-3.853	1.31515e-171	6.28379e-170	At3g50280	-	-	-	PREDICTED: uncharacterized acetyltransferase At3g50280 [Solanum lycopersicum]	-	-	-	-
Solyc04g074770.2	4812	3173	2339	1619	1207	1010	133.46	132.78	134.21	53.37	51.91	53.96	133.483	53.08	-1.33042	3.05612e-171	1.45734e-169	--	-	-	-	PREDICTED: uncharacterized protein LOC101267111 [Solanum lycopersicum]	-	-	-	-
Solyc08g078670.2	758	518	352	2173	1597	1307	13.17	13.58	12.66	44.89	43.04	43.76	13.1367	43.8967	1.74051	6.64949e-171	3.15838e-169	At4g16563	-	-	-	PREDICTED: aspartic proteinase nepenthesin-1 [Capsicum annuum]	-	-	-	-
Solyc03g007810.3	3589	2540	1845	6403	4951	4004	45.29	48.36	48.17	96.04	96.87	97.32	47.2733	96.7433	1.03314	1.24126e-170	5.88417e-169	PKP2	Metabolism;Metabolism;Metabolism;Metabolism;Metabolism;Metabolism;Metabolism	Global and overview maps;Global and overview maps;Global and overview maps;Global and overview maps;Nucleotide metabolism;Carbohydrate metabolism;Carbohydrate metabolism	K00873;K00873;K00873;K00873;K00873;K00873;K00873	PREDICTED: plastidial pyruvate kinase 2 [Solanum lycopersicum]	ko01100//Metabolic pathways;ko01110//Biosynthesis of secondary metabolites;ko01200//Carbon metabolism;ko01230//Biosynthesis of amino acids;ko00230//Purine metabolism;ko00010//Glycolysis / Gluconeogenesis;ko00620//Pyruvate metabolism	-	GO:0016301//kinase activity;GO:0031420//alkali metal ion binding	GO:0006090//pyruvate metabolic process;GO:0006796//phosphate-containing compound metabolic process
Solyc06g008590.3	332	218	128	1431	1086	873	10.41	10.31	8.3	53.34	52.8	52.73	9.67333	52.9567	2.45273	1.3229e-170	6.24663e-169	IAA16	Environmental Information Processing	Signal transduction	K14484	IAA10 protein [Solanum lycopersicum]	ko04075//Plant hormone signal transduction	-	GO:0005515//protein binding	GO:0009755//hormone-mediated signaling pathway;GO:0010468//regulation of gene expression;GO:0034645//cellular macromolecule biosynthetic process
Solyc08g083060.3	4555	2916	2207	1348	1007	905	57.72	55.75	57.86	20.3	19.79	22.09	57.11	20.7267	-1.46226	1.36826e-170	6.4482e-169	YSL1	-	-	-	PREDICTED: metal-nicotianamine transporter YSL1 [Solanum lycopersicum]	-	-	-	-
Solyc07g065110.1	258	186	121	2664	2411	2125	25.02	27.22	24.28	307.1	362.58	396.97	25.5067	355.55	3.80111	1.81644e-170	8.54362e-169	--	-	-	-	Lipid transfer protein [Medicago truncatula]	-	-	-	-
Solyc02g081730.3	2243	1564	1063	4323	3326	2735	38.89	40.92	38.14	89.1	89.43	91.35	39.3167	89.96	1.19414	3.31031e-170	1.55398e-168	3BETAHSD/D2	Metabolism;Metabolism	Global and overview maps;Lipid metabolism	K07748;K07748	Sterol-4-alpha-carboxylate 3-dehydrogenase decarboxylating [Solanum lycopersicum]	ko01100//Metabolic pathways;ko00100//Steroid biosynthesis	-	-	-
Solyc05g056050.3	7718	5052	3594	2987	2263	1808	226.73	223.96	218.42	104.31	103.08	102.33	223.037	103.24	-1.11128	5.21585e-170	2.44375e-168	CAB6A	Metabolism	Energy metabolism	K08907	PREDICTED: chlorophyll a-b binding protein 6A, chloroplastic [Solanum lycopersicum]	ko00196//Photosynthesis - antenna proteins	GO:0009521//photosystem;GO:0031224//intrinsic component of membrane;GO:0044434//chloroplast part	GO:0043169//cation binding;GO:0046906//tetrapyrrole binding	GO:0006091//generation of precursor metabolites and energy;GO:0006464//cellular protein modification process
Solyc04g072760.3	1391	891	722	123	64	73	16.42	15.87	17.64	1.73	1.17	1.66	16.6433	1.52	-3.4528	1.44396e-169	6.75219e-168	SULTR1;3	-	-	-	PREDICTED: sulfate transporter 1.3 isoform X1 [Solanum lycopersicum]	-	GO:0031224//intrinsic component of membrane	GO:0015103//inorganic anion transmembrane transporter activity;GO:0015291//secondary active transmembrane transporter activity	GO:0008272//sulfate transport;GO:0044763//single-organism cellular process
Solyc03g119060.3	7910	5162	3866	3137	2380	1986	94.87	93.41	95.93	44.72	44.26	45.88	94.7367	44.9533	-1.07549	2.85122e-169	1.3307e-167	DOX2	-	-	-	alpha-dioxygenase 2 [Solanum lycopersicum]	-	-	GO:0016491//oxidoreductase activity;GO:0046906//tetrapyrrole binding	GO:0006950//response to stress;GO:0044710//single-organism metabolic process
Solyc07g062470.4	38	23	21	1005	759	598	1.25	1.15	1.43	39.42	38.84	38.01	1.27667	38.7567	4.92399	4.08914e-169	1.90476e-167	-	-	-	-	-	-	-	-	-
Solyc04g071150.3	73	56	42	969	694	578	1.32	1.53	1.57	20.87	19.5	20.17	1.47333	20.18	3.77577	3.33865e-168	1.5492e-166	CYP707A3	-	-	-	PREDICTED: abscisic acid 8'-hydroxylase 3 [Solanum lycopersicum]	-	-	-	-
Solyc01g066910.3	240	182	99	1425	979	792	12.23	13.99	10.43	86.28	77.33	77.71	12.2167	80.44	2.71906	3.96775e-168	1.83758e-166	--	-	-	-	defective in induced resistance 1 protein [Nicotiana tabacum]	-	-	-	-
Solyc08g076650.3	2478	1715	1129	4799	3741	2910	25.25	26.37	23.81	58.14	59.12	57.13	25.1433	58.13	1.20911	9.55965e-168	4.41886e-166	TPS5	Metabolism;Metabolism	Global and overview maps;Carbohydrate metabolism	K16055;K16055	PREDICTED: alpha,alpha-trehalose-phosphate synthase [UDP-forming] 5 [Solanum lycopersicum]	ko01100//Metabolic pathways;ko00500//Starch and sucrose metabolism	-	-	-
Solyc07g043320.3	5246	3382	2593	9421	6510	5418	31.53	30.67	32.24	67.3	60.67	62.72	31.48	63.5633	1.01376	3.53025e-167	1.6225e-165	--	-	-	-	PREDICTED: myosin heavy chain, skeletal muscle [Solanum lycopersicum]	-	-	-	-
Solyc02g068120.3	503	335	237	1670	1253	1047	10.87	10.92	10.6	42.9	41.99	43.59	10.7967	42.8267	1.98792	4.83729e-167	2.21899e-165	--	-	-	-	PREDICTED: B2 protein-like [Solanum lycopersicum]	-	-	-	-
Solyc07g056160.4	1327	886	668	107	73	85	23.12	23.29	24.07	2.22	1.97	2.85	23.4933	2.34667	-3.32357	1.67031e-166	7.64761e-165	CYP724B1	Metabolism;Metabolism;Metabolism	Global and overview maps;Global and overview maps;Metabolism of terpenoids and polyketides	K12639;K12639;K12639	cytochrome P450 724B1-like [Solanum lycopersicum]	ko01100//Metabolic pathways;ko01110//Biosynthesis of secondary metabolites;ko00905//Brassinosteroid biosynthesis	-	GO:0016491//oxidoreductase activity;GO:0046906//tetrapyrrole binding;GO:0046914//transition metal ion binding	GO:0044710//single-organism metabolic process
Solyc03g116060.4	1302	940	620	116	83	69	58.37	63.58	57.5	6.18	5.77	5.96	59.8167	5.97	-3.32474	4.31564e-165	1.96106e-163	GASA6	-	-	-	PREDICTED: gibberellin-regulated protein 6 [Solanum lycopersicum]	-	-	-	-
Solyc03g121070.3	2036	1321	1049	4066	3132	2466	32.24	31.56	34.36	76.53	76.9	75.21	32.72	76.2133	1.21987	6.10646e-165	2.7696e-163	HXK1	Metabolism;Metabolism;Metabolism;Metabolism;Metabolism;Metabolism;Metabolism;Metabolism	Global and overview maps;Global and overview maps;Global and overview maps;Carbohydrate metabolism;Carbohydrate metabolism;Carbohydrate metabolism;Carbohydrate metabolism;Carbohydrate metabolism	K00844;K00844;K00844;K00844;K00844;K00844;K00844;K00844	hexokinase [Solanum lycopersicum]	ko01100//Metabolic pathways;ko01110//Biosynthesis of secondary metabolites;ko01200//Carbon metabolism;ko00520//Amino sugar and nucleotide sugar metabolism;ko00010//Glycolysis / Gluconeogenesis;ko00500//Starch and sucrose metabolism;ko00051//Fructose and mannose metabolism;ko00052//Galactose metabolism	-	GO:0016773//phosphotransferase activity, alcohol group as acceptor;GO:0032550//purine ribonucleoside binding	GO:0006090//pyruvate metabolic process;GO:0016310//phosphorylation;GO:0044238//primary metabolic process
Solyc08g005960.2	72	33	28	894	791	600	5.3	3.67	4.26	78.24	90.3	85.09	4.41	84.5433	4.26084	2.16077e-164	9.78184e-163	EARLI1	-	-	-	PREDICTED: 14 kDa proline-rich protein DC2.15-like [Solanum lycopersicum]	-	-	-	-
Solyc02g085400.3	1587	1037	728	192	159	128	26.62	26.24	25.26	3.83	4.14	4.14	26.04	4.03667	-2.68949	2.68841e-164	1.21477e-162	At2g25737	-	-	-	PREDICTED: uncharacterized protein LOC101255155 [Solanum lycopersicum]	-	-	-	-
Solyc11g019910.1	235	155	135	1304	913	774	12.09	12.04	14.37	79.76	72.86	76.72	12.8333	76.4467	2.57456	1.01798e-163	4.59118e-162	PMEI3	-	-	-	PREDICTED: 21 kDa protein-like [Solanum lycopersicum]	-	-	-	-
Solyc07g008180.4	1672	1010	718	3533	2648	2332	48.23	43.96	42.85	121.14	118.44	129.57	45.0133	123.05	1.45082	1.49886e-163	6.73482e-162	YAB5	-	-	-	PREDICTED: axial regulator YABBY 5 [Solanum lycopersicum]	-	-	-	-
Solyc12g088670.2	7974	5169	3754	3165	2438	1958	136.7	133.71	133.15	64.5	64.81	64.66	134.52	64.6567	-1.05695	1.14412e-162	5.1313e-161	RD21B	-	-	-	low-temperature-induced cysteine proteinase precursor [Solanum lycopersicum]	-	-	-	-
Solyc11g012360.2	2425	1565	1162	507	390	347	37.67	36.68	37.34	9.36	9.39	10.38	37.23	9.71	-1.93892	2.09255e-162	9.36755e-161	TDT	-	-	-	tonoplast dicarboxylate transporter-like [Solanum lycopersicum]	-	-	-	-
Solyc11g008270.2	5029	3275	2363	1695	1150	973	221.5	217.65	215.33	88.74	78.54	82.55	218.16	83.2767	-1.3894	3.61685e-161	1.61314e-159	--	-	-	-	DUF4050 domain-containing protein [Cephalotus follicularis]	-	-	-	-
Solyc11g066290.2	1657	1111	860	3545	2587	2163	35.28	35.7	37.89	89.73	85.42	88.72	36.29	87.9567	1.27722	7.04356e-161	3.13568e-159	PAP29	-	-	-	PREDICTED: probable inactive purple acid phosphatase 29 [Solanum lycopersicum]	-	-	-	-
Solyc12g044330.2	2589	1690	1297	4678	3731	3108	84.15	82.88	87.21	180.72	188.04	194.57	84.7467	187.777	1.14779	2.06816e-160	9.17326e-159	TIP2-1	-	-	-	PREDICTED: aquaporin TIP2-1-like [Solanum pennellii]	-	-	-	-
Solyc10g084280.2	1696	1136	799	3414	2661	2082	25.81	26.09	25.16	61.77	62.81	61.04	25.6867	61.8733	1.2683	9.2734e-160	4.09813e-158	IQD1	-	-	-	PREDICTED: protein IQ-DOMAIN 1-like [Solanum lycopersicum]	-	-	-	-
Solyc03g121180.4	4324	2821	2053	1327	978	882	87.46	86.09	85.91	31.9	30.67	34.36	86.4867	32.31	-1.4205	1.06168e-159	4.68321e-158	APG	-	-	-	PREDICTED: GDSL esterase/lipase APG [Solanum lycopersicum]	-	-	-	-
Solyc06g072700.3	3605	2462	1850	1038	663	609	77.04	79.38	81.79	26.37	21.97	25.07	79.4033	24.47	-1.69819	1.86344e-159	8.20492e-158	HIPP07	-	-	-	PREDICTED: heavy metal-associated isoprenylated plant protein 3 [Solanum lycopersicum]	-	-	-	-
Solyc05g007490.3	2960	2055	1480	5202	3965	3317	36.57	38.31	37.83	76.4	75.97	78.94	37.57	77.1033	1.03721	9.53289e-159	4.18978e-157	At1g26850	-	-	-	PREDICTED: probable methyltransferase PMT2 [Solanum lycopersicum]	-	-	-	-
Solyc04g082710.4	3927	2387	1936	1042	667	592	97.56	89.48	99.51	30.77	25.69	28.33	95.5167	28.2633	-1.75682	1.38134e-158	6.04909e-157	XCP1	-	-	-	PREDICTED: cysteine protease XCP1 [Solanum lycopersicum]	-	-	-	-
Solyc03g119200.4	325	226	162	1382	1186	851	5.75	6.03	5.93	29.07	32.54	29.01	5.90333	30.2067	2.35527	8.05743e-158	3.51569e-156	POPTR_0012s05040g	-	-	-	PREDICTED: L-Ala-D/L-amino acid epimerase [Solanum lycopersicum]	-	-	GO:0016872//intramolecular lyase activity	-
Solyc10g078740.2	1054	730	516	2491	1915	1566	20.87	21.81	21.14	58.64	58.8	59.73	21.2733	59.0567	1.47305	1.59646e-157	6.95326e-156	Os08g0327400	Metabolism;Metabolism;Metabolism;Metabolism	Global and overview maps;Global and overview maps;Lipid metabolism;Metabolism of cofactors and vitamins	K00208;K00208;K00208;K00208	PREDICTED: enoyl-[acyl-carrier-protein] reductase [NADH] 2, chloroplastic [Solanum lycopersicum]	ko01100//Metabolic pathways;ko01212//Fatty acid metabolism;ko00061//Fatty acid biosynthesis;ko00780//Biotin metabolism	-	-	-
Solyc01g099150.5.1	1198	861	582	93	50	61	12.92	14.01	12.98	1.19	0.83	1.27	13.3033	1.09667	-3.60059	2.49338e-156	1.08012e-154	LOX1.5	Metabolism	Lipid metabolism	K15718	lipoxygenase [Solanum lycopersicum]	ko00591//Linoleic acid metabolism	-	GO:0016701//oxidoreductase activity, acting on single donors with incorporation of molecular oxygen;GO:0043169//cation binding	GO:0006633//fatty acid biosynthetic process
Solyc09g075460.3	1361	932	669	2923	2302	1825	22.66	23.42	23.05	57.86	59.45	58.54	23.0433	58.6167	1.34696	3.1507e-156	1.36242e-154	GSVIVT00026920001	-	-	-	PREDICTED: probable polygalacturonase [Solanum lycopersicum]	-	-	-	-
Solyc03g005450.3	5539	3606	2847	1796	1433	1208	69.83	68.6	74.26	26.92	28.02	29.34	70.8967	28.0933	-1.33549	3.40284e-156	1.46882e-154	CSLG2	-	-	-	PREDICTED: cellulose synthase-like protein G2 [Solanum lycopersicum]	-	-	-	-
Solyc02g092980.3	1052	717	523	2667	1981	1518	21.36	21.97	21.97	64.38	62.38	59.38	21.7667	62.0467	1.51123	3.40944e-156	1.46904e-154	CYCD3-2	Environmental Information Processing	Signal transduction	K14505	cyclin D3.1 [Solanum lycopersicum]	ko04075//Plant hormone signal transduction	-	-	-
Solyc07g043130.3	1940	1270	887	291	268	176	28.72	28.37	27.17	5.12	6.15	5.02	28.0867	5.43	-2.37086	4.86146e-156	2.09095e-154	RPT2	-	-	-	PREDICTED: root phototropism protein 2 [Solanum lycopersicum]	-	GO:0043231//intracellular membrane-bounded organelle	-	GO:0000097//sulfur amino acid biosynthetic process;GO:0003002//regionalization;GO:0003006//developmental process involved in reproduction;GO:0006970//response to osmotic stress;GO:0006996//organelle organization;GO:0009606//tropism;GO:0032446//protein modification by small protein conjugation;GO:0050794//regulation of cellular process;GO:0070838//divalent metal ion transport
Solyc10g005210.4	2738	1934	1270	654	507	393	55.42	59.06	53.18	15.73	15.91	15.32	55.8867	15.6533	-1.83603	8.423e-156	3.61634e-154	guaA	Genetic Information Processing	Replication and repair	K01246	PREDICTED: DNA-3-methyladenine glycosylase 1-like [Solanum pennellii]	ko03410//Base excision repair	-	-	-
Solyc04g055257.1	197	122	85	1076	909	659	4.47	4.2	3.98	29.09	32.07	28.88	4.21667	30.0133	2.83143	2.33742e-155	1.00177e-153	SAMT	-	-	-	PREDICTED: salicylate carboxymethyltransferase-like [Solanum lycopersicum]	-	-	-	-
Solyc06g083900.3	2630	1838	1393	672	451	402	95.08	100.26	104.19	28.88	25.28	27.99	99.8433	27.3833	-1.86637	7.04837e-155	3.01543e-153	MYB13	Organismal Systems	Environmental adaptation	K09422	PREDICTED: myb-related protein Myb4-like [Solanum lycopersicum]	ko04626//Plant-pathogen interaction	-	-	-
Solyc01g104030.3	7417	4932	3649	3096	2262	1892	77.95	78.21	79.35	38.68	36.87	38.3	78.5033	37.95	-1.04865	3.67127e-154	1.56509e-152	AKT2	-	-	-	PREDICTED: potassium channel AKT2/3 isoform X2 [Solanum lycopersicum]	-	GO:0031224//intrinsic component of membrane	GO:0005267//potassium channel activity	GO:0030001//metal ion transport;GO:0034220//ion transmembrane transport
Solyc01g009170.4	4231	2787	2067	1407	1086	877	51.33	51.02	51.88	20.29	20.43	20.5	51.41	20.4067	-1.33301	3.70354e-154	1.57606e-152	EIN3	Environmental Information Processing;Environmental Information Processing	Signal transduction;Signal transduction	K14514;K14514	EIL2 protein [Solanum lycopersicum]	ko04075//Plant hormone signal transduction;ko04016//MAPK signaling pathway - plant	GO:0043231//intracellular membrane-bounded organelle	-	GO:0010468//regulation of gene expression
Solyc10g075160.1	11163	7315	5529	3515	3073	2526	776.5	767.76	795.69	290.63	331.47	338.45	779.983	320.183	-1.28455	4.4746e-154	1.89417e-152	SEND33	Metabolism	Energy metabolism	K02639	PREDICTED: ferredoxin [Solanum lycopersicum]	ko00195//Photosynthesis	GO:0009536//plastid	GO:0043169//cation binding;GO:0051536//iron-sulfur cluster binding	GO:0006091//generation of precursor metabolites and energy;GO:0044710//single-organism metabolic process
Solyc04g015620.3	2075	1440	1035	4043	3006	2421	46.54	48.74	48.03	107.8	104.55	104.6	47.77	105.65	1.14512	8.74781e-154	3.69014e-152	--	-	-	-	PREDICTED: uncharacterized protein LOC107018280 [Solanum pennellii]	-	-	-	-
Solyc02g069210.3	1153	843	598	69	73	33	22.63	24.96	24.28	1.61	2.22	1.25	23.9567	1.69333	-3.82249	1.17724e-153	4.95737e-152	ZIP10	-	-	-	PREDICTED: fe(2+) transport protein 1-like [Solanum lycopersicum]	-	GO:0031224//intrinsic component of membrane	GO:0016628//oxidoreductase activity, acting on the CH-CH group of donors, NAD or NADP as acceptor;GO:0022890//inorganic cation transmembrane transporter activity	GO:0006829//zinc II ion transport;GO:0044710//single-organism metabolic process;GO:0044763//single-organism cellular process
Solyc03g083090.4	1620	1026	734	3204	2437	1978	19.77	18.89	18.53	46.47	46.11	46.49	19.0633	46.3567	1.28198	1.77883e-153	7.47758e-152	SS1	Metabolism;Metabolism;Metabolism	Global and overview maps;Global and overview maps;Carbohydrate metabolism	K00703;K00703;K00703	PREDICTED: soluble starch synthase 1, chloroplastic/amyloplastic isoform X1 [Solanum lycopersicum]	ko01100//Metabolic pathways;ko01110//Biosynthesis of secondary metabolites;ko00500//Starch and sucrose metabolism	-	-	-
Solyc04g081000.3	2683	1736	1322	700	484	406	71.59	69.89	72.98	22.2	20.03	20.87	71.4867	21.0333	-1.765	2.14243e-153	8.99038e-152	PMADS1	-	-	-	DEFICIENS [Solanum lycopersicum]	-	-	-	-
Solyc04g064620.4	48	35	18	902	658	505	1.43	1.57	1.11	31.96	30.42	29	1.37	30.46	4.47467	2.65926e-153	1.11398e-151	SWEET1	-	-	-	PREDICTED: bidirectional sugar transporter SWEET1-like [Solanum lycopersicum]	-	-	-	-
Solyc12g009220.2	1480	905	711	182	144	111	59	54.44	58.64	8.62	8.9	8.52	57.36	8.68	-2.72428	1.81373e-152	7.58468e-151	TIFY10A	Environmental Information Processing	Signal transduction	K13464	jasmonate ZIM-domain protein 1 [Solanum lycopersicum]	ko04075//Plant hormone signal transduction	-	-	-
Solyc04g081400.3	971	625	449	2259	1794	1478	13.95	13.55	13.35	38.58	39.97	40.9	13.6167	39.8167	1.548	6.3009e-152	2.62581e-150	HXK2	Metabolism;Metabolism;Metabolism;Metabolism;Metabolism;Metabolism;Metabolism;Metabolism	Global and overview maps;Global and overview maps;Global and overview maps;Carbohydrate metabolism;Carbohydrate metabolism;Carbohydrate metabolism;Carbohydrate metabolism;Carbohydrate metabolism	K00844;K00844;K00844;K00844;K00844;K00844;K00844;K00844	plastidic hexokinase [Solanum lycopersicum]	ko01100//Metabolic pathways;ko01110//Biosynthesis of secondary metabolites;ko01200//Carbon metabolism;ko00520//Amino sugar and nucleotide sugar metabolism;ko00010//Glycolysis / Gluconeogenesis;ko00500//Starch and sucrose metabolism;ko00051//Fructose and mannose metabolism;ko00052//Galactose metabolism	GO:0009536//plastid	GO:0004396//hexokinase activity;GO:0032550//purine ribonucleoside binding	GO:0006090//pyruvate metabolic process;GO:0016310//phosphorylation;GO:0044238//primary metabolic process
Solyc09g084460.3	2888	1828	1388	752	568	419	134.86	128.8	134.09	41.74	41.13	37.69	132.583	40.1867	-1.72211	8.90946e-152	3.70649e-150	PIIF	-	-	-	PREDICTED: wound-induced proteinase inhibitor 1-like [Solanum lycopersicum]	-	-	GO:0004866//endopeptidase inhibitor activity;GO:0016787//hydrolase activity	GO:0006950//response to stress;GO:0010466//negative regulation of peptidase activity
Solyc04g077470.3	1371	877	698	2987	2209	1804	12.12	11.69	12.76	31.38	30.27	30.71	12.19	30.7867	1.33661	1.17203e-151	4.86747e-150	CSLC12	-	-	-	PREDICTED: probable xyloglucan glycosyltransferase 12 [Solanum lycopersicum]	-	-	-	-
Solyc07g006220.2	2021	1345	951	3817	2855	2288	47.85	48.05	46.58	107.42	104.82	104.35	47.4933	105.53	1.15186	1.47143e-151	6.10035e-150	GAE1	Metabolism;Metabolism	Global and overview maps;Carbohydrate metabolism	K08679;K08679	PREDICTED: UDP-glucuronate 4-epimerase 1 [Solanum lycopersicum]	ko01100//Metabolic pathways;ko00520//Amino sugar and nucleotide sugar metabolism	GO:0000139//Golgi membrane;GO:0031224//intrinsic component of membrane;GO:0031984//organelle subcompartment	GO:0016857//racemase and epimerase activity, acting on carbohydrates and derivatives;GO:0048037//cofactor binding	GO:0044238//primary metabolic process
Solyc11g066020.2	1771	1115	873	3435	2718	2147	26.49	25.16	27.02	61.07	63.04	61.86	26.2233	61.99	1.24118	1.6204e-151	6.70646e-150	XB3	-	-	-	Hop-interacting protein THI012 [Solanum lycopersicum]	-	-	-	-
Solyc03g083360.3	3227	2181	1485	5368	4129	3392	44.75	45.64	42.6	88.48	88.79	90.61	44.33	89.2933	1.01027	1.69081e-151	6.98587e-150	PME61	-	-	-	PREDICTED: probable pectinesterase/pectinesterase inhibitor 61 [Solanum lycopersicum]	-	-	-	-
Solyc08g078020.1	2273	1386	1124	476	349	281	149.84	137.86	153.3	37.3	35.68	35.68	147	36.22	-2.02096	1.91936e-151	7.9166e-150	--	-	-	-	methionine rich arabinogalactan precursor [Solanum lycopersicum]	-	-	-	-
Solyc02g070950.1	6277	4159	2929	1717	1570	1133	238.02	237.95	229.81	77.4	92.32	82.75	235.26	84.1567	-1.48311	2.5967e-151	1.06921e-149	CAB1B	Metabolism;Metabolism	Global and overview maps;Energy metabolism	K08912;K08912	chlorophyll a/b-binding protein Cab-1B [Solanum lycopersicum]	ko01100//Metabolic pathways;ko00196//Photosynthesis - antenna proteins	-	-	-
Solyc12g006240.2	1698	1114	737	249	174	156	23.05	22.82	20.7	4.02	3.66	4.08	22.19	3.92	-2.50098	8.73021e-151	3.57642e-149	COL10	-	-	-	PREDICTED: zinc finger protein CONSTANS-LIKE 9-like [Solanum lycopersicum]	-	-	-	-
Solyc05g053210.4	9085	6046	4368	3836	2729	2401	140.61	141.2	139.87	70.57	65.5	71.58	140.56	69.2167	-1.02199	9.97433e-151	4.07226e-149	CIPK1	-	-	-	CBL-interacting serine/threonine-protein kinase 1 [Solanum lycopersicum]	-	-	-	-
Solyc10g076250.2	1910	1358	956	390	291	244	33.03	35.43	34.2	8.02	7.8	8.13	34.22	7.98333	-2.09978	3.1237e-150	1.26888e-148	At3g08860	Metabolism;Metabolism;Metabolism;Metabolism;Metabolism;Metabolism	Global and overview maps;Global and overview maps;Amino acid metabolism;Amino acid metabolism;Amino acid metabolism;Amino acid metabolism	K00827;K00827;K00827;K00827;K00827;K00827	PREDICTED: alanine--glyoxylate aminotransferase 2 homolog 2, mitochondrial-like [Solanum lycopersicum]	ko01100//Metabolic pathways;ko01110//Biosynthesis of secondary metabolites;ko00270//Cysteine and methionine metabolism;ko00280//Valine, leucine and isoleucine degradation;ko00260//Glycine, serine and threonine metabolism;ko00250//Alanine, aspartate and glutamate metabolism	-	-	-
Solyc01g112260.4	937	533	409	2387	1722	1407	29.38	25.22	26.53	88.97	83.73	84.98	27.0433	85.8933	1.66727	1.29977e-149	5.26212e-148	--	-	-	-	PREDICTED: uncharacterized protein LOC101258903 [Solanum lycopersicum]	-	-	-	-
Solyc01g094890.4	4284	2663	1906	1240	847	771	51.52	48.32	47.42	17.73	15.8	17.86	49.0867	17.13	-1.51881	2.18978e-149	8.83565e-148	FRO2	-	-	-	PREDICTED: ferric reduction oxidase 2 [Solanum lycopersicum]	-	-	-	-
Solyc10g079140.2	463	311	211	1502	1193	932	8.42	8.54	7.94	32.49	33.66	32.66	8.3	32.9367	1.98851	2.79037e-149	1.12215e-147	GK-2	Metabolism;Metabolism	Global and overview maps;Nucleotide metabolism	K00942;K00942	PREDICTED: guanylate kinase 2-like [Solanum lycopersicum]	ko01100//Metabolic pathways;ko00230//Purine metabolism	-	-	-
Solyc02g089350.3	7351	4704	3497	2987	2179	1821	220.88	213.27	217.4	106.69	101.53	105.4	217.183	104.54	-1.05486	4.02564e-149	1.61622e-147	GAST1	-	-	-	protein GAST1 precursor [Solanum lycopersicum]	-	-	-	-
Solyc08g008210.3	3430	2378	1703	5941	4652	3547	78.81	82.44	80.95	162.25	165.74	156.98	80.7333	161.657	1.0017	1.03274e-148	4.13251e-147	VATE	Metabolism;Metabolism;Cellular Processes	Global and overview maps;Energy metabolism;Transport and catabolism	K02150;K02150;K02150	V-type proton ATPase subunit E [Solanum lycopersicum]	ko01100//Metabolic pathways;ko00190//Oxidative phosphorylation;ko04145//Phagosome	-	-	-
Solyc12g094520.2	2680	1726	1311	706	471	396	41.67	40.49	42.17	13.05	11.36	11.86	41.4433	12.09	-1.77733	4.95978e-148	1.98137e-146	4CLL5	Metabolism;Metabolism;Metabolism	Global and overview maps;Global and overview maps;Lipid metabolism	K10526;K10526;K10526	PREDICTED: 4-coumarate--CoA ligase-like 5 [Solanum lycopersicum]	ko01100//Metabolic pathways;ko01110//Biosynthesis of secondary metabolites;ko00592//alpha-Linolenic acid metabolism	GO:0042579//microbody	GO:0003824//catalytic activity;GO:0032550//purine ribonucleoside binding	GO:0001101//response to acid chemical;GO:0009694//jasmonic acid metabolic process;GO:0010243//response to organonitrogen compound;GO:0051707//response to other organism
Solyc06g054490.3	809	547	406	2045	1589	1295	16.62	16.95	17.25	49.93	50.62	51.24	16.94	50.5967	1.57861	9.44825e-148	3.76199e-146	P4H4	Metabolism;Metabolism	Global and overview maps;Amino acid metabolism	K00472;K00472	PREDICTED: probable prolyl 4-hydroxylase 4 [Solanum lycopersicum]	ko01100//Metabolic pathways;ko00330//Arginine and proline metabolism	-	-	-
Solyc01g098110.4	2871	1903	1472	818	596	484	16.35	16.35	17.35	5.54	5.26	5.31	16.6833	5.37	-1.63541	5.93466e-147	2.35135e-145	At1g54570	-	-	-	PREDICTED: acyltransferase-like protein At1g54570, chloroplastic [Solanum lycopersicum]	-	-	-	-
Solyc10g080870.3	935	645	494	2508	1738	1565	15.11	15.72	16.51	48.16	43.54	48.7	15.78	46.8	1.56841	3.21729e-146	1.27054e-144	CYP96A15	-	-	-	PREDICTED: alkane hydroxylase MAH1-like [Solanum lycopersicum]	-	-	-	-
Solyc10g080980.2	1053	758	500	57	43	38	23.96	26.02	23.53	1.54	1.52	1.67	24.5033	1.57667	-3.95803	5.82513e-146	2.29664e-144	At5g07050	-	-	-	PREDICTED: WAT1-related protein At5g07050 [Solanum lycopersicum]	-	-	-	-
Solyc04g074180.4	1777	1127	814	3384	2539	2044	12.34	11.81	11.7	27.94	27.34	27.34	11.95	27.54	1.20452	5.11749e-145	2.01107e-143	CRY1	Organismal Systems	Environmental adaptation	K12118	cryptochrome 1 [Solanum lycopersicum]	ko04712//Circadian rhythm - plant	-	-	GO:0006259//DNA metabolic process
Solyc03g095940.1	1854	1188	859	262	259	172	109.36	105.73	104.82	18.37	23.69	19.54	106.637	20.5333	-2.37666	8.16788e-145	3.2046e-143	LBD21	-	-	-	PREDICTED: LOB domain-containing protein 21 [Solanum lycopersicum]	-	-	-	-
Solyc06g082120.4	1272	773	568	2865	2478	1798	35.77	32.8	33.05	95.77	108.06	97.39	33.8733	100.407	1.56763	8.85875e-145	3.47001e-143	RANBP1C	-	-	-	PREDICTED: ran-binding protein 1 homolog a [Solanum lycopersicum]	-	-	-	-
Solyc12g043020.2	2731	1807	1303	4807	3541	2811	36.48	36.42	36.01	76.33	73.35	72.33	36.3033	74.0033	1.02749	1.24304e-144	4.86116e-143	DHAD	Metabolism;Metabolism;Metabolism;Metabolism;Metabolism;Metabolism	Global and overview maps;Global and overview maps;Global and overview maps;Global and overview maps;Metabolism of cofactors and vitamins;Amino acid metabolism	K01687;K01687;K01687;K01687;K01687;K01687	dihydroxy-acid dehydratase-like [Solanum lycopersicum]	ko01100//Metabolic pathways;ko01110//Biosynthesis of secondary metabolites;ko01230//Biosynthesis of amino acids;ko01210//2-Oxocarboxylic acid metabolism;ko00770//Pantothenate and CoA biosynthesis;ko00290//Valine, leucine and isoleucine biosynthesis	-	-	-
Solyc03g031920.3	3859	2635	1962	1287	986	744	41.01	42.26	43.14	16.26	16.25	15.23	42.1367	15.9133	-1.40484	4.48242e-144	1.74727e-142	YSL7	-	-	-	PREDICTED: probable metal-nicotianamine transporter YSL7 isoform X1 [Solanum lycopersicum]	-	-	-	-
Solyc03g120380.3	724	535	372	2065	1562	1413	22.35	24.92	23.76	75.79	74.79	84.04	23.6767	78.2067	1.72383	1.25934e-143	4.89318e-142	AUX22	Environmental Information Processing	Signal transduction	K14484	IAA19 [Solanum lycopersicum]	ko04075//Plant hormone signal transduction	-	GO:0005515//protein binding	GO:0009755//hormone-mediated signaling pathway;GO:0010468//regulation of gene expression;GO:0034645//cellular macromolecule biosynthetic process
Solyc08g082630.3	107	77	60	968	702	514	1.19	1.29	1.38	12.77	12.08	10.99	1.28667	11.9467	3.2149	1.35297e-143	5.24853e-142	ARF9	Environmental Information Processing	Signal transduction	K14486	PREDICTED: auxin response factor 9 isoform X1 [Solanum lycopersicum]	ko04075//Plant hormone signal transduction	GO:0043231//intracellular membrane-bounded organelle	GO:0005515//protein binding	GO:0009755//hormone-mediated signaling pathway;GO:0010468//regulation of gene expression;GO:0034645//cellular macromolecule biosynthetic process
Solyc04g079070.4	10	9	6	1882	1270	1120	0.19	0.25	0.23	41.55	36.58	40.08	0.223333	39.4033	7.46298	2.82832e-143	1.09542e-141	SCPL10	-	-	-	PREDICTED: serine carboxypeptidase-like 10 isoform X1 [Solanum lycopersicum]	-	-	-	-
Solyc01g090740.3	1362	852	627	171	123	88	59.56	56.21	56.72	8.89	8.34	7.41	57.4967	8.21333	-2.80744	2.9926e-143	1.15719e-141	--	-	-	-	PREDICTED: uncharacterized protein LOC101266759 [Solanum lycopersicum]	-	-	-	-
Solyc08g007060.4	1260	785	656	137	93	86	16.64	15.65	17.92	2.16	1.91	2.19	16.7367	2.08667	-3.00374	4.96123e-143	1.91229e-141	NPF7.3	-	-	-	PREDICTED: protein NRT1/ PTR FAMILY 7.3 [Solanum lycopersicum]	-	-	-	-
Solyc07g007930.3	802	530	376	1968	1567	1320	7.88	7.85	7.64	22.97	23.86	24.97	7.79	23.9333	1.61933	4.48853e-142	1.72733e-140	RFS6	Metabolism	Carbohydrate metabolism	K06617	PREDICTED: probable galactinol--sucrose galactosyltransferase 6 isoform X1 [Solanum lycopersicum]	ko00052//Galactose metabolism	-	GO:0008378//galactosyltransferase activity	GO:0044238//primary metabolic process
Solyc12g056930.2	3171	1937	1410	843	610	488	38.2	35.21	35.14	12.07	11.39	11.32	36.1833	11.5933	-1.64203	1.70041e-141	6.51256e-140	SULTR1;2	-	-	-	sulfate transporter 2 [Solanum lycopersicum]	-	GO:0031224//intrinsic component of membrane	GO:0015103//inorganic anion transmembrane transporter activity;GO:0015291//secondary active transmembrane transporter activity	GO:0008272//sulfate transport;GO:0044763//single-organism cellular process
Solyc07g062520.3	1178	810	542	2757	1923	1685	18.66	19.36	17.76	51.92	47.24	51.42	18.5933	50.1933	1.43271	5.34381e-141	2.04344e-139	CYP72A15	-	-	-	PREDICTED: cytochrome P450 CYP72A219-like isoform X1 [Solanum lycopersicum]	-	-	-	-
Solyc07g041490.3	2264	1515	1105	4065	3137	2434	85.21	86.03	86.04	181.85	183.07	176.45	85.76	180.457	1.07328	1.51215e-140	5.76409e-139	UP3	-	-	-	PREDICTED: stress-response A/B barrel domain-containing protein UP3-like [Solanum lycopersicum]	-	-	-	-
Solyc12g096870.1	635	416	328	1747	1384	1095	13.15	13	14.05	43.01	44.45	43.68	13.4	43.7133	1.70584	2.45801e-140	9.3548e-139	GT2	-	-	-	PREDICTED: cinnamate beta-D-glucosyltransferase-like [Solanum lycopersicum]	-	-	GO:0016758//transferase activity, transferring hexosyl groups	-
Solyc06g065260.3	2142	1448	990	470	355	310	17.47	17.82	16.71	4.56	4.49	4.87	17.3333	4.64	-1.90135	3.40775e-140	1.29489e-138	CEPR2	-	-	-	PREDICTED: receptor-like protein kinase HAIKU2 [Solanum lycopersicum]	-	GO:0031224//intrinsic component of membrane	GO:0004672//protein kinase activity;GO:0032550//purine ribonucleoside binding	GO:0006464//cellular protein modification process;GO:0006796//phosphate-containing compound metabolic process
Solyc02g081400.3	1386	902	666	2822	2273	1742	29.29	28.76	29.12	70.88	74.48	70.9	29.0567	72.0867	1.31086	5.06115e-140	1.91712e-138	DJ1D	Metabolism	Carbohydrate metabolism	K18881	PREDICTED: protein DJ-1 homolog D [Solanum lycopersicum]	ko00620//Pyruvate metabolism	-	-	-
Solyc10g006800.4	1669	1076	858	270	158	177	23.34	22.7	24.82	4.49	3.43	4.77	23.62	4.23	-2.48128	5.68962e-140	2.1518e-138	CNGC4	-	-	-	PREDICTED: cyclic nucleotide-gated ion channel 4-like [Solanum lycopersicum]	-	-	-	-
Solyc05g015840.3	1961	1251	950	411	321	228	39.4	37.93	39.49	9.82	10	8.82	38.94	9.54667	-2.02818	4.61169e-139	1.73597e-137	TGA1	-	-	-	PREDICTED: teosinte glume architecture 1 [Solanum lycopersicum]	-	-	-	-
Solyc03g117860.3	1935	1245	883	368	288	252	66.08	64.16	62.39	14.94	15.25	16.58	64.21	15.59	-2.04218	6.58271e-139	2.47405e-137	--	-	-	-	PREDICTED: probable E3 ubiquitin-protein ligase RNF217 [Solanum lycopersicum]	-	-	-	-
Solyc04g082200.2	2386	1541	1165	4555	3134	2759	62.73	61.13	63.36	142.34	127.76	139.71	62.4067	136.603	1.13022	9.56272e-139	3.58848e-137	-	-	-	-	-	-	-	-	-
Solyc04g076140.3	486	361	266	1639	1214	976	5.17	5.8	5.86	20.74	20.04	20.02	5.61	20.2667	1.85304	1.0788e-138	4.04199e-137	REN1	-	-	-	PREDICTED: rho GTPase-activating protein REN1 [Solanum lycopersicum]	-	-	-	-
Solyc10g081720.2	2010	1280	963	3884	2724	2286	37.43	35.96	37.1	85.97	78.65	81.99	36.83	82.2033	1.15832	6.41828e-138	2.39732e-136	FLA17	-	-	-	fasciclin superfamily protein precursor [Solanum lycopersicum]	-	-	-	-
Solyc12g099290.2	1332	847	603	3032	2513	1751	19.12	18.34	17.91	51.73	55.94	48.41	18.4567	52.0267	1.49511	2.18487e-137	8.1356e-136	ALDH22A1	-	-	-	PREDICTED: aldehyde dehydrogenase 22A1 [Solanum lycopersicum]	-	-	-	-
Solyc12g010960.2	2333	1540	1171	530	461	321	59.27	59.03	61.55	16.01	18.16	15.71	59.95	16.6267	-1.85026	3.51373e-137	1.30435e-135	DBR	-	-	-	PREDICTED: 2-alkenal reductase (NADP(+)-dependent)-like [Solanum lycopersicum]	-	-	-	-
Solyc09g098030.4	2231	1548	1097	571	380	312	38.18	39.97	38.84	11.62	10.08	10.29	38.9967	10.6633	-1.87069	4.24962e-137	1.5751e-135	CYP76B6	-	-	-	PREDICTED: geraniol 8-hydroxylase-like [Solanum lycopersicum]	-	-	-	-
Solyc04g072940.4	1028	735	457	54	41	33	21.42	23.11	19.7	1.34	1.32	1.32	21.41	1.32667	-4.01241	7.1735e-137	2.65475e-135	--	-	-	-	PREDICTED: kinesin-related protein 4-like [Solanum tuberosum]	-	-	-	-
Solyc07g062580.4	1799	1150	827	3461	2473	2074	20.39	19.66	19.39	46.62	43.46	45.27	19.8133	45.1167	1.18719	9.33962e-137	3.45108e-135	TTL1	-	-	-	PREDICTED: TPR repeat-containing thioredoxin TTL1 [Solanum lycopersicum]	-	-	-	-
Solyc04g082460.4	931	608	477	2172	1652	1368	15.06	14.84	15.97	41.78	41.45	42.64	15.29	41.9567	1.45631	1.77947e-136	6.55523e-135	CAT3	Metabolism;Metabolism;Environmental Information Processing;Cellular Processes;Metabolism;Metabolism	Global and overview maps;Global and overview maps;Signal transduction;Transport and catabolism;Carbohydrate metabolism;Amino acid metabolism	K03781;K03781;K03781;K03781;K03781;K03781	PREDICTED: catalase isozyme 3 [Solanum lycopersicum]	ko01110//Biosynthesis of secondary metabolites;ko01200//Carbon metabolism;ko04016//MAPK signaling pathway - plant;ko04146//Peroxisome;ko00630//Glyoxylate and dicarboxylate metabolism;ko00380//Tryptophan metabolism	GO:0005840//ribosome;GO:0009526//plastid envelope;GO:0030312//external encapsulating structure;GO:0042579//microbody	GO:0004601//peroxidase activity;GO:0046906//tetrapyrrole binding;GO:0046914//transition metal ion binding	GO:0006950//response to stress;GO:0042743//hydrogen peroxide metabolic process;GO:0044710//single-organism metabolic process
Solyc10g055240.2	1648	1141	829	272	238	201	37.78	39.46	39.32	7.41	8.46	8.88	38.8533	8.25	-2.23557	3.00234e-136	1.10432e-134	--	-	-	-	PREDICTED: PI-PLC X-box domain-containing protein DDB_G0293730-like [Solanum lycopersicum]	-	-	-	-
Solyc01g068630.3	1154	782	505	92	39	54	30.21	30.88	27.35	2.86	1.58	2.72	29.48	2.38667	-3.62667	2.68113e-135	9.81683e-134	--	Metabolism	Metabolism of cofactors and vitamins	K18551	haloacid dehalogenase-like hydrolase superfamily protein [Solanum lycopersicum]	ko00760//Nicotinate and nicotinamide metabolism	-	-	-
Solyc05g056030.3	446	288	236	1505	1061	946	7.07	6.88	7.74	28.34	26.06	28.87	7.23	27.7567	1.94077	3.79553e-135	1.38551e-133	PLP7	-	-	-	PREDICTED: patatin-like protein 6 [Solanum lycopersicum]	-	-	-	-
Solyc09g072750.2	1027	666	472	52	54	42	44.91	43.96	42.7	2.7	3.66	3.54	43.8567	3.3	-3.73226	6.35392e-135	2.30547e-133	--	-	-	-	PREDICTED: tetra-peptide repeat homeobox protein 1-like isoform X1 [Solanum tuberosum]	-	-	-	-
Solyc03g116280.3	319	213	180	1222	961	811	12.96	13.05	15.13	59	60.52	63.45	13.7133	60.99	2.15299	2.40961e-134	8.71687e-133	DLO2	-	-	-	PREDICTED: 1-aminocyclopropane-1-carboxylate oxidase 5-like isoform X1 [Solanum tuberosum]	-	-	-	-
Solyc03g032040.3	724	443	362	1936	1388	1144	6.85	6.32	7.08	21.76	20.35	20.84	6.75	20.9833	1.63628	2.57159e-134	9.28891e-133	MSSP2	-	-	-	monosaccharide-sensing protein 2-like [Solanum lycopersicum]	-	GO:0031224//intrinsic component of membrane	GO:0022857//transmembrane transporter activity	GO:0044763//single-organism cellular process;GO:0051234//establishment of localization
Solyc06g071330.4	1435	990	747	3009	2196	1868	19.67	20.48	21.19	49.04	46.69	49.33	20.4467	48.3533	1.24175	4.45994e-134	1.60858e-132	NAT6	-	-	-	nucleobase-ascorbate transporter 6 [Solanum lycopersicum]	-	-	-	-
Solyc02g083760.4	1133	726	473	2614	2096	1529	23.91	23.11	20.65	65.56	68.58	62.15	22.5567	65.43	1.5364	1.36906e-133	4.93046e-132	TLP1	-	-	-	PREDICTED: pathogenesis-related protein 5 [Solanum lycopersicum]	-	-	-	-
Solyc07g041900.3	4323	2982	2154	1559	1214	991	91.28	95.01	94.1	39.13	39.75	40.31	93.4633	39.73	-1.23417	2.52978e-133	9.08348e-132	CYP-3	-	-	-	cysteine proteinase 3 precursor [Solanum lycopersicum]	-	-	-	-
Solyc10g086220.2	3371	2225	1480	869	709	595	78.77	78.44	71.55	24.14	25.69	26.78	76.2533	25.5367	-1.57823	3.71777e-133	1.32898e-131	OPR1	Metabolism;Metabolism;Metabolism	Global and overview maps;Global and overview maps;Lipid metabolism	K05894;K05894;K05894	12-oxophytodienoate reductase 1 [Solanum lycopersicum]	ko01100//Metabolic pathways;ko01110//Biosynthesis of secondary metabolites;ko00592//alpha-Linolenic acid metabolism	GO:0044424//intracellular part	GO:0016628//oxidoreductase activity, acting on the CH-CH group of donors, NAD or NADP as acceptor;GO:0032553//ribonucleotide binding	GO:0006633//fatty acid biosynthetic process
Solyc03g117890.3	6603	4140	3144	2527	1762	1578	131.27	124.19	129.32	59.72	54.32	60.43	128.26	58.1567	-1.14105	7.08464e-133	2.52878e-131	ACR11	-	-	-	PREDICTED: ACT domain-containing protein ACR11-like [Solanum pennellii]	-	-	-	-
Solyc08g061970.3	1646	1201	845	297	180	198	33.52	36.9	35.6	7.19	5.68	7.77	35.34	6.88	-2.36082	8.26808e-133	2.94683e-131	ACL5	-	-	-	spe4 protein [Solanum lycopersicum]	-	-	GO:0016765//transferase activity, transferring alkyl or aryl (other than methyl) groups	-
Solyc03g114940.3	75	47	54	894	772	483	1.16	1.1	1.73	16.5	18.59	14.44	1.33	16.51	3.63384	2.00495e-132	7.13531e-131	CYP78A5	-	-	-	PREDICTED: cytochrome P450 78A5-like [Solanum lycopersicum]	-	-	-	-
Solyc08g068390.3	2310	1626	1110	4284	3077	2677	26.86	28.53	26.71	59.22	55.49	59.96	27.3667	58.2233	1.08918	2.32325e-132	8.25593e-131	AIM1	Metabolism;Metabolism;Metabolism;Metabolism;Metabolism	Global and overview maps;Global and overview maps;Global and overview maps;Lipid metabolism;Lipid metabolism	K10527;K10527;K10527;K10527;K10527	PREDICTED: peroxisomal fatty acid beta-oxidation multifunctional protein AIM1-like [Solanum lycopersicum]	ko01100//Metabolic pathways;ko01110//Biosynthesis of secondary metabolites;ko01212//Fatty acid metabolism;ko00071//Fatty acid degradation;ko00592//alpha-Linolenic acid metabolism	-	-	-
Solyc03g122190.3	3906	2515	1906	1360	1017	802	77.55	75.34	78.29	32.1	31.31	30.67	77.06	31.36	-1.29706	3.67286e-132	1.30327e-130	TIFY10B	Environmental Information Processing	Signal transduction	K13464	salt responsive protein 1 [Solanum lycopersicum]	ko04075//Plant hormone signal transduction	-	-	-
Solyc11g069590.2	811	541	380	1967	1598	1206	10.42	10.49	10.11	30.05	31.85	29.86	10.34	30.5867	1.56467	4.29367e-132	1.52132e-130	NCRK	-	-	-	PREDICTED: receptor-like serine/threonine-protein kinase NCRK [Solanum lycopersicum]	-	-	-	-
Solyc03g117050.4	1076	675	498	73	76	42	20.69	19.58	19.81	1.67	2.27	1.56	20.0267	1.83333	-3.44938	5.12198e-132	1.81214e-130	NIP6-1	-	-	-	aquaporin NIP6-1 [Solanum lycopersicum]	-	GO:0031224//intrinsic component of membrane	-	GO:0051234//establishment of localization
Solyc10g085830.2	2229	1429	1086	567	410	345	50.94	49.28	51.35	15.4	14.53	15.19	50.5233	15.04	-1.74815	6.51934e-132	2.30315e-130	COMT1	-	-	-	PREDICTED: caffeic acid 3-O-methyltransferase 1 [Solanum lycopersicum]	-	-	-	-
Solyc07g049530.3	3632	2470	1824	1074	629	586	72.35	74.25	75.16	25.44	19.44	22.5	73.92	22.46	-1.71861	9.70109e-132	3.41719e-130	ACO1	Metabolism;Metabolism;Metabolism	Global and overview maps;Global and overview maps;Amino acid metabolism	K05933;K05933;K05933	1-aminocyclopropane-1-carboxylate oxidase 1 [Solanum lycopersicum]	ko01100//Metabolic pathways;ko01110//Biosynthesis of secondary metabolites;ko00270//Cysteine and methionine metabolism	-	GO:0016641//oxidoreductase activity, acting on the CH-NH2 group of donors, oxygen as acceptor;GO:0016705//oxidoreductase activity, acting on paired donors, with incorporation or reduction of molecular oxygen;GO:0019842//vitamin binding;GO:0043169//cation binding	GO:0007275//multicellular organism development;GO:0009692//ethylene metabolic process;GO:0044710//single-organism metabolic process
Solyc05g056370.4	2691	1691	1274	723	474	439	37.51	35.56	36.74	11.98	10.24	11.79	36.6033	11.3367	-1.69098	1.52652e-131	5.36928e-130	At5g63710	-	-	-	PREDICTED: probable LRR receptor-like serine/threonine-protein kinase At5g63710 isoform X1 [Solanum pennellii]	-	-	-	-
Solyc11g068515.1	3697	2382	1779	1132	901	775	181.01	175.98	180.21	65.88	68.41	73.09	179.067	69.1267	-1.37318	1.86661e-131	6.55597e-130	--	-	-	-	-	-	-	-	-
Solyc03g007690.1	455	317	198	1413	1159	896	7.67	8.07	6.91	28.33	30.31	29.11	7.55	29.25	1.95389	2.85626e-131	1.00172e-129	ABCG8	-	-	-	PREDICTED: ABC transporter G family member 4 [Solanum lycopersicum]	-	-	-	-
Solyc06g074120.3	6311	4401	3153	2660	1934	1636	69.95	73.6	72.3	35.04	33.24	34.93	71.95	34.4033	-1.06445	2.36818e-130	8.29344e-129	BLH1	-	-	-	bell-like homeodomain protein 2 [Solanum lycopersicum]	-	GO:0043231//intracellular membrane-bounded organelle	-	GO:0010468//regulation of gene expression
Solyc03g111815.1	1817	1102	830	310	254	221	22.12	20.23	20.91	4.48	4.79	5.18	21.0867	4.81667	-2.13022	3.25661e-130	1.13882e-128	SEOB	-	-	-	PREDICTED: protein SIEVE ELEMENT OCCLUSION B-like [Solanum lycopersicum]	-	-	-	-
Solyc01g089850.4	140	109	58	912	667	528	4.72	5.54	4.04	36.53	34.85	34.27	4.76667	35.2167	2.88521	4.36916e-130	1.52567e-128	CYCU4-1	-	-	-	PREDICTED: cyclin-U4-1 [Solanum lycopersicum]	-	-	GO:0016772//transferase activity, transferring phosphorus-containing groups;GO:0019900//kinase binding	GO:0006796//phosphate-containing compound metabolic process
Solyc06g082010.4	4379	2890	2191	1594	1249	991	52.83	52.61	54.69	22.86	23.37	23.03	53.3767	23.0867	-1.20915	5.83691e-130	2.03524e-128	At5g58620	-	-	-	PREDICTED: zinc finger CCCH domain-containing protein 66-like isoform X1 [Solanum lycopersicum]	-	-	-	-
Solyc04g026020.3	58	40	44	715	586	494	0.66	0.68	1.03	9.64	10.3	10.79	0.79	10.2433	3.69669	6.87012e-130	2.39205e-128	SEOB	-	-	-	PREDICTED: protein SIEVE ELEMENT OCCLUSION B-like [Solanum lycopersicum]	-	-	-	-
Solyc08g067410.2	552	379	302	1701	1201	1076	11	11.4	12.45	40.3	37.12	41.31	11.6167	39.5767	1.76845	7.95367e-130	2.76533e-128	KCS11	Metabolism;Metabolism;Organismal Systems;Metabolism	Global and overview maps;Global and overview maps;Environmental adaptation;Lipid metabolism	K15397;K15397;K15397;K15397	PREDICTED: 3-ketoacyl-CoA synthase 11-like [Solanum lycopersicum]	ko01100//Metabolic pathways;ko01110//Biosynthesis of secondary metabolites;ko04626//Plant-pathogen interaction;ko00062//Fatty acid elongation	-	-	-
Solyc03g111680.3	253	183	120	1090	791	693	2.11	2.3	2.07	10.8	10.22	11.12	2.16	10.7133	2.3103	8.67492e-130	3.01176e-128	At4g24790	-	-	-	PREDICTED: protein STICHEL-like 2 [Solanum lycopersicum]	-	-	-	-
Solyc04g016330.3	1104	696	518	2292	1768	1491	12.83	12.2	12.45	31.66	31.86	33.37	12.4933	32.2967	1.37023	8.78617e-129	3.046e-127	Os01g0939600	Metabolism;Metabolism	Global and overview maps;Lipid metabolism	K00006;K00006	PREDICTED: probable glycerol-3-phosphate dehydrogenase [NAD(+)] 1, cytosolic [Solanum lycopersicum]	ko01110//Biosynthesis of secondary metabolites;ko00564//Glycerophospholipid metabolism	-	-	-
Solyc01g074030.3	3556	2362	1702	6945	4501	4111	56.9	57.03	56.35	132.1	111.68	126.71	56.76	123.497	1.12153	1.27241e-128	4.40487e-127	BGLU12	Metabolism;Metabolism;Metabolism;Metabolism;Metabolism	Global and overview maps;Global and overview maps;Biosynthesis of other secondary metabolites;Carbohydrate metabolism;Metabolism of other amino acids	K01188;K01188;K01188;K01188;K01188	beta-glucosidase 01 precursor [Solanum lycopersicum]	ko01100//Metabolic pathways;ko01110//Biosynthesis of secondary metabolites;ko00940//Phenylpropanoid biosynthesis;ko00500//Starch and sucrose metabolism;ko00460//Cyanoamino acid metabolism	-	-	GO:0044238//primary metabolic process
Solyc12g100180.2	1455	937	713	179	174	148	9.79	9.52	9.93	1.43	1.82	1.92	9.74667	1.72333	-2.49971	1.43685e-128	4.967e-127	PDR1	-	-	-	PREDICTED: pleiotropic drug resistance protein 1-like [Solanum lycopersicum]	-	-	-	-
Solyc10g078160.2	1116	741	554	2440	1779	1455	16.24	16.27	16.68	42.21	40.15	40.79	16.3967	41.05	1.32398	2.85596e-128	9.84449e-127	--	-	-	-	PREDICTED: vacuolar protein-sorting protein bro1-like [Solanum lycopersicum]	-	-	-	-
Solyc03g007470.4	1988	1287	861	3695	2912	2198	69.14	67.54	61.95	152.76	157.05	147.25	66.21	152.353	1.2023	3.15256e-128	1.08514e-126	UBC9	Genetic Information Processing;Genetic Information Processing	Folding, sorting and degradation;Folding, sorting and degradation	K06689;K06689	SUMO-conjugating enzyme UBC9-like [Solanum tuberosum]	ko04141//Protein processing in endoplasmic reticulum;ko04120//Ubiquitin mediated proteolysis	-	-	-
Solyc04g077010.4	1671	1039	787	314	242	168	17.09	16.03	16.65	3.82	3.84	3.31	16.59	3.65667	-2.18171	4.15822e-128	1.42926e-126	CEPR1	-	-	-	PREDICTED: receptor-like protein kinase HSL1 [Solanum lycopersicum]	-	-	-	-
Solyc11g071280.2	1625	1015	738	3091	2531	1891	34.07	32.11	32.02	77.04	82.3	76.38	32.7333	78.5733	1.26328	2.49758e-127	8.56025e-126	DAAT	Metabolism	Metabolism of cofactors and vitamins	K18482	4-amino-4-deoxychorismate lyase [Solanum lycopersicum]	ko00790//Folate biosynthesis	GO:0009532//plastid stroma	GO:0016769//transferase activity, transferring nitrogenous groups;GO:0016833//oxo-acid-lyase activity	GO:0009073//aromatic amino acid family biosynthetic process;GO:0009396//folic acid-containing compound biosynthetic process
Solyc09g008320.4	994	668	466	2401	1750	1332	23.93	24.26	23.21	68.7	65.32	61.76	23.8	65.26	1.45524	2.63125e-127	9.00559e-126	XTH32	-	-	-	PREDICTED: probable xyloglucan endotransglucosylase/hydrolase protein 32 [Solanum lycopersicum]	-	-	-	-
Solyc01g080150.3	996	596	465	59	31	40	17.83	16.1	17.22	1.26	0.86	1.38	17.05	1.16667	-3.86931	3.61486e-127	1.23545e-125	IPT5	Metabolism;Metabolism;Metabolism	Global and overview maps;Global and overview maps;Metabolism of terpenoids and polyketides	K10760;K10760;K10760	adenylate isopentenyltransferase 5, chloroplastic-like [Solanum lycopersicum]	ko01100//Metabolic pathways;ko01110//Biosynthesis of secondary metabolites;ko00908//Zeatin biosynthesis	-	GO:0003824//catalytic activity	GO:0006399//tRNA metabolic process
Solyc01g106580.3	1536	936	691	3127	2215	1799	36.08	33.18	33.59	87.32	80.69	81.41	34.2833	83.14	1.27804	3.69084e-127	1.25964e-125	CGR3	-	-	-	PREDICTED: uncharacterized protein At3g49720-like [Solanum lycopersicum]	-	-	-	-
Solyc08g082620.3	410	300	202	1383	1110	820	6.75	7.46	6.88	27.08	28.35	26.02	7.03	27.15	1.94936	6.96008e-127	2.37203e-125	KAS1	Metabolism;Metabolism;Metabolism;Metabolism	Global and overview maps;Global and overview maps;Lipid metabolism;Metabolism of cofactors and vitamins	K09458;K09458;K09458;K09458	PREDICTED: 3-oxoacyl-[acyl-carrier-protein] synthase I, chloroplastic [Solanum lycopersicum]	ko01100//Metabolic pathways;ko01212//Fatty acid metabolism;ko00061//Fatty acid biosynthesis;ko00780//Biotin metabolism	-	-	-
Solyc02g094400.4	268	205	122	1148	851	673	5.36	6.19	5.05	27.29	26.39	25.93	5.53333	26.5367	2.26177	9.81984e-127	3.34193e-125	GDPD1	Metabolism	Lipid metabolism	K18696	PREDICTED: glycerophosphodiester phosphodiesterase GDPD1, chloroplastic [Solanum lycopersicum]	ko00564//Glycerophospholipid metabolism	-	GO:0042578//phosphoric ester hydrolase activity	-
Solyc08g067940.3	393	224	192	1540	1003	828	18.91	16.26	19.11	88.06	74.82	76.72	18.0933	79.8667	2.14214	1.35922e-126	4.61923e-125	--	-	-	-	PREDICTED: protein TAP1-like [Erythranthe guttata]	-	-	-	-
Solyc03g116900.3	3173	1956	1567	902	643	460	48.39	45.01	49.44	16.35	15.21	13.51	47.6133	15.0233	-1.66416	2.23111e-126	7.56102e-125	NRAMP1	-	-	-	PREDICTED: metal transporter Nramp6 [Solanum lycopersicum]	-	-	-	-
Solyc06g059840.4	1526	1046	831	8	15	5	29.49	30.5	33.22	0.18	0.45	0.19	31.07	0.273333	-6.82872	4.1202e-126	1.39044e-124	At1g21400	Metabolism;Metabolism;Metabolism;Metabolism	Global and overview maps;Global and overview maps;Amino acid metabolism;Carbohydrate metabolism	K00166;K00166;K00166;K00166	2-oxoisovalerate dehydrogenase subunit alpha, mitochondrial [Solanum lycopersicum]	ko01100//Metabolic pathways;ko01110//Biosynthesis of secondary metabolites;ko00280//Valine, leucine and isoleucine degradation;ko00640//Propanoate metabolism	-	GO:0016903//oxidoreductase activity, acting on the aldehyde or oxo group of donors	GO:0044710//single-organism metabolic process
Solyc02g067760.4	4526	2923	2174	2	7	5	148.86	145.06	147.93	0.08	0.36	0.32	147.283	0.253333	-9.18334	8.82058e-126	2.96837e-124	MYB305	Organismal Systems	Environmental adaptation	K09422	PREDICTED: myb-related protein 305-like [Solanum lycopersicum]	ko04626//Plant-pathogen interaction	-	-	-
Solyc01g098700.4	793	531	385	1889	1419	1233	10.89	11	10.94	30.83	30.21	32.61	10.9433	31.2167	1.51226	9.65022e-126	3.24304e-124	At3g05190	-	-	-	PREDICTED: branched-chain-amino-acid aminotransferase-like protein 1 [Solanum lycopersicum]	-	-	-	-
Solyc12g098850.2	3578	2398	1782	1260	943	783	88.02	89.01	90.7	36.84	35.97	37.1	89.2433	36.6367	-1.28446	1.06639e-125	3.57872e-124	DGAT3	Metabolism;Metabolism	Global and overview maps;Lipid metabolism	K22849;K22849	PREDICTED: NKAP family protein CG6066 [Solanum lycopersicum]	ko01100//Metabolic pathways;ko00561//Glycerolipid metabolism	-	-	-
Solyc12g096770.1	3840	2745	1931	1333	1018	863	87.63	94.53	91.16	36.16	36.03	37.91	91.1067	36.7	-1.31178	1.45733e-125	4.88388e-124	BEAT	-	-	-	PREDICTED: acetyl-CoA-benzylalcohol acetyltransferase-like [Solanum lycopersicum]	-	-	-	-
Solyc09g082830.4	3693	2156	1811	953	786	545	32.73	28.83	33.21	10.04	10.8	9.3	31.59	10.0467	-1.65275	1.76404e-125	5.90354e-124	AGO10	-	-	-	PREDICTED: protein argonaute 10 isoform X1 [Solanum lycopersicum]	-	GO:0032991//macromolecular complex	GO:0003723//RNA binding;GO:0003824//catalytic activity	GO:0003006//developmental process involved in reproduction;GO:0006342//chromatin silencing;GO:0007154//cell communication;GO:0009791//post-embryonic development;GO:0009799//specification of symmetry;GO:0009933//meristem structural organization;GO:0009943//adaxial/abaxial axis specification;GO:0019827//stem cell population maintenance;GO:0030422//production of siRNA involved in RNA interference;GO…
Solyc02g062960.4	77	51	32	748	539	423	2.44	2.44	2.1	28.2	26.51	25.84	2.32667	26.85	3.52859	3.43634e-125	1.14841e-123	ATHB-21	-	-	-	PREDICTED: homeobox-leucine zipper protein ATHB-40-like [Solanum lycopersicum]	-	-	-	-
Solyc07g042390.3	758	462	388	1855	1552	1267	40.67	37.4	43.07	118.3	129.12	130.93	40.38	126.117	1.64305	4.40297e-125	1.46942e-123	PMEI3	-	-	-	plant invertase/pectin methylesterase inhibitor superfamily protein precursor [Solanum lycopersicum]	-	-	GO:0052689//carboxylic ester hydrolase activity	GO:0009892//negative regulation of metabolic process
Solyc07g053720.3	559	367	291	1545	1175	979	8.9	8.82	9.59	29.25	29.02	30.03	9.10333	29.4333	1.69298	6.4647e-125	2.15451e-123	TAT	Metabolism;Metabolism;Metabolism;Metabolism;Metabolism;Metabolism;Metabolism;Metabolism;Metabolism;Metabolism	Global and overview maps;Global and overview maps;Global and overview maps;Amino acid metabolism;Amino acid metabolism;Amino acid metabolism;Amino acid metabolism;Metabolism of cofactors and vitamins;Biosynthesis of other secondary metabolites;Biosynthesis of other secondary metabolites	K00815;K00815;K00815;K00815;K00815;K00815;K00815;K00815;K00815;K00815	S-alkyl-thiohydroximate lyase-like [Solanum lycopersicum]	ko01100//Metabolic pathways;ko01110//Biosynthesis of secondary metabolites;ko01230//Biosynthesis of amino acids;ko00270//Cysteine and methionine metabolism;ko00360//Phenylalanine metabolism;ko00350//Tyrosine metabolism;ko00400//Phenylalanine, tyrosine and tryptophan biosynthesis;ko00130//Ubiquinone and other terpenoid-quinone biosynthesis;ko00960//Tropane, piperidine and pyridine alkaloid biosynt…	-	-	-
Solyc02g080880.4	4412	3020	2221	1312	1187	840	65.12	67.26	67.82	23.02	27.17	23.88	66.7333	24.69	-1.43448	9.55762e-125	3.17653e-123	APA1	-	-	-	PREDICTED: aspartic proteinase isoform X1 [Solanum pennellii]	-	-	-	-
Solyc02g077050.3	1522	976	659	251	185	161	27.98	27.07	25.06	5.48	5.27	5.7	26.7033	5.48333	-2.28389	2.16111e-123	7.17269e-122	SAG39	-	-	-	PREDICTED: zingipain-2-like [Solanum lycopersicum]	-	-	-	-
Solyc12g014570.2	102	65	70	795	606	490	1.18	1.14	1.68	10.96	10.9	10.95	1.33333	10.9367	3.03606	3.56301e-123	1.1777e-121	GDPDL4	-	-	-	PREDICTED: glycerophosphodiester phosphodiesterase GDPDL3-like [Solanum lycopersicum]	-	-	GO:0008081//phosphoric diester hydrolase activity	-
Solyc02g094330.3	563	377	274	1513	1298	1031	19.25	19.45	19.38	61.49	68.82	67.9	19.36	66.07	1.77092	1.18151e-122	3.89995e-121	--	-	-	-	PREDICTED: pollen allergen Che a 1 [Solanum lycopersicum]	-	-	-	-
Solyc05g007470.4	1182	785	557	171	126	96	18.8	18.84	18.33	3.23	3.11	2.94	18.6567	3.09333	-2.59246	4.84698e-122	1.59772e-120	At3g28580	-	-	-	PREDICTED: AAA-ATPase At3g28580-like [Solanum lycopersicum]	-	-	-	-
Solyc06g076220.3	3650	2492	1880	1327	934	754	87.45	90.08	93.18	37.79	34.7	34.8	90.2367	35.7633	-1.33523	9.00905e-122	2.96561e-120	EXPA6	-	-	-	expansin18 precursor [Solanum lycopersicum]	-	GO:0030312//external encapsulating structure	-	GO:0071555//cell wall organization
Solyc01g109150.4	956	606	449	21	28	13	16.74	16.01	16.27	0.44	0.76	0.44	16.34	0.546667	-4.9016	1.53632e-121	5.0504e-120	AOS3	Metabolism;Metabolism;Metabolism	Global and overview maps;Global and overview maps;Lipid metabolism	K01723;K01723;K01723	cytochrome P450 CYP74C4 [Solanum lycopersicum]	ko01100//Metabolic pathways;ko01110//Biosynthesis of secondary metabolites;ko00592//alpha-Linolenic acid metabolism	-	GO:0016491//oxidoreductase activity;GO:0046906//tetrapyrrole binding;GO:0046914//transition metal ion binding	GO:0044710//single-organism metabolic process
Solyc08g083210.3	1345	788	620	136	140	105	23.55	20.82	22.46	2.83	3.8	3.54	22.2767	3.39	-2.71618	1.58916e-121	5.21699e-120	CEL1	-	-	-	endo-1,4-beta-glucanase precursor [Solanum lycopersicum]	-	-	GO:0004553//hydrolase activity, hydrolyzing O-glycosyl compounds	GO:0030243//cellulose metabolic process
Solyc10g048030.2	1841	1088	748	285	235	191	70.07	62.48	58.9	12.89	13.87	14	63.8167	13.5867	-2.23174	2.11329e-121	6.92819e-120	MLP328	-	-	-	PREDICTED: kirola-like [Solanum lycopersicum]	-	-	-	-
Solyc05g055400.4	1470	957	762	3647	2321	2031	24.7	24.26	26.49	72.83	60.47	65.73	25.15	66.3433	1.39939	5.87995e-121	1.92507e-119	CYP77A2	-	-	-	cytochrome P450 7719 [Solanum lycopersicum]	-	-	GO:0016491//oxidoreductase activity;GO:0046906//tetrapyrrole binding;GO:0046914//transition metal ion binding	GO:0044710//single-organism metabolic process
Solyc03g007960.3	1094	698	515	136	95	66	25.52	24.57	24.86	3.77	3.44	2.97	24.9833	3.39333	-2.88019	7.55717e-121	2.46748e-119	CA1	Metabolism;Metabolism;Metabolism	Global and overview maps;Global and overview maps;Metabolism of terpenoids and polyketides	K15746;K15746;K15746	beta-carotene hydroxylase [Solanum lycopersicum]	ko01100//Metabolic pathways;ko01110//Biosynthesis of secondary metabolites;ko00906//Carotenoid biosynthesis	GO:0031224//intrinsic component of membrane	GO:0003824//catalytic activity	GO:0006631//fatty acid metabolic process
Solyc06g074630.4	261	171	114	1075	762	621	4.5	4.45	4.07	22.03	20.37	20.62	4.34	21.0067	2.27508	9.33415e-121	3.04356e-119	CSLA2	-	-	-	PREDICTED: glucomannan 4-beta-mannosyltransferase 2-like [Solanum lycopersicum]	-	-	-	-
Solyc12g042470.2	1707	1129	906	376	278	240	47.3	47.2	51.94	12.38	11.95	12.81	48.8133	12.38	-1.97926	1.46682e-120	4.77638e-119	DMAS1	-	-	-	PREDICTED: methylecgonone reductase-like [Solanum lycopersicum]	-	-	-	-
Solyc02g081330.4	4260	2735	2073	1579	1209	982	51.68	50.07	52.03	22.77	22.75	22.95	51.26	22.8233	-1.16732	1.8156e-120	5.90411e-119	PSY1	Metabolism;Metabolism;Metabolism	Global and overview maps;Global and overview maps;Metabolism of terpenoids and polyketides	K02291;K02291;K02291	phytoene synthase 2, chloroplastic [Solanum lycopersicum]	ko01100//Metabolic pathways;ko01110//Biosynthesis of secondary metabolites;ko00906//Carotenoid biosynthesis	GO:0009536//plastid	GO:0004337//geranyltranstransferase activity	GO:0016109//tetraterpenoid biosynthetic process
Solyc11g010200.3	1822	1249	968	3437	2698	2105	56.66	58.61	62.28	127.05	130.11	126.09	59.1833	127.75	1.11006	2.22097e-120	7.21263e-119	TFT6	-	-	-	14-3-3 protein 6 [Solanum lycopersicum]	-	-	-	-
Solyc03g098795.1	65409	42949	30988	7853	6535	6270	2243.97	2223.22	2199.45	320.24	347.65	414.34	2222.21	360.743	-2.62295	3.90794e-120	1.264e-118	PIN2T	-	-	-	PREDICTED: proteinase inhibitor type-2 P303.51-like isoform X2 [Solanum lycopersicum]	-	-	-	-
Solyc06g007160.4	1286	814	568	149	118	122	22.82	21.8	20.86	3.14	3.25	4.17	21.8267	3.52	-2.63244	6.28307e-120	2.02679e-118	NDA1	-	-	-	PREDICTED: internal alternative NAD(P)H-ubiquinone oxidoreductase A1, mitochondrial [Solanum lycopersicum]	-	GO:0019866//organelle inner membrane;GO:0042579//microbody;GO:0044429//mitochondrial part	GO:0000166//nucleotide binding;GO:0016651//oxidoreductase activity, acting on NAD(P)H	GO:0044710//single-organism metabolic process
Solyc01g104400.3	1297	888	664	2627	2085	1603	53.91	55.69	57.1	129.79	134.38	128.34	55.5667	130.837	1.23548	6.68777e-120	2.15159e-118	ARPN	-	-	-	PREDICTED: basic blue protein-like [Solanum lycopersicum]	-	-	-	-
Solyc08g079100.3	498	350	266	1627	1155	891	13.62	14.45	15.06	52.91	49	46.95	14.3767	49.62	1.78719	8.288e-120	2.66287e-118	YAB4	-	-	-	PREDICTED: protein YABBY 4 [Solanum lycopersicum]	-	-	-	-
Solyc03g121060.4	1404	934	662	263	162	144	34.23	34.36	33.39	7.62	6.13	6.76	33.9933	6.83667	-2.31389	2.27375e-119	7.27629e-118	IAA26	Environmental Information Processing	Signal transduction	K14484	IAA26 [Solanum lycopersicum]	ko04075//Plant hormone signal transduction	-	-	-
Solyc09g059240.3	1158	799	504	146	102	85	18.55	19.31	16.7	2.78	2.53	2.62	18.1867	2.64333	-2.78245	2.2882e-119	7.31283e-118	CYP82C4	Metabolism	Metabolism of terpenoids and polyketides	K17961	PREDICTED: cytochrome P450 82C4-like [Solanum lycopersicum]	ko00904//Diterpenoid biosynthesis	GO:0016020//membrane	GO:0016709//oxidoreductase activity, acting on paired donors, with incorporation or reduction of molecular oxygen, NAD(P)H as one donor, and incorporation of one atom of oxygen;GO:0046872//metal ion binding	GO:0008299//isoprenoid biosynthetic process
Solyc07g008210.4	4	11	7	1340	1036	829	0.14	0.6	0.52	57.38	57.87	57.52	0.42	57.59	7.09929	3.24751e-119	1.03513e-117	--	-	-	-	TPR repeat protein [Medicago truncatula]	-	-	-	-
Solyc04g081560.3	22	16	16	769	492	457	0.57	0.63	0.86	23.76	19.83	22.88	0.686667	22.1567	5.01199	1.49267e-117	4.72659e-116	-	-	-	-	-	-	-	-	-
Solyc09g061890.3	1645	1046	834	3048	2341	1844	24.64	23.64	25.85	54.27	54.38	53.21	24.71	53.9533	1.12662	2.47759e-117	7.82484e-116	At5g48900	Metabolism	Carbohydrate metabolism	K01728	PREDICTED: probable pectate lyase 8 [Solanum lycopersicum]	ko00040//Pentose and glucuronate interconversions	-	-	-
Solyc02g086160.4	2525	1608	1268	4260	3604	2826	32.97	31.69	34.26	66.13	72.98	71.09	32.9733	70.0667	1.08743	4.05396e-117	1.27867e-115	At5g16150	-	-	-	plastidic glucose transporter 4-like [Solanum lycopersicum]	-	GO:0009528//plastid inner membrane;GO:0031224//intrinsic component of membrane	GO:0022857//transmembrane transporter activity	GO:0044763//single-organism cellular process;GO:0044765//single-organism transport
Solyc08g081620.4	1335	900	654	234	160	160	22.54	22.93	22.85	4.7	4.19	5.2	22.7733	4.69667	-2.27764	7.14743e-117	2.25144e-115	-	-	-	-	-	-	-	-	-
Solyc01g017600.3	1846	1353	931	453	345	289	42.16	46.62	43.99	12.3	12.22	12.71	44.2567	12.41	-1.83439	8.46654e-117	2.66348e-115	--	-	-	-	PREDICTED: transmembrane protein 45B-like [Solanum lycopersicum]	-	-	-	-
Solyc07g052610.3	1386	967	692	277	200	168	46.75	49.22	48.3	11.11	10.46	10.92	48.09	10.83	-2.1507	1.07136e-116	3.366e-115	CYCU1-1	-	-	-	PREDICTED: cyclin-U1-1 [Solanum lycopersicum]	-	-	GO:0019900//kinase binding	-
Solyc10g051110.1	6261	4221	2914	2659	1960	1612	72.98	74.24	70.27	36.84	35.43	36.19	72.4967	36.1533	-1.00379	1.13602e-116	3.5645e-115	TIC62	-	-	-	PREDICTED: protein TIC 62, chloroplastic isoform X1 [Solanum lycopersicum]	-	-	-	-
Solyc02g068070.4	383	265	183	1193	926	781	7.51	7.84	7.42	27.79	28.14	29.48	7.59	28.47	1.90727	2.74641e-116	8.59508e-115	LIP2	Metabolism	Lipid metabolism	K01052	PREDICTED: triacylglycerol lipase 2-like isoform X1 [Solanum lycopersicum]	ko00100//Steroid biosynthesis	-	-	-
Solyc07g063850.3	915	583	407	56	39	47	12.72	12.23	11.71	0.93	0.84	1.26	12.22	1.01	-3.59682	3.34166e-116	1.04444e-114	GH3.6	Environmental Information Processing	Signal transduction	K14487	PREDICTED: indole-3-acetic acid-amido synthetase GH3.6 [Solanum lycopersicum]	ko04075//Plant hormone signal transduction	-	-	-
Solyc01g096940.4	682	511	358	1878	1371	1083	7.99	9.03	8.67	26.14	24.89	24.43	8.56333	25.1533	1.55451	4.2632e-116	1.33075e-114	At3g03770	-	-	-	PREDICTED: probable inactive leucine-rich repeat receptor-like protein kinase At3g03770 [Solanum lycopersicum]	-	-	-	-
Solyc01g009300.3	1557	1024	796	3017	2200	1776	12.06	11.97	12.76	27.79	26.43	26.51	12.2633	26.91	1.13379	7.67935e-116	2.39399e-114	NEK5	-	-	-	PREDICTED: serine/threonine-protein kinase Nek5-like [Solanum lycopersicum]	-	-	-	-
Solyc01g104720.3	1943	1331	905	3637	3101	2660	124.56	128.75	120.03	277.15	308.27	328.47	124.447	304.63	1.29153	8.446e-116	2.62959e-114	--	-	-	-	BnaA09g28400D [Brassica napus]	-	-	-	-
Solyc05g053540.3	1390	965	694	2818	2045	1858	19.86	20.8	20.51	47.85	45.3	51.13	20.39	48.0933	1.23798	9.97067e-116	3.10029e-114	DHAD	Metabolism;Metabolism;Metabolism;Metabolism;Metabolism;Metabolism	Global and overview maps;Global and overview maps;Global and overview maps;Global and overview maps;Metabolism of cofactors and vitamins;Amino acid metabolism	K01687;K01687;K01687;K01687;K01687;K01687	PREDICTED: dihydroxy-acid dehydratase, chloroplastic [Solanum lycopersicum]	ko01100//Metabolic pathways;ko01110//Biosynthesis of secondary metabolites;ko01230//Biosynthesis of amino acids;ko01210//2-Oxocarboxylic acid metabolism;ko00770//Pantothenate and CoA biosynthesis;ko00290//Valine, leucine and isoleucine biosynthesis	-	-	-
Solyc04g079310.4	1866	1236	846	3208	2515	2024	31.7	31.68	29.74	64.79	66.26	66.24	31.04	65.7633	1.08315	1.07332e-115	3.33309e-114	RBP47C	-	-	-	PREDICTED: polyadenylate-binding protein RBP47-like [Solanum lycopersicum]	-	-	-	-
Solyc12g013550.2	2060	1442	965	3652	2749	2195	96.34	101.75	93.37	203.02	199.36	197.73	97.1533	200.037	1.04193	1.0757e-115	3.3362e-114	--	-	-	-	PREDICTED: uncharacterized protein LOC107005302 isoform X1 [Solanum pennellii]	-	-	-	-
Solyc10g079420.1	2538	1680	1269	753	600	431	124.27	124.11	128.55	43.82	45.55	40.65	125.643	43.34	-1.53556	1.55142e-115	4.80543e-114	CML36	Organismal Systems	Environmental adaptation	K13448	PREDICTED: probable calcium-binding protein CML36 [Solanum lycopersicum]	ko04626//Plant-pathogen interaction	-	-	-
Solyc03g096380.3	1175	774	531	170	130	96	21.65	21.52	20.24	3.72	3.71	3.41	21.1367	3.61333	-2.54835	1.70889e-115	5.28637e-114	PROT2	-	-	-	proline transporter 2 [Solanum lycopersicum]	-	-	-	-
Solyc04g076780.4	1038	772	593	2642	1860	1555	12.46	13.98	14.73	37.69	34.62	35.95	13.7233	36.0867	1.39483	2.56226e-115	7.9161e-114	OPT4	-	-	-	PREDICTED: oligopeptide transporter 4-like isoform X1 [Solanum lycopersicum]	-	-	-	-
Solyc01g091010.3	1849	1272	936	6	7	7	52.04	54.02	54.51	0.2	0.31	0.38	53.5233	0.296667	-7.49518	8.62153e-115	2.66022e-113	YAB1	-	-	-	PREDICTED: axial regulator YABBY 1 [Solanum lycopersicum]	-	-	-	-
Solyc02g082060.2	1287	797	568	171	154	112	60.66	56.68	55.39	9.58	11.26	10.17	57.5767	10.3367	-2.47771	8.88599e-115	2.73832e-113	--	-	-	-	PREDICTED: deSI-like protein At4g17486 [Solanum lycopersicum]	-	-	-	-
Solyc02g088820.4	989	641	385	32	34	36	17.16	16.78	13.82	0.66	0.91	1.2	15.92	0.923333	-4.10784	1.31611e-114	4.04541e-113	SCPL25	-	-	-	PREDICTED: serine carboxypeptidase-like 25 [Solanum lycopersicum]	-	-	-	-
Solyc04g078690.3	1101	725	544	164	120	87	23.8	23.64	24.33	4.21	4.02	3.62	23.9233	3.95	-2.59849	1.98763e-114	6.10173e-113	SPT	-	-	-	PREDICTED: probable serine/threonine-protein kinase At1g01540 [Solanum lycopersicum]	-	-	-	-
Solyc04g049090.3	1038	730	499	143	89	65	16.72	17.75	16.63	2.74	2.22	2.02	17.0333	2.32667	-2.87202	7.36964e-114	2.25662e-112	MLO6	-	-	-	PREDICTED: MLO-like protein 12 isoform X1 [Solanum pennellii]	-	GO:0031224//intrinsic component of membrane	-	GO:0006950//response to stress
Solyc04g074310.4	256	165	121	961	733	642	5.5	5.35	5.38	24.53	24.41	26.56	5.41	25.1667	2.21781	9.99849e-114	3.05771e-112	rbm24	-	-	-	PREDICTED: RNA-binding protein 24-B [Solanum lycopersicum]	-	-	-	-
Solyc11g018580.2	1915	1291	968	3321	2695	2193	23.63	24.04	24.71	48.71	51.57	52.13	24.1267	50.8033	1.07429	1.84351e-113	5.62353e-112	LACS9	Metabolism;Cellular Processes;Metabolism;Metabolism;Metabolism	Global and overview maps;Transport and catabolism;Global and overview maps;Lipid metabolism;Lipid metabolism	K01897;K01897;K01897;K01897;K01897	PREDICTED: long chain acyl-CoA synthetase 9, chloroplastic [Solanum lycopersicum]	ko01100//Metabolic pathways;ko04146//Peroxisome;ko01212//Fatty acid metabolism;ko00071//Fatty acid degradation;ko00061//Fatty acid biosynthesis	GO:0009526//plastid envelope	GO:0015645//fatty acid ligase activity;GO:0032550//purine ribonucleoside binding	GO:0006631//fatty acid metabolic process
Solyc03g078100.3	464	336	221	1330	1114	874	6.71	7.33	6.61	22.87	24.99	24.35	6.88333	24.07	1.80606	3.50736e-113	1.0672e-111	PME51	-	-	-	PREDICTED: probable pectinesterase/pectinesterase inhibitor 51 [Solanum lycopersicum]	-	-	-	-
Solyc08g079890.2	1236	831	650	157	166	104	16.69	16.93	18.16	2.52	3.48	2.7	17.26	2.9	-2.57331	4.53219e-113	1.37556e-111	SBT1.7	-	-	-	PREDICTED: subtilisin-like protease SBT1.7 [Solanum lycopersicum]	-	-	GO:0016787//hydrolase activity	GO:0019538//protein metabolic process
Solyc06g064820.3	1169	739	577	176	92	91	26.09	24.88	26.64	4.67	3.18	3.91	25.87	3.92	-2.72235	8.9729e-113	2.71653e-111	At1g71691	-	-	-	PREDICTED: GDSL esterase/lipase At1g71691-like [Solanum lycopersicum]	-	-	-	-
Solyc09g065540.3	1484	1005	758	2798	2168	1703	18	18.39	19.02	40.34	40.77	39.78	18.47	40.2967	1.12548	9.73161e-113	2.94253e-111	MCCA	Metabolism;Metabolism	Global and overview maps;Amino acid metabolism	K01968;K01968	biotin carboxyl carrier protein of acetyl-CoA carboxylase [Solanum lycopersicum]	ko01100//Metabolic pathways;ko00280//Valine, leucine and isoleucine degradation	-	-	-
Solyc06g060130.4	1609	1190	784	3235	2417	1903	25.48	28.43	25.69	60.92	59.37	58.06	26.5333	59.45	1.16387	1.11555e-112	3.36884e-111	ASP1	-	-	-	PREDICTED: aspartic proteinase Asp1 isoform X2 [Solanum lycopersicum]	-	-	-	-
Solyc03g097920.1	2132	1406	1118	558	460	353	64	63.68	69.43	19.91	21.41	20.41	65.7033	20.5767	-1.67496	1.86655e-112	5.62976e-111	MKK9	Environmental Information Processing	Signal transduction	K20604	MAPKK [Solanum lycopersicum]	ko04016//MAPK signaling pathway - plant	-	-	-
Solyc06g061230.3	1212	768	609	190	155	123	59.25	56.65	61.59	11.04	11.75	11.58	59.1633	11.4567	-2.36852	1.03896e-111	3.12194e-110	--	-	-	-	PREDICTED: fruit-specific protein-like [Nicotiana attenuata]	-	-	-	-
Solyc01g095450.4	91	55	48	662	498	437	2.05	1.87	2.24	17.74	17.41	18.98	2.05333	18.0433	3.13543	2.41507e-111	7.2479e-110	At4g01130	-	-	-	PREDICTED: GDSL esterase/lipase At4g01130 [Solanum lycopersicum]	-	-	-	-
Solyc07g042995.1	3617	2384	1863	9043	7853	6583	161.9	161.01	172.53	481.14	545.07	567.59	165.147	531.267	1.68569	3.37371e-111	1.00998e-109	--	-	-	-	36.4 kDa proline-rich protein precursor [Solanum lycopersicum]	-	-	-	-
Solyc12g044280.2	6854	4329	3182	2231	1881	1635	307.25	292.81	295.11	118.88	130.75	141.18	298.39	130.27	-1.19569	4.83805e-111	1.44656e-109	PSAH	Metabolism;Metabolism	Global and overview maps;Energy metabolism	K02695;K02695	photosystem I reaction center subunit VI, chloroplastic-like [Solanum lycopersicum]	ko01100//Metabolic pathways;ko00195//Photosynthesis	-	-	-
Solyc07g005140.4	1606	1086	763	340	271	236	17.37	17.72	17.07	4.37	4.54	4.92	17.3867	4.61	-1.91514	8.60865e-111	2.57077e-109	RR24	Environmental Information Processing	Signal transduction	K14491	PREDICTED: two-component response regulator ORR24 isoform X1 [Solanum lycopersicum]	ko04075//Plant hormone signal transduction	-	-	-
Solyc07g066380.4	1954	1282	862	3363	2561	2028	82.35	81.52	75.16	168.46	167.36	164.63	79.6767	166.817	1.06603	1.25131e-110	3.73213e-109	--	-	-	-	-	-	-	-	-
Solyc09g007380.3	254	206	135	1038	782	657	4.02	4.92	4.42	19.52	19.18	20.02	4.45333	19.5733	2.13593	1.38914e-110	4.1381e-109	--	-	-	-	PREDICTED: uncharacterized protein LOC101255329 [Solanum lycopersicum]	-	-	-	-
Solyc08g083360.3	3930	2624	1820	1471	1095	863	149.02	150.13	142.78	66.3	64.38	63.03	147.31	64.57	-1.18992	1.62062e-110	4.82171e-109	PNSB3	-	-	-	PREDICTED: photosynthetic NDH subunit of subcomplex B 3, chloroplastic [Solanum lycopersicum]	-	GO:0043234//protein complex;GO:0044434//chloroplast part	GO:0043169//cation binding;GO:0051540//metal cluster binding	GO:0005982//starch metabolic process;GO:0006090//pyruvate metabolic process;GO:0006739//NADP metabolic process;GO:0006873//cellular ion homeostasis;GO:0009767//photosynthetic electron transport chain;GO:0019758//glycosinolate biosynthetic process;GO:0030001//metal ion transport
Solyc05g005170.4	1303	925	670	2666	2228	1651	21.73	23.28	23.12	52.86	57.63	53.05	22.71	54.5133	1.26328	1.83095e-110	5.44077e-109	At1g48100	-	-	-	PREDICTED: polygalacturonase At1g48100-like [Solanum lycopersicum]	-	-	GO:0016787//hydrolase activity	GO:0044238//primary metabolic process;GO:0045229//external encapsulating structure organization
Solyc11g069350.2	1911	1246	977	483	391	284	30.92	30.42	32.71	9.29	9.81	8.85	31.35	9.31667	-1.75058	2.05316e-110	6.09357e-109	--	-	-	-	PREDICTED: uncharacterized protein LOC101256453 [Solanum lycopersicum]	-	-	-	-
Solyc01g009870.3	59	19	25	618	470	401	1.13	0.55	0.99	14.02	13.91	14.75	0.89	14.2267	3.99865	2.38982e-110	7.07533e-109	GDPD3	Metabolism	Lipid metabolism	K18696	PREDICTED: glycerophosphodiester phosphodiesterase GDPD3-like isoform X1 [Solanum lycopersicum]	ko00564//Glycerophospholipid metabolism	-	-	-
Solyc05g043330.3	85	50	53	924	507	501	1.92	1.71	2.48	24.86	17.79	21.84	2.03667	21.4967	3.39983	2.46903e-110	7.30089e-109	At2g04570	-	-	-	PREDICTED: GDSL esterase/lipase At2g04570-like [Solanum lycopersicum]	-	-	-	-
Solyc07g053630.4	1051	694	524	153	108	100	19.05	18.98	19.65	3.3	3.04	3.49	19.2267	3.27667	-2.55281	3.46517e-109	1.01841e-107	GLK1	-	-	-	golden1-like protein [Solanum lycopersicum]	-	-	GO:0005488//binding	-
Solyc01g096430.4	385	246	181	1152	947	715	10.91	10.52	10.61	38.8	41.6	39.02	10.68	39.8067	1.8981	3.53207e-109	1.0368e-107	NQR	-	-	-	NAD(P)H:quinone oxidoreductase [Solanum lycopersicum]	-	GO:0009532//plastid stroma;GO:0016020//membrane	GO:0016655//oxidoreductase activity, acting on NAD(P)H, quinone or similar compound as acceptor	GO:0002682//regulation of immune system process;GO:0006090//pyruvate metabolic process;GO:0006605//protein targeting;GO:0006952//defense response;GO:0006970//response to osmotic stress;GO:0006996//organelle organization;GO:0009617//response to bacterium;GO:0009620//response to fungus;GO:0009696//salicylic acid metabolic process;GO:0009755//hormone-mediated signaling pathway;GO:0009863//salicylic …
Solyc05g007980.3	975	656	458	121	89	77	13.85	14.06	13.46	2.04	1.96	2.11	13.79	2.03667	-2.75934	3.68853e-109	1.08142e-107	SULTR3;3	-	-	-	PREDICTED: probable sulfate transporter 3.3 [Solanum lycopersicum]	-	GO:0031224//intrinsic component of membrane	GO:0015103//inorganic anion transmembrane transporter activity	GO:0008272//sulfate transport;GO:0044763//single-organism cellular process
Solyc06g069790.4	2496	1599	1161	706	570	468	133.44	128.98	128.41	44.86	47.25	48.19	130.277	46.7667	-1.47803	9.40629e-109	2.75108e-107	GASA6	-	-	-	PREDICTED: gibberellin-regulated protein 6-like [Solanum lycopersicum]	-	-	-	-
Solyc12g088760.1	1242	744	603	182	141	130	16.7	15.1	16.78	2.91	2.94	3.37	16.1933	3.07333	-2.39752	1.33644e-108	3.90399e-107	SBT1.9	-	-	-	PREDICTED: subtilisin-like protease SBT1.9 isoform X1 [Solanum lycopersicum]	-	-	-	-
Solyc12g009840.2	1075	686	513	2188	1738	1302	12.12	11.67	11.97	29.32	30.38	28.27	11.92	29.3233	1.29866	1.39792e-108	4.07865e-107	AVP1	Metabolism	Energy metabolism	K01507	PREDICTED: pyrophosphate-energized vacuolar membrane proton pump-like [Solanum lycopersicum]	ko00190//Oxidative phosphorylation	-	GO:0003824//catalytic activity;GO:0015405//P-P-bond-hydrolysis-driven transmembrane transporter activity	GO:0006818//hydrogen transport;GO:0044763//single-organism cellular process
Solyc04g009860.4	2755	1880	1285	897	603	518	56.36	58.03	54.39	21.81	19.13	20.41	56.26	20.45	-1.46001	1.5186e-108	4.4254e-107	At1g06620	-	-	-	PREDICTED: 1-aminocyclopropane-1-carboxylate oxidase homolog 1 [Solanum lycopersicum]	-	-	-	-
Solyc02g076820.4	168	76	54	1486	1189	1030	5.09	3.48	3.39	53.55	55.9	60.15	3.98667	56.5333	3.82585	4.21073e-108	1.2241e-106	LSH10	-	-	-	PREDICTED: protein LIGHT-DEPENDENT SHORT HYPOCOTYLS 10 [Solanum lycopersicum]	-	-	-	-
Solyc01g099980.4	2416	1545	1195	745	552	450	27.02	26.07	27.65	9.9	9.57	9.69	26.9133	9.72	-1.46929	1.18337e-107	3.43604e-106	--	-	-	-	PREDICTED: glycine-rich domain-containing protein 2 isoform X2 [Solanum lycopersicum]	-	-	-	-
Solyc01g107190.3	1204	794	565	203	156	99	38.96	38.77	37.83	7.81	7.83	6.17	38.52	7.27	-2.40558	2.54228e-107	7.36407e-106	LBD37	-	-	-	PREDICTED: LOB domain-containing protein 37-like [Solanum lycopersicum]	-	-	-	-
Solyc09g082550.3	1334	936	696	241	219	138	17.6	18.63	18.99	3.78	4.48	3.51	18.4067	3.92333	-2.23008	2.95143e-107	8.53897e-106	SULTR3;1	-	-	-	PREDICTED: sulfate transporter 3.1-like [Solanum lycopersicum]	-	-	-	-
Solyc12g039070.2	812	548	414	67	54	49	24.4	24.85	25.74	2.39	2.52	2.84	24.9967	2.58333	-3.27443	3.06213e-107	8.84863e-106	SSL11	-	-	-	PREDICTED: protein STRICTOSIDINE SYNTHASE-LIKE 11-like [Solanum lycopersicum]	-	-	-	-
Solyc02g087870.3	2026	1458	988	3728	2698	2183	14.45	15.69	14.58	31.6	29.84	29.99	14.9067	30.4767	1.03175	3.93761e-107	1.13649e-105	ABCB19	Environmental Information Processing	Membrane transport	K05658	L04 [Solanum lycopersicum]	ko02010//ABC transporters	GO:0031224//intrinsic component of membrane	GO:0015562//efflux transmembrane transporter activity;GO:0032550//purine ribonucleoside binding;GO:0042626//ATPase activity, coupled to transmembrane movement of substances	GO:0003002//regionalization;GO:0005976//polysaccharide metabolic process;GO:0009409//response to cold;GO:0009630//gravitropism;GO:0009639//response to red or far red light;GO:0009826//unidimensional cell growth;GO:0009926//auxin polar transport;GO:0010053//root epidermal cell differentiation;GO:0010928//regulation of auxin mediated signaling pathway;GO:0015893//drug transport;GO:0032535//regulati…
Solyc10g086660.2	1298	924	670	2658	1936	1568	15.65	16.81	16.72	38.1	36.21	36.43	16.3933	36.9133	1.17103	4.02396e-107	1.16003e-105	ROPGEF7	-	-	-	PREDICTED: rop guanine nucleotide exchange factor 7 isoform X2 [Solanum lycopersicum]	-	-	-	-
Solyc08g080590.3	3311	2238	1560	364	190	204	193.04	196.88	188.17	25.23	17.18	22.91	192.697	21.7733	-3.1457	7.85488e-107	2.2617e-105	TPM-1	-	-	-	PREDICTED: thaumatin-like protein [Solanum lycopersicum]	-	-	-	-
Solyc09g089730.3	1077	679	457	131	91	55	22.51	21.41	19.76	3.25	2.95	2.21	21.2267	2.80333	-2.92066	9.92486e-107	2.85432e-105	ACO3	-	-	-	PREDICTED: 1-aminocyclopropane-1-carboxylate oxidase homolog [Solanum lycopersicum]	-	-	-	-
Solyc12g096790.1	1742	1009	843	335	186	150	39.13	34.18	39.18	8.94	6.47	6.51	37.4967	7.30667	-2.35948	1.29581e-106	3.72221e-105	BEAT	-	-	-	PREDICTED: pelargonidin 3-O-(6-caffeoylglucoside) 5-O-(6-O-malonylglucoside) 4'''-malonyltransferase-like [Solanum lycopersicum]	-	-	-	-
Solyc04g072035.1	2231	1610	1144	677	477	428	27.59	30.04	29.27	9.95	9.15	10.19	28.9667	9.76333	-1.56895	1.45855e-106	4.18469e-105	IP5P3	-	-	-	PREDICTED: inositol-1,4,5-triphosphate-5-phosphatase isoform X2 [Solanum lycopersicum]	-	-	-	-
Solyc06g034290.3	1876	1145	933	465	337	284	31.55	29.06	32.47	9.3	8.79	9.2	31.0267	9.09667	-1.7701	2.34135e-106	6.69365e-105	slc37a2	-	-	-	PREDICTED: putative glycerol-3-phosphate transporter 1 [Solanum lycopersicum]	-	-	-	-
Solyc09g089500.3	766	556	450	53	38	43	45.99	50.37	55.89	3.78	3.54	4.97	50.75	4.09667	-3.63089	2.91728e-106	8.3303e-105	PIIF	-	-	-	PREDICTED: wound-induced proteinase inhibitor 1-like [Solanum lycopersicum]	-	-	-	-
Solyc01g107800.4	873	573	439	2229	1532	1180	17.82	17.65	18.54	54.1	48.5	46.41	18.0033	49.67	1.46411	4.411e-106	1.25807e-104	IRX15	-	-	-	PREDICTED: protein IRX15-LIKE-like [Solanum lycopersicum]	-	-	-	-
Solyc01g090730.3	752	473	332	1663	1274	1034	18.73	17.77	17.11	49.23	49.2	49.6	17.87	49.3433	1.46532	4.97948e-106	1.41853e-104	SPL8	-	-	-	PREDICTED: squamosa promoter-binding-like protein 8 [Solanum lycopersicum]	-	-	-	-
Solyc03g083400.3	876	646	426	2068	1495	1207	22.05	24.54	22.19	61.88	58.36	58.53	22.9267	59.59	1.37804	5.63928e-106	1.6046e-104	CO3	-	-	-	PREDICTED: zinc finger protein CONSTANS-LIKE 6 isoform X1 [Solanum lycopersicum]	-	-	-	-
Solyc08g068700.1	962	607	480	117	81	80	39.28	37.4	40.55	5.68	5.13	6.29	39.0767	5.7	-2.77727	6.55328e-106	1.86248e-104	THT4	-	-	-	N-hydroxycinnamoyl-CoA:tyramine N-hydroxycinnamoyl transferase THT7-1 [Solanum lycopersicum]	-	-	GO:0003824//catalytic activity	-
Solyc06g053830.3	864	615	414	96	66	57	23.41	25.14	23.2	3.09	2.77	2.97	23.9167	2.94333	-3.02249	9.39709e-106	2.66442e-104	IAA14	Environmental Information Processing	Signal transduction	K14484	IAA7 protein [Solanum lycopersicum]	ko04075//Plant hormone signal transduction	-	GO:0005515//protein binding	GO:0009755//hormone-mediated signaling pathway;GO:0010468//regulation of gene expression;GO:0034645//cellular macromolecule biosynthetic process
Solyc01g081570.3	878	566	370	2029	1391	1228	12.77	12.42	11.13	35.07	31.36	34.39	12.1067	33.6067	1.47295	1.31051e-105	3.71141e-104	--	-	-	-	PREDICTED: uncharacterized protein LOC101264758 [Solanum lycopersicum]	-	-	-	-
Solyc05g006740.4	2483	1538	1174	752	553	457	76.12	71.14	74.46	27.4	26.29	26.99	73.9067	26.8933	-1.45846	3.57682e-105	1.0106e-103	GSTU17	Metabolism	Metabolism of other amino acids	K00799	PREDICTED: glutathione S-transferase U17-like isoform X1 [Solanum lycopersicum]	ko00480//Glutathione metabolism	-	GO:0003824//catalytic activity	-
Solyc04g007650.4	1233	828	551	2449	1755	1468	7.21	7.3	6.66	17.01	15.91	16.53	7.05667	16.4833	1.22395	3.79214e-105	1.07018e-103	FAB1A	Metabolism;Cellular Processes;Environmental Information Processing;Metabolism	Global and overview maps;Transport and catabolism;Signal transduction;Carbohydrate metabolism	K00921;K00921;K00921;K00921	PREDICTED: putative 1-phosphatidylinositol-3-phosphate 5-kinase FAB1C [Solanum lycopersicum]	ko01100//Metabolic pathways;ko04145//Phagosome;ko04070//Phosphatidylinositol signaling system;ko00562//Inositol phosphate metabolism	-	-	-
Solyc12g098490.2	345	207	162	1107	785	680	6.09	5.52	5.92	23.24	21.5	23.14	5.84333	22.6267	1.95316	5.54384e-105	1.5627e-103	SHM4	Metabolism;Metabolism;Metabolism;Metabolism;Metabolism;Metabolism;Metabolism;Metabolism	Global and overview maps;Global and overview maps;Global and overview maps;Global and overview maps;Carbohydrate metabolism;Amino acid metabolism;Metabolism of other amino acids;Metabolism of cofactors and vitamins	K00600;K00600;K00600;K00600;K00600;K00600;K00600;K00600	PREDICTED: serine hydroxymethyltransferase 4 [Solanum lycopersicum]	ko01100//Metabolic pathways;ko01110//Biosynthesis of secondary metabolites;ko01200//Carbon metabolism;ko01230//Biosynthesis of amino acids;ko00630//Glyoxylate and dicarboxylate metabolism;ko00260//Glycine, serine and threonine metabolism;ko00460//Cyanoamino acid metabolism;ko00670//One carbon pool by folate	-	GO:0016742//hydroxymethyl-, formyl- and related transferase activity;GO:0043168//anion binding	GO:0006730//one-carbon metabolic process;GO:0009069//serine family amino acid metabolic process
Solyc10g076180.1	1224	817	624	244	159	134	38.34	38.61	40.44	9.08	7.72	8.09	39.13	8.29667	-2.23767	6.20792e-105	1.74785e-103	OFP4	-	-	-	PREDICTED: transcription repressor OFP1 [Solanum lycopersicum]	-	-	-	-
Solyc03g082620.4	2609	1760	1310	845	673	539	31.88	32.45	33.12	12.27	12.75	12.69	32.4833	12.57	-1.36972	8.84953e-105	2.4887e-103	YSL3	-	-	-	PREDICTED: metal-nicotianamine transporter YSL2-like isoform X1 [Solanum lycopersicum]	-	-	-	-
Solyc05g049980.3	1746	1200	873	3201	2671	1952	29.14	30.22	30.14	63.5	69.13	62.75	29.8333	65.1267	1.12632	1.04461e-104	2.93427e-103	GSVIVT00026920001	-	-	-	PREDICTED: probable polygalacturonase [Solanum lycopersicum]	-	-	-	-
Solyc11g066950.2	742	500	413	1796	1407	1089	38.64	39.29	44.5	111.18	113.63	109.25	40.81	111.353	1.44815	1.24918e-104	3.49669e-103	At5g22580	-	-	-	PREDICTED: stress-response A/B barrel domain-containing protein At5g22580 [Solanum lycopersicum]	-	-	-	-
Solyc07g008710.3	1096	649	497	146	112	73	34.47	30.8	32.34	5.46	5.46	4.42	32.5367	5.11333	-2.66973	1.42607e-104	3.98721e-103	MLP165	-	-	-	PREDICTED: kirola-like [Solanum lycopersicum]	-	-	-	-
Solyc02g093700.3	1138	805	517	178	121	76	31.56	33.69	29.67	5.87	5.2	4.06	31.64	5.04333	-2.6493	1.56596e-104	4.37326e-103	At5g40670	-	-	-	PREDICTED: cystinosin homolog isoform X2 [Solanum lycopersicum]	-	-	-	-
Solyc03g097560.3	1130	755	559	197	130	125	28.3	28.54	28.97	5.87	5.05	6.03	28.6033	5.65	-2.33986	1.59755e-104	4.45632e-103	SWEET14	-	-	-	PREDICTED: bidirectional sugar transporter SWEET14 [Solanum lycopersicum]	-	-	-	-
Solyc01g096100.2	1072	729	557	2251	1693	1318	15.95	16.36	17.14	39.8	39.05	37.77	16.4833	38.8733	1.23777	3.47336e-104	9.67767e-103	--	-	-	-	PREDICTED: uncharacterized protein LOC101256522 [Solanum lycopersicum]	-	-	-	-
Solyc02g037550.3	3049	2138	1583	1107	739	613	71.3	75.43	76.58	30.77	26.8	27.61	74.4367	28.3933	-1.39046	6.83941e-104	1.89906e-102	PILS3	-	-	-	PREDICTED: protein PIN-LIKES 3-like [Solanum lycopersicum]	-	-	-	-
Solyc06g066240.4	111	45	51	696	507	427	1.98	1.21	1.88	14.76	14.03	14.67	1.69	14.4867	3.09963	6.93636e-104	1.92376e-102	CYP71D55	Metabolism	Global and overview maps	K00512	PREDICTED: premnaspirodiene oxygenase-like [Solanum lycopersicum]	ko01100//Metabolic pathways	-	-	-
Solyc01g095140.4	109	82	65	675	632	487	4.6	5.22	5.68	33.86	41.36	39.59	5.16667	38.27	2.88891	7.5275e-104	2.08532e-102	LEA14-A	-	-	-	ethylene-responsive late embryogenesis-like protein [Solanum lycopersicum]	-	-	-	-
Solyc03g118780.3	2363	1507	1109	3725	3109	2428	67.45	64.91	65.5	126.39	137.62	133.51	65.9533	132.507	1.00655	8.88373e-104	2.4582e-102	At1g18250	-	-	-	PREDICTED: thaumatin-like protein [Solanum lycopersicum]	-	-	-	-
Solyc12g009610.2	2080	1265	976	3353	2556	2130	29.47	27.04	28.6	56.46	56.15	58.12	28.37	56.91	1.00432	1.08202e-103	2.98379e-102	Tbc1d17	-	-	-	PREDICTED: TBC1 domain family member 17 isoform X1 [Solanum lycopersicum]	-	-	-	-
Solyc01g008790.4	941	652	471	1941	1534	1266	14.93	15.62	15.47	36.62	37.77	38.7	15.34	37.6967	1.29714	2.29549e-103	6.32283e-102	NPC2	Metabolism;Metabolism;Metabolism;Metabolism;Metabolism	Global and overview maps;Global and overview maps;Lipid metabolism;Carbohydrate metabolism;Lipid metabolism	K01114;K01114;K01114;K01114;K01114	PREDICTED: non-specific phospholipase C2 [Solanum lycopersicum]	ko01100//Metabolic pathways;ko01110//Biosynthesis of secondary metabolites;ko00564//Glycerophospholipid metabolism;ko00562//Inositol phosphate metabolism;ko00565//Ether lipid metabolism	-	GO:0016787//hydrolase activity	-
Solyc09g090020.4	1424	1009	696	321	247	195	26.08	27.89	26.37	6.99	7.02	6.88	26.78	6.96333	-1.94331	4.6086e-103	1.26652e-101	At3g05950	-	-	-	PREDICTED: germin-like protein subfamily 1 member 17 [Solanum lycopersicum]	-	-	-	-
Solyc04g007150.3	377	304	210	1284	954	766	6.1	7.42	7.03	24.7	23.94	23.87	6.85	24.17	1.81904	4.63128e-103	1.27131e-101	XYL1	-	-	-	PREDICTED: alpha-xylosidase 1 [Solanum lycopersicum]	-	-	GO:0005488//binding;GO:0090599//alpha-glucosidase activity	GO:0044238//primary metabolic process
Solyc02g070970.1	6378	4125	2739	2050	1758	1410	241.83	236.02	214.87	92.4	103.37	102.98	230.907	99.5833	-1.21333	7.33614e-103	2.01152e-101	CAB1B	Metabolism;Metabolism	Global and overview maps;Energy metabolism	K08912;K08912	chlorophyll a/b-binding protein Cab-1B [Solanum lycopersicum]	ko01100//Metabolic pathways;ko00196//Photosynthesis - antenna proteins	-	-	-
Solyc06g067980.3	728	545	395	52	48	33	34.85	39.37	39.13	2.96	3.56	3.04	37.7833	3.18667	-3.56763	8.4e-103	2.30061e-101	--	-	-	-	PREDICTED: uncharacterized protein LOC101265833 [Solanum lycopersicum]	-	-	-	-
Solyc09g082810.3	1442	921	572	184	166	145	63.79	61.48	52.35	9.68	11.39	12.36	59.2067	11.1433	-2.40958	2.00522e-102	5.46712e-101	--	-	-	-	PREDICTED: glycine-rich protein isoform X1 [Solanum lycopersicum]	-	-	-	-
Solyc01g006450.4	1276	816	601	2497	1860	1415	25.86	24.95	25.2	60.15	58.45	55.24	25.3367	57.9467	1.1935	5.00382e-102	1.36119e-100	MOD1	Metabolism;Metabolism;Metabolism;Metabolism	Global and overview maps;Global and overview maps;Lipid metabolism;Metabolism of cofactors and vitamins	K00208;K00208;K00208;K00208	PREDICTED: enoyl-[acyl-carrier-protein] reductase [NADH], chloroplastic-like [Solanum lycopersicum]	ko01100//Metabolic pathways;ko01212//Fatty acid metabolism;ko00061//Fatty acid biosynthesis;ko00780//Biotin metabolism	GO:0009526//plastid envelope;GO:0009532//plastid stroma;GO:0043234//protein complex	GO:0016628//oxidoreductase activity, acting on the CH-CH group of donors, NAD or NADP as acceptor;GO:0046914//transition metal ion binding	GO:0006631//fatty acid metabolic process;GO:0006637//acyl-CoA metabolic process;GO:0006970//response to osmotic stress;GO:0006996//organelle organization;GO:0016129//phytosteroid biosynthetic process;GO:0070838//divalent metal ion transport
Solyc08g079840.2	1117	811	568	193	136	135	15.5	16.98	16.31	3.18	2.93	3.61	16.2633	3.24	-2.32756	5.34589e-102	1.4526e-100	SBT1.7	-	-	-	subtilisin-like endoprotease precursor [Solanum lycopersicum]	-	-	GO:0016787//hydrolase activity	GO:0019538//protein metabolic process
Solyc02g069290.3	1971	1365	943	515	421	354	17.31	18.09	17.14	5.38	5.73	5.99	17.5133	5.7	-1.61942	6.83571e-102	1.85324e-100	--	-	-	-	PREDICTED: putative E3 ubiquitin-protein ligase LIN isoform X2 [Solanum lycopersicum]	-	-	-	-
Solyc12g011023.1	57	41	31	631	466	329	1.48	1.59	1.69	19.54	18.83	16.51	1.58667	18.2933	3.52725	1.49877e-101	4.04971e-100	XTH16	-	-	-	xyloglucan endotransglucosylase-hydrolase XTH9 precursor [Solanum lycopersicum]	-	GO:0005576//extracellular region;GO:0030312//external encapsulating structure	GO:0016758//transferase activity, transferring hexosyl groups;GO:0016787//hydrolase activity	GO:0044042//glucan metabolic process;GO:0045229//external encapsulating structure organization
Solyc04g007400.4	1442	1000	668	289	187	200	42.4	44.37	40.64	10.1	8.53	11.33	42.47	9.98667	-2.08837	2.56664e-101	6.92735e-100	TR2	Metabolism	Biosynthesis of other secondary metabolites	K05354	PREDICTED: tropinone reductase 2 [Solanum lycopersicum]	ko00960//Tropane, piperidine and pyridine alkaloid biosynthesis	-	GO:0016616//oxidoreductase activity, acting on the CH-OH group of donors, NAD or NADP as acceptor	GO:0044710//single-organism metabolic process
Solyc03g114150.3	2525	1663	1185	745	626	491	39.75	39.5	38.6	13.94	15.28	14.89	39.2833	14.7033	-1.41777	3.79682e-101	1.02361e-99	ALDH2B4	Metabolism;Metabolism;Metabolism;Metabolism;Metabolism;Metabolism;Metabolism;Metabolism;Metabolism;Metabolism;Metabolism;Metabolism;Metabolism	Global and overview maps;Global and overview maps;Carbohydrate metabolism;Carbohydrate metabolism;Lipid metabolism;Amino acid metabolism;Lipid metabolism;Metabolism of other amino acids;Amino acid metabolism;Carbohydrate metabolism;Amino acid metabolism;Amino acid metabolism;Amino acid metabolism	K00128;K00128;K00128;K00128;K00128;K00128;K00128;K00128;K00128;K00128;K00128;K00128;K00128	aldehyde dehydrogenase family 2 member B7a [Solanum lycopersicum]	ko01100//Metabolic pathways;ko01110//Biosynthesis of secondary metabolites;ko00010//Glycolysis / Gluconeogenesis;ko00620//Pyruvate metabolism;ko00561//Glycerolipid metabolism;ko00280//Valine, leucine and isoleucine degradation;ko00071//Fatty acid degradation;ko00410//beta-Alanine metabolism;ko00330//Arginine and proline metabolism;ko00053//Ascorbate and aldarate metabolism;ko00310//Lysine degrada…	-	-	-
Solyc03g098720.3	959	618	454	120	66	82	35	34.04	34.28	5.21	3.74	5.77	34.44	4.90667	-2.81127	8.59943e-101	2.30807e-99	--	-	-	-	PREDICTED: kunitz-type serine protease inhibitor DrTI-like [Solanum lycopersicum]	-	-	-	-
Solyc04g080700.4	4402	2921	2152	1779	1409	1064	80.92	81.02	81.85	38.87	40.16	37.68	81.2633	38.9033	-1.06271	1.10609e-100	2.96543e-99	BBD2	-	-	-	PREDICTED: bifunctional nuclease 2 [Solanum lycopersicum]	-	-	-	-
Solyc04g008850.1	3666	2323	1700	1335	1041	788	77.03	73.65	73.91	33.34	33.92	31.89	74.8633	33.05	-1.17961	3.2587e-100	8.69791e-99	ASPG2	-	-	-	PREDICTED: protein ASPARTIC PROTEASE IN GUARD CELL 2-like [Solanum lycopersicum]	-	-	-	GO:0019538//protein metabolic process
Solyc02g089020.2	1044	666	501	156	120	107	36.95	35.56	36.68	6.56	6.59	7.29	36.3967	6.81333	-2.41737	4.36723e-100	1.1631e-98	TCP13	-	-	-	TCP transcription factor 5 [Solanum lycopersicum]	-	-	-	-
Solyc06g062580.3	1644	1120	832	2952	2134	1811	16.49	16.95	17.27	35.2	33.2	35	16.9033	34.4667	1.02789	8.54296e-100	2.27019e-98	BGAL1	-	-	-	PREDICTED: beta-galactosidase-like [Solanum lycopersicum]	-	-	-	-
Solyc03g114120.3	3747	2504	1864	1350	1129	809	120.74	121.75	124.27	51.71	56.42	50.22	122.253	52.7833	-1.21172	1.15188e-99	3.05762e-98	NFD2	-	-	-	PREDICTED: protein NUCLEAR FUSION DEFECTIVE 2 [Solanum lycopersicum]	-	-	-	GO:0035194//posttranscriptional gene silencing by RNA;GO:0070918//production of small RNA involved in gene silencing by RNA;GO:0090501//RNA phosphodiester bond hydrolysis
Solyc12g006380.2	1373	872	621	286	187	169	31.47	30.16	29.45	7.79	6.65	7.46	30.36	7.3	-2.0562	1.99478e-99	5.28343e-98	ACO3	-	-	-	2-oxoglutarate-dependent dioxygenase [Solanum lycopersicum]	-	-	-	-
Solyc01g112080.3	1116	704	519	2183	1851	1338	21.56	20.52	20.75	50.14	55.46	49.8	20.9433	51.8	1.30646	5.63655e-98	1.48476e-96	LYM2	-	-	-	PREDICTED: lysM domain-containing GPI-anchored protein 2 [Solanum lycopersicum]	-	GO:0005911//cell-cell junction;GO:0031225//anchored component of membrane	GO:0097367//carbohydrate derivative binding	GO:0009814//defense response, incompatible interaction;GO:0033554//cellular response to stress;GO:0044036//cell wall macromolecule metabolic process
Solyc01g109390.3	2	1	3	12572	9041	7345	0.08	0.06	0.25	607.77	570.18	575.41	0.13	584.453	12.1344	7.09549e-98	1.86704e-96	--	-	-	-	PREDICTED: putative lipid-transfer protein DIR1 [Solanum lycopersicum]	-	-	-	-
Solyc06g049050.3	5399	3549	2509	2267	1573	1225	136.82	135.71	131.55	68.29	61.81	59.8	134.693	63.3	-1.0894	1.50686e-97	3.95636e-96	EXPA8	-	-	-	expansin precursor [Solanum lycopersicum]	-	GO:0030312//external encapsulating structure	-	GO:0071555//cell wall organization
Solyc11g010980.2	727	444	343	41	29	18	19.48	17.95	19.02	1.3	1.21	0.93	18.8167	1.14667	-4.03649	1.73907e-97	4.56108e-96	10HGO	Metabolism;Metabolism;Metabolism	Global and overview maps;Global and overview maps;Biosynthesis of other secondary metabolites	K00083;K00083;K00083	PREDICTED: 8-hydroxygeraniol dehydrogenase-like [Solanum lycopersicum]	ko01100//Metabolic pathways;ko01110//Biosynthesis of secondary metabolites;ko00940//Phenylpropanoid biosynthesis	-	GO:0003824//catalytic activity;GO:0043169//cation binding	GO:0044710//single-organism metabolic process
Solyc01g090180.4	1789	1267	840	481	354	305	49.21	52.59	47.81	15.73	15.1	16.16	49.87	15.6633	-1.67078	2.3982e-97	6.26935e-96	DODA	Metabolism	Biosynthesis of other secondary metabolites	K15777	PREDICTED: 4,5-DOPA dioxygenase extradiol-like [Solanum lycopersicum]	ko00965//Betalain biosynthesis	-	-	-
Solyc03g098460.3	1373	891	662	2441	1852	1485	23.38	22.89	23.32	49.41	48.9	48.71	23.1967	49.0067	1.07906	6.33325e-97	1.65027e-95	FEY	-	-	-	retinol dehydrogenase 12 [Solanum lycopersicum]	-	-	GO:0003824//catalytic activity	GO:0044710//single-organism metabolic process
Solyc02g068530.4	1481	1025	749	2712	2092	1609	24.42	25.5	25.55	53.16	53.49	51.11	25.1567	52.5867	1.06376	6.65944e-97	1.7334e-95	GLCNAC1PUT2	Metabolism;Metabolism	Global and overview maps;Carbohydrate metabolism	K00972;K00972	PREDICTED: UDP-N-acetylglucosamine diphosphorylase 2 [Solanum lycopersicum]	ko01100//Metabolic pathways;ko00520//Amino sugar and nucleotide sugar metabolism	-	-	-
Solyc09g014525.1	1747	1174	851	3474	2284	1964	66.24	67.17	66.76	156.58	134.29	143.45	66.7233	144.773	1.11753	9.62457e-97	2.50249e-95	MLP168	-	-	-	PREDICTED: kirola-like [Solanum lycopersicum]	-	-	-	-
Solyc06g065990.1	1750	1139	832	431	360	293	78.8	77.38	77.51	23.07	25.14	25.41	77.8967	24.54	-1.66643	1.43701e-96	3.73236e-95	ATPG	Metabolism;Metabolism;Metabolism	Global and overview maps;Energy metabolism;Energy metabolism	K02109;K02109;K02109	PREDICTED: ATP synthase subunit b', chloroplastic [Solanum lycopersicum]	ko01100//Metabolic pathways;ko00190//Oxidative phosphorylation;ko00195//Photosynthesis	GO:0009526//plastid envelope;GO:0031224//intrinsic component of membrane;GO:0031976//plastid thylakoid;GO:0033177//proton-transporting two-sector ATPase complex, proton-transporting domain;GO:0044434//chloroplast part	GO:0003824//catalytic activity;GO:0015077//monovalent inorganic cation transmembrane transporter activity	GO:0006091//generation of precursor metabolites and energy;GO:0006605//protein targeting;GO:0006739//NADP metabolic process;GO:0006754//ATP biosynthetic process;GO:0006818//hydrogen transport;GO:0006996//organelle organization;GO:0009620//response to fungus;GO:0009696//salicylic acid metabolic process;GO:0009755//hormone-mediated signaling pathway;GO:0009863//salicylic acid mediated signaling pat…
Solyc01g096260.4	764	565	362	78	55	44	21.54	24.04	21.12	2.61	2.41	2.39	22.2333	2.47	-3.17014	3.13806e-96	8.14175e-95	--	-	-	-	PREDICTED: uncharacterized protein LOC101261161 [Solanum lycopersicum]	-	-	-	-
Solyc03g120500.4	1342	938	713	2577	1913	1561	32.36	34.12	35.57	73.85	71.52	72.5	34.0167	72.6233	1.09419	3.23463e-96	8.38328e-95	IAA27	Environmental Information Processing	Signal transduction	K14484	auxin-regulated IAA27 [Solanum lycopersicum]	ko04075//Plant hormone signal transduction	-	GO:0005515//protein binding	GO:0009755//hormone-mediated signaling pathway;GO:0010468//regulation of gene expression;GO:0034645//cellular macromolecule biosynthetic process
Solyc05g009530.3	1588	1059	754	2764	2164	1644	26.39	26.55	25.92	54.59	55.76	52.62	26.2867	54.3233	1.04724	5.05141e-96	1.30778e-94	LTA2	Metabolism;Metabolism;Metabolism;Metabolism;Metabolism;Metabolism	Global and overview maps;Global and overview maps;Global and overview maps;Carbohydrate metabolism;Carbohydrate metabolism;Carbohydrate metabolism	K00627;K00627;K00627;K00627;K00627;K00627	PREDICTED: dihydrolipoyllysine-residue acetyltransferase component 4 of pyruvate dehydrogenase complex, chloroplastic [Solanum lycopersicum]	ko01100//Metabolic pathways;ko01110//Biosynthesis of secondary metabolites;ko01200//Carbon metabolism;ko00010//Glycolysis / Gluconeogenesis;ko00620//Pyruvate metabolism;ko00020//Citrate cycle (TCA cycle)	-	GO:0016740//transferase activity	-
Solyc09g083130.3	1741	1142	785	2940	2414	1815	18.97	18.78	17.7	38.08	40.79	38.09	18.4833	38.9867	1.07676	6.61032e-96	1.70954e-94	AARE	-	-	-	PREDICTED: acylamino-acid-releasing enzyme-like isoform X2 [Solanum lycopersicum]	-	-	-	-
Solyc09g074050.3	2105	1391	1005	665	470	376	30.61	30.52	30.23	11.49	10.6	10.53	30.4533	10.8733	-1.48581	7.85158e-96	2.02621e-94	--	-	-	-	uncharacterized LOC107863921 [Capsicum annuum]	-	-	-	-
Solyc03g005060.4	699	429	293	1575	1162	940	6.02	5.58	5.22	16.13	15.53	15.6	5.60667	15.7533	1.49044	8.14314e-96	2.09697e-94	--	-	-	-	PREDICTED: uncharacterized protein LOC101267486 isoform X1 [Solanum lycopersicum]	-	-	-	-
Solyc01g109200.4	1577	1083	739	402	293	250	30.29	31.37	29.35	9.17	8.72	9.25	30.3367	9.04667	-1.7456	1.23856e-95	3.18265e-94	ATL65	-	-	-	PREDICTED: RING-H2 finger protein ATL65 [Solanum lycopersicum]	-	-	-	-
Solyc07g062980.4	1302	853	581	248	203	163	67.48	66.69	62.25	15.25	16.31	16.22	65.4733	15.9267	-2.03946	1.24753e-95	3.20232e-94	-	-	-	-	-	-	-	-	-
Solyc05g010060.4	697	470	319	32	18	16	8.25	8.4	7.81	0.45	0.33	0.36	8.15333	0.38	-4.42332	1.61684e-95	4.14587e-94	PHO1-H1	-	-	-	PREDICTED: phosphate transporter PHO1 homolog 1 [Solanum lycopersicum]	-	GO:0031224//intrinsic component of membrane	-	GO:0006355//regulation of transcription, DNA-templated;GO:0009247//glycolipid biosynthetic process;GO:0015698//inorganic anion transport
Solyc01g074000.3	2053	1455	982	3524	2879	2137	96.91	103.63	95.91	197.74	210.74	194.31	98.8167	200.93	1.02387	2.89711e-95	7.40514e-94	H3-7	-	-	-	PREDICTED: histone H3.2-like [Zea mays]	-	GO:0043231//intracellular membrane-bounded organelle;GO:0043232//intracellular non-membrane-bounded organelle	GO:0003676//nucleic acid binding;GO:0046983//protein dimerization activity	-
Solyc06g053810.3	1640	1007	814	382	317	241	27.65	25.61	28.39	7.65	8.29	7.83	27.2167	7.92333	-1.78031	4.45927e-95	1.1374e-93	--	-	-	-	PREDICTED: uncharacterized protein LOC101254392 [Solanum lycopersicum]	-	-	-	-
Solyc10g074440.2	724	513	348	63	47	46	19.17	20.49	19.06	1.98	1.93	2.35	19.5733	2.08667	-3.22962	3.22603e-94	8.17655e-93	CHI9	Metabolism;Metabolism	Global and overview maps;Carbohydrate metabolism	K01183;K01183	PREDICTED: endochitinase [Solanum lycopersicum]	ko01100//Metabolic pathways;ko00520//Amino sugar and nucleotide sugar metabolism	GO:0030312//external encapsulating structure;GO:0043231//intracellular membrane-bounded organelle	GO:0004553//hydrolase activity, hydrolyzing O-glycosyl compounds;GO:0097367//carbohydrate derivative binding	GO:0006026//aminoglycan catabolic process;GO:0006950//response to stress;GO:0044036//cell wall macromolecule metabolic process;GO:0044238//primary metabolic process
Solyc01g106450.3	1601	1094	813	2774	2178	1701	33.6	34.64	35.3	69.19	70.87	68.75	34.5133	69.6033	1.012	3.64452e-94	9.22756e-93	LGALDH	Metabolism;Metabolism;Metabolism	Global and overview maps;Global and overview maps;Carbohydrate metabolism	K17744;K17744;K17744	PREDICTED: L-galactose dehydrogenase [Solanum lycopersicum]	ko01100//Metabolic pathways;ko01110//Biosynthesis of secondary metabolites;ko00053//Ascorbate and aldarate metabolism	-	GO:0016616//oxidoreductase activity, acting on the CH-OH group of donors, NAD or NADP as acceptor;GO:0016646//oxidoreductase activity, acting on the CH-NH group of donors, NAD or NADP as acceptor	GO:0019318//hexose metabolic process;GO:0019852//L-ascorbic acid metabolic process
Solyc06g061023.1	1018	609	445	2336	1531	1267	17.28	15.6	15.63	47.13	40.29	41.41	16.17	42.9433	1.40911	4.75355e-94	1.20229e-92	CYP72A154	-	-	-	PREDICTED: cytochrome P450 72A15-like [Solanum pennellii]	-	-	GO:0016491//oxidoreductase activity;GO:0046872//metal ion binding	-
Solyc04g082490.3	2950	2018	1376	1077	773	650	20.39	21.05	19.68	8.85	8.29	8.66	20.3733	8.6	-1.24427	5.66078e-94	1.43025e-92	NPC1	-	-	-	PREDICTED: Niemann-Pick C1 protein [Solanum lycopersicum]	-	-	-	-
Solyc07g065320.4	1384	807	566	236	182	145	9.26	8.15	7.83	1.88	1.89	1.87	8.41333	1.88	-2.16194	6.9299e-94	1.74907e-92	ABCC3	Environmental Information Processing	Membrane transport	K05666	PREDICTED: ABC transporter C family member 3 [Solanum lycopersicum]	ko02010//ABC transporters	-	-	-
Solyc05g056120.3	1030	605	456	2009	1503	1194	20.11	17.82	18.42	46.62	45.5	44.9	18.7833	45.6733	1.2819	8.3963e-94	2.11697e-92	GATA8	-	-	-	PREDICTED: GATA transcription factor 8-like isoform X2 [Solanum lycopersicum]	-	-	-	-
Solyc05g055343.2	26	34	13	503	406	366	0.5	0.99	0.52	11.55	12.16	13.61	0.67	12.44	4.21468	1.00942e-93	2.53976e-92	UGT94E5	Metabolism	Global and overview maps	K21354	PREDICTED: beta-D-glucosyl crocetin beta-1,6-glucosyltransferase-like [Solanum lycopersicum]	ko01110//Biosynthesis of secondary metabolites	-	-	-
Solyc01g010130.4	2008	1381	1037	627	396	324	17.84	18.52	19.07	6.62	5.46	5.55	18.4767	5.87667	-1.65263	1.29987e-93	3.26035e-92	BHLH49	-	-	-	PREDICTED: transcription factor bHLH49-like [Solanum lycopersicum]	-	-	-	-
Solyc09g065670.3	109	90	69	736	511	404	1.81	2.25	2.37	14.5	13.13	12.9	2.14333	13.51	2.6561	1.95779e-93	4.90037e-92	IDD12	-	-	-	PREDICTED: protein indeterminate-domain 9 [Solanum lycopersicum]	-	-	-	-
Solyc01g102390.4	1737	1053	890	432	328	230	50.48	46.19	53.51	14.94	14.8	12.86	50.06	14.2	-1.81777	3.69337e-93	9.2254e-92	Os05g0277500	-	-	-	PREDICTED: germin-like protein 5-1 [Solanum lycopersicum]	-	-	GO:0046914//transition metal ion binding	-
Solyc01g108080.4	2332	1554	1133	782	601	468	47.33	47.59	47.57	18.86	18.91	18.29	47.4967	18.6867	-1.34582	5.46838e-93	1.36309e-91	ABF4	Environmental Information Processing	Signal transduction	K14432	PREDICTED: ABSCISIC ACID-INSENSITIVE 5-like protein 7 [Solanum lycopersicum]	ko04075//Plant hormone signal transduction	-	-	-
Solyc04g079420.3	2928	1968	1300	972	631	511	32.09	32.54	29.48	12.66	10.72	10.79	31.37	11.39	-1.46162	7.69802e-93	1.9149e-91	At4g33300	-	-	-	PREDICTED: probable disease resistance protein At4g33300 [Solanum lycopersicum]	-	-	-	-
Solyc01g087890.3	2757	1861	1391	1008	779	613	36.48	37.15	38.08	15.85	15.98	15.62	37.2367	15.8167	-1.23528	9.38447e-93	2.32721e-91	PNS1	-	-	-	PREDICTED: protein PNS1 [Solanum lycopersicum]	-	-	-	-
Solyc09g018890.3	841	529	383	104	62	58	28.79	27.32	27.12	4.23	3.29	3.82	27.7433	3.78	-2.87568	1.38232e-92	3.42093e-91	--	-	-	-	DUF2996 family protein [Medicago truncatula]	-	-	-	-
Solyc03g121610.3	1641	1038	739	2820	2006	1743	14.43	13.78	13.45	29.48	27.36	29.53	13.8867	28.79	1.05187	2.04465e-92	5.05484e-91	ALE2	-	-	-	PREDICTED: receptor-like serine/threonine-protein kinase ALE2 isoform X1 [Solanum lycopersicum]	-	-	GO:0016301//kinase activity	GO:0006796//phosphate-containing compound metabolic process
Solyc12g006920.2	2837	1726	1350	884	736	548	34.5	31.67	33.97	12.78	13.88	12.84	33.38	13.1667	-1.34209	3.02528e-92	7.47155e-91	B'KAPPA	Genetic Information Processing	Translation	K11584	PREDICTED: serine/threonine protein phosphatase 2A 57 kDa regulatory subunit B' iota isoform-like [Solanum lycopersicum]	ko03015//mRNA surveillance pathway	-	GO:0019888//protein phosphatase regulator activity	GO:0019222//regulation of metabolic process;GO:0050794//regulation of cellular process
Solyc01g057000.3	59	49	34	536	442	322	1.13	1.42	1.35	12.23	13.16	11.91	1.3	12.4333	3.25763	1.1644e-91	2.86985e-90	At3g01520	-	-	-	universal stress protein isoform 1 [Solanum lycopersicum]	-	-	-	-
Solyc05g053620.3	41	20	13	496	375	311	1.29	0.95	0.85	18.58	18.33	18.88	1.03	18.5967	4.17433	1.48082e-91	3.64599e-90	PP2B10	-	-	-	PREDICTED: F-box protein PP2-B10-like [Capsicum annuum]	-	-	-	-
Solyc08g075370.3	4673	3054	2083	1702	1425	1081	148.68	146.62	137.12	64.37	70.31	66.25	144.14	66.9767	-1.10574	2.61652e-91	6.42913e-90	--	-	-	-	PREDICTED: glycine-rich protein A3 [Solanum pennellii]	-	-	-	-
Solyc11g006410.2	2112	1401	1085	692	514	415	20.68	20.7	21.98	8.05	7.8	7.83	21.12	7.89333	-1.4199	5.6553e-91	1.38676e-89	--	-	-	-	PREDICTED: uncharacterized protein LOC101257721 [Solanum lycopersicum]	-	-	-	-
Solyc09g008200.4	3201	2121	1432	1033	868	689	60.2	60.18	55.72	23.09	25.31	24.96	58.7	24.4533	-1.26333	7.6873e-91	1.88121e-89	HIPP05	-	-	-	PREDICTED: heavy metal-associated isoprenylated plant protein 3 [Solanum lycopersicum]	-	-	-	-
Solyc06g068550.4	363	250	193	1183	813	650	5.94	6.18	6.54	23.02	20.64	20.5	6.22	21.3867	1.78173	9.37937e-91	2.29063e-89	At5g10770	-	-	-	PREDICTED: aspartyl protease family protein At5g10770-like [Solanum lycopersicum]	-	-	-	-
Solyc08g005010.4	3937	2565	1880	1614	1208	1020	65.96	64.84	65.17	32.14	31.38	32.92	65.3233	32.1467	-1.02293	1.32947e-90	3.24028e-89	--	-	-	-	CAAX amino terminal protease [Corchorus capsularis]	-	-	-	-
Solyc07g054860.1	7	7	5	880	647	547	0.14	0.21	0.21	20.89	20.04	21.04	0.186667	20.6567	6.79	1.38135e-90	3.36334e-89	TDC1	Metabolism;Metabolism;Metabolism;Metabolism;Metabolism;Metabolism;Metabolism;Metabolism	Global and overview maps;Global and overview maps;Amino acid metabolism;Amino acid metabolism;Amino acid metabolism;Biosynthesis of other secondary metabolites;Biosynthesis of other secondary metabolites;Biosynthesis of other secondary metabolites	K01593;K01593;K01593;K01593;K01593;K01593;K01593;K01593	PREDICTED: aromatic-L-amino-acid decarboxylase-like [Solanum lycopersicum]	ko01100//Metabolic pathways;ko01110//Biosynthesis of secondary metabolites;ko00360//Phenylalanine metabolism;ko00350//Tyrosine metabolism;ko00380//Tryptophan metabolism;ko00950//Isoquinoline alkaloid biosynthesis;ko00901//Indole alkaloid biosynthesis;ko00965//Betalain biosynthesis	-	-	-
Solyc02g065530.4	252	152	108	900	674	493	6.93	6.3	6.14	29.4	28.72	26.1	6.45667	28.0733	2.12034	5.68607e-90	1.38306e-88	GATL1	-	-	-	PREDICTED: probable galacturonosyltransferase-like 1 [Solanum lycopersicum]	-	-	-	-
Solyc03g115920.3	896	598	442	134	108	90	28.66	28.86	29.25	5.09	5.36	5.55	28.9233	5.33333	-2.43912	7.23487e-90	1.75624e-88	--	-	-	-	PREDICTED: probable E3 ubiquitin-protein ligase RNF217 [Solanum lycopersicum]	-	-	-	-
Solyc02g090680.3	970	605	506	1940	1511	1341	27.03	25.43	29.17	64.25	65.28	71.97	27.21	67.1667	1.30361	8.32534e-90	2.01892e-88	KRP1	-	-	-	cyclin-dependent kinase inhibitor 1 [Solanum lycopersicum]	-	-	-	-
Solyc02g062600.3	1604	1107	723	2710	2142	1709	36.38	37.89	33.93	73.07	75.34	74.67	36.0667	74.36	1.04386	1.09702e-89	2.65762e-88	GAMMACA1	-	-	-	gamma carbonic anhydrase 1, mitochondrial [Solanum lycopersicum]	-	-	-	-
Solyc10g085200.2	2720	1762	1368	932	738	618	50.52	49.38	52.57	20.58	21.26	22.11	50.8233	21.3167	-1.25351	1.42286e-89	3.4401e-88	ACX4	Metabolism;Metabolism;Cellular Processes;Metabolism;Metabolism;Metabolism;Metabolism	Global and overview maps;Global and overview maps;Transport and catabolism;Global and overview maps;Lipid metabolism;Lipid metabolism;Lipid metabolism	K00232;K00232;K00232;K00232;K00232;K00232;K00232	PREDICTED: acyl-coenzyme A oxidase 4, peroxisomal isoform X1 [Solanum lycopersicum]	ko01100//Metabolic pathways;ko01110//Biosynthesis of secondary metabolites;ko04146//Peroxisome;ko01212//Fatty acid metabolism;ko00071//Fatty acid degradation;ko00592//alpha-Linolenic acid metabolism;ko01040//Biosynthesis of unsaturated fatty acids	-	-	-
Solyc03g111610.3	4093	2654	1967	1519	1289	1002	93.47	91.45	92.93	41.23	45.65	44.08	92.6167	43.6533	-1.08518	3.74836e-89	9.03539e-88	CBBY	-	-	-	PREDICTED: haloacid dehalogenase-like hydrolase domain-containing protein At3g48420 [Solanum lycopersicum]	-	-	GO:0003824//catalytic activity	-
Solyc11g011020.2	1256	861	568	2379	1679	1492	15.3	15.83	14.31	34.45	31.72	35.01	15.1467	33.7267	1.15489	5.46955e-89	1.31711e-87	RKL1	-	-	-	PREDICTED: probable inactive receptor kinase At1g48480 [Solanum lycopersicum]	-	-	-	-
Solyc02g091690.3	136	78	71	722	476	407	3.44	2.98	3.72	21.73	18.69	19.85	3.38	20.09	2.57138	5.96299e-89	1.43451e-87	BHLH93	-	-	-	PREDICTED: transcription factor bHLH93-like [Solanum lycopersicum]	-	-	-	-
Solyc10g086030.2	1496	853	717	274	251	179	20.33	17.49	20.16	4.43	5.29	4.68	19.3267	4.8	-2.00949	6.54018e-89	1.57023e-87	ICR2	-	-	-	interactor of constitutive active ROPs 3 [Solanum lycopersicum]	-	-	-	-
Solyc06g083650.3	977	648	452	157	86	100	21.41	21.42	20.49	4.09	2.92	4.22	21.1067	3.74333	-2.4953	8.78964e-89	2.1082e-87	At5g33370	-	-	-	PREDICTED: GDSL esterase/lipase At5g33370 [Solanum lycopersicum]	-	-	-	-
Solyc11g010630.4	1628	1213	794	433	263	260	11.71	13.16	11.82	3.7	2.93	3.6	12.23	3.41	-1.84258	9.39565e-89	2.24908e-87	KIP1	-	-	-	PREDICTED: kinase-interacting protein 1 [Solanum lycopersicum]	-	-	-	-
Solyc03g098300.1	169	111	83	738	514	441	4.38	4.34	4.45	22.75	20.67	22.03	4.39	21.8167	2.31314	1.96421e-88	4.68787e-87	ODC	Metabolism;Metabolism;Metabolism;Metabolism	Global and overview maps;Global and overview maps;Metabolism of other amino acids;Amino acid metabolism	K01581;K01581;K01581;K01581	PREDICTED: ornithine decarboxylase-like [Solanum lycopersicum]	ko01100//Metabolic pathways;ko01110//Biosynthesis of secondary metabolites;ko00480//Glutathione metabolism;ko00330//Arginine and proline metabolism	-	-	-
Solyc08g081400.4	1285	854	628	256	230	186	17.54	17.59	17.73	4.15	4.87	4.89	17.62	4.63667	-1.92605	3.75936e-88	8.92811e-87	BEL1	-	-	-	PREDICTED: bell-like homeodomain protein 3 isoform X1 [Solanum lycopersicum]	-	GO:0005911//cell-cell junction;GO:0043231//intracellular membrane-bounded organelle;GO:0044444//cytoplasmic part	GO:0001071//nucleic acid binding transcription factor activity;GO:0003677//DNA binding	GO:0009863//salicylic acid mediated signaling pathway;GO:0010468//regulation of gene expression;GO:0034645//cellular macromolecule biosynthetic process;GO:0048856//anatomical structure development
Solyc01g110570.3	106	63	50	586	424	376	6.96	6.24	6.79	45.72	43.16	47.54	6.66333	45.4733	2.7707	7.47639e-88	1.76861e-86	SAUR50	Environmental Information Processing	Signal transduction	K14488	PREDICTED: auxin-induced protein 15A-like [Solanum lycopersicum]	ko04075//Plant hormone signal transduction	-	-	-
Solyc09g092760.2	762	451	387	79	55	50	31.67	28.28	33.28	3.9	3.54	4	31.0767	3.81333	-3.02671	1.07474e-87	2.5399e-86	--	-	-	-	PREDICTED: glycine-rich cell wall structural protein-like [Solanum lycopersicum]	-	-	-	-
Solyc04g078590.3	882	622	445	1992	1382	1109	11.2	11.92	11.69	30.07	27.21	27.12	11.6033	28.1333	1.27774	1.62038e-87	3.82564e-86	At5g67200	-	-	-	PREDICTED: probable inactive receptor kinase At5g67200 [Solanum lycopersicum]	-	-	GO:0016772//transferase activity, transferring phosphorus-containing groups	GO:0006796//phosphate-containing compound metabolic process
Solyc01g010970.3	640	415	289	32	26	17	6.08	5.95	5.68	0.36	0.38	0.31	5.90333	0.35	-4.0761	1.82994e-87	4.31197e-86	AGO7	-	-	-	argonaute 7 [Solanum lycopersicum]	-	-	GO:0008135//translation factor activity, RNA binding	GO:0006412//translation;GO:0016458//gene silencing
Solyc09g072700.4	806	613	423	128	75	61	18.59	21.33	20.18	3.51	2.68	2.71	20.0333	2.96667	-2.75549	1.89351e-87	4.45742e-86	PER44	Metabolism;Metabolism;Metabolism	Global and overview maps;Global and overview maps;Biosynthesis of other secondary metabolites	K00430;K00430;K00430	PREDICTED: peroxidase 44-like [Solanum lycopersicum]	ko01100//Metabolic pathways;ko01110//Biosynthesis of secondary metabolites;ko00940//Phenylpropanoid biosynthesis	-	GO:0003824//catalytic activity;GO:0043169//cation binding;GO:0046906//tetrapyrrole binding	GO:0006950//response to stress;GO:0044710//single-organism metabolic process
Solyc02g067690.3	1723	1149	899	496	392	275	30.52	30.71	32.95	10.44	10.77	9.38	31.3933	10.1967	-1.62236	2.80363e-87	6.59346e-86	UGT90A1	-	-	-	PREDICTED: UDP-glycosyltransferase 90A1 [Solanum lycopersicum]	-	-	-	-
Solyc07g062260.3	1274	803	580	202	210	133	26.1	24.82	24.58	4.92	6.67	5.25	25.1667	5.61333	-2.16458	3.67279e-87	8.61232e-86	BEH4	-	-	-	PREDICTED: BES1/BZR1 homolog protein 4 [Solanum lycopersicum]	-	-	-	-
Solyc07g055260.3	1587	1101	752	431	325	279	34.47	36.09	33.8	11.13	10.95	11.67	34.7867	11.25	-1.62861	4.888e-87	1.14396e-85	CAJ1	-	-	-	DNAJ heat shock N-terminal domain-containing protein [Solanum lycopersicum]	-	-	-	-
Solyc01g111070.3	77	41	27	522	443	311	1.62	1.3	1.17	13.04	14.43	12.59	1.36333	13.3533	3.29199	7.0656e-87	1.6504e-85	PKSB	-	-	-	PREDICTED: type III polyketide synthase B [Solanum lycopersicum]	-	GO:0043231//intracellular membrane-bounded organelle	GO:0016747//transferase activity, transferring acyl groups other than amino-acyl groups	GO:0010208//pollen wall assembly;GO:0019438//aromatic compound biosynthetic process;GO:0030638//polyketide metabolic process
MSTRG.8682	252	154	111	830	605	518	10.85	10	9.88	42.46	40.38	42.95	10.2433	41.93	2.0333	1.53309e-86	3.57755e-85	--	-	-	-	PREDICTED: GATA zinc finger domain-containing protein 14-like, partial [Solanum lycopersicum]	-	-	-	-
Solyc02g091780.1	1398	959	626	331	242	210	17.44	18.05	16.15	4.91	4.68	5.05	17.2133	4.88	-1.81857	1.62636e-86	3.79155e-85	KIN8B	-	-	-	PREDICTED: kinesin-like protein KIN-8B isoform X2 [Solanum lycopersicum]	-	-	-	-
Solyc01g091050.4	965	594	504	127	128	87	15.12	14.04	16.34	2.37	3.11	2.63	15.1667	2.70333	-2.48809	2.17989e-86	5.07709e-85	PECS-2.1	Metabolism;Metabolism	Global and overview maps;Carbohydrate metabolism	K01051;K01051	PREDICTED: pectinesterase 2 [Solanum lycopersicum]	ko01100//Metabolic pathways;ko00040//Pentose and glucuronate interconversions	GO:0030312//external encapsulating structure	GO:0052689//carboxylic ester hydrolase activity	GO:0000272//polysaccharide catabolic process;GO:0009892//negative regulation of metabolic process;GO:0071555//cell wall organization
Solyc04g079700.3	3268	2220	1623	1309	881	693	63.96	65.56	65.72	30.45	26.74	26.13	65.08	27.7733	-1.22851	3.33062e-86	7.74224e-85	JGB	-	-	-	PREDICTED: myosin heavy chain kinase B-like [Solanum lycopersicum]	-	-	-	-
Solyc01g107590.3	3609	2361	1838	1476	1134	879	73.09	72.15	77.02	35.53	35.61	34.29	74.0867	35.1433	-1.07596	3.66789e-86	8.51804e-85	CAD14	Metabolism;Metabolism;Metabolism	Global and overview maps;Global and overview maps;Biosynthesis of other secondary metabolites	K00083;K00083;K00083	PREDICTED: probable cinnamyl alcohol dehydrogenase 1 [Solanum lycopersicum]	ko01100//Metabolic pathways;ko01110//Biosynthesis of secondary metabolites;ko00940//Phenylpropanoid biosynthesis	-	GO:0003824//catalytic activity;GO:0043169//cation binding	GO:0044710//single-organism metabolic process
Solyc04g150161.1	1495	913	682	2587	1868	1513	30.3	27.92	28.6	62.32	58.71	59.07	28.94	60.0333	1.0527	4.80984e-86	1.11593e-84	--	-	-	-	PREDICTED: extensin-2-like [Solanum tuberosum]	-	-	-	-
Solyc03g115990.3	1181	787	543	2127	1666	1280	28.84	29	27.44	61.75	63.09	60.21	28.4267	61.6833	1.11764	6.23289e-86	1.4447e-84	At3g47520	Metabolism;Metabolism;Metabolism;Metabolism;Metabolism;Metabolism;Metabolism;Metabolism	Global and overview maps;Global and overview maps;Global and overview maps;Amino acid metabolism;Carbohydrate metabolism;Carbohydrate metabolism;Energy metabolism;Carbohydrate metabolism	K00026;K00026;K00026;K00026;K00026;K00026;K00026;K00026	PREDICTED: malate dehydrogenase, chloroplastic-like [Solanum lycopersicum]	ko01100//Metabolic pathways;ko01110//Biosynthesis of secondary metabolites;ko01200//Carbon metabolism;ko00270//Cysteine and methionine metabolism;ko00620//Pyruvate metabolism;ko00630//Glyoxylate and dicarboxylate metabolism;ko00710//Carbon fixation in photosynthetic organisms;ko00020//Citrate cycle (TCA cycle)	GO:0005576//extracellular region;GO:0009526//plastid envelope;GO:0009532//plastid stroma;GO:0031090//organelle membrane	GO:0016615//malate dehydrogenase activity	GO:0005975//carbohydrate metabolic process;GO:0006101//citrate metabolic process;GO:0043648//dicarboxylic acid metabolic process
Solyc03g051790.3	1070	741	484	2085	1501	1242	10.89	11.38	10.19	25.23	23.7	24.36	10.82	24.43	1.17495	7.15198e-86	1.65614e-84	--	-	-	-	PREDICTED: uncharacterized protein LOC101260514 [Solanum lycopersicum]	-	-	-	-
Solyc08g041710.3	1492	950	684	2601	1849	1520	21.15	20.32	20.06	43.82	40.64	41.5	20.51	41.9867	1.0336	2.09597e-85	4.82572e-84	--	-	-	-	PREDICTED: uncharacterized protein LOC101259959 isoform X1 [Solanum lycopersicum]	-	-	-	-
Solyc10g055800.2	3260	2162	1501	1213	775	630	84.67	84.73	80.66	37.45	31.21	31.52	83.3533	33.3933	-1.31968	5.97845e-85	1.37254e-83	CHTB3	Metabolism;Environmental Information Processing;Metabolism	Global and overview maps;Signal transduction;Carbohydrate metabolism	K20547;K20547;K20547	PREDICTED: endochitinase 4 [Solanum lycopersicum]	ko01100//Metabolic pathways;ko04016//MAPK signaling pathway - plant;ko00520//Amino sugar and nucleotide sugar metabolism	GO:0030312//external encapsulating structure;GO:0043231//intracellular membrane-bounded organelle	GO:0004553//hydrolase activity, hydrolyzing O-glycosyl compounds;GO:0097367//carbohydrate derivative binding	GO:0006026//aminoglycan catabolic process;GO:0006950//response to stress;GO:0044036//cell wall macromolecule metabolic process;GO:0044238//primary metabolic process
Solyc08g077180.3	990	673	489	1970	1489	1129	13.54	13.89	13.84	32.03	31.58	29.75	13.7567	31.12	1.17771	7.61115e-85	1.74572e-83	PKP3	Metabolism;Metabolism;Metabolism;Metabolism;Metabolism;Metabolism;Metabolism	Global and overview maps;Global and overview maps;Global and overview maps;Global and overview maps;Nucleotide metabolism;Carbohydrate metabolism;Carbohydrate metabolism	K00873;K00873;K00873;K00873;K00873;K00873;K00873	PREDICTED: pyruvate kinase isozyme G, chloroplastic [Solanum lycopersicum]	ko01100//Metabolic pathways;ko01110//Biosynthesis of secondary metabolites;ko01200//Carbon metabolism;ko01230//Biosynthesis of amino acids;ko00230//Purine metabolism;ko00010//Glycolysis / Gluconeogenesis;ko00620//Pyruvate metabolism	-	-	-
Solyc02g092770.3	126	109	70	664	521	400	3.29	4.29	3.78	20.61	21.09	20.12	3.78667	20.6067	2.44411	8.67984e-85	1.98895e-83	KAI2	-	-	-	PREDICTED: probable esterase KAI2 [Solanum lycopersicum]	-	-	-	-
Solyc03g123410.1	750	428	275	36	29	19	36.19	31.17	27.46	2.07	2.17	1.77	31.6067	2.00333	-3.97975	1.33467e-84	3.04966e-83	ABP19A	-	-	-	PREDICTED: auxin-binding protein ABP19a [Solanum lycopersicum]	-	GO:0005576//extracellular region;GO:0005618//cell wall;GO:0043231//intracellular membrane-bounded organelle	GO:0046914//transition metal ion binding	GO:0006091//generation of precursor metabolites and energy;GO:0006873//cellular ion homeostasis;GO:0009617//response to bacterium;GO:0009886//post-embryonic morphogenesis;GO:0030001//metal ion transport
Solyc06g051360.3	193	126	111	732	581	494	3.63	3.57	4.31	16.34	16.92	17.87	3.83667	17.0433	2.15128	1.98189e-84	4.51568e-83	--	-	-	-	PREDICTED: gibberellin 2-beta-dioxygenase 3 [Solanum lycopersicum]	-	-	-	-
Solyc05g013570.3	568	418	279	1334	1070	837	7.49	8.32	7.61	20.92	21.89	21.27	7.80667	21.36	1.45213	2.02351e-84	4.60615e-83	At1g67900	-	-	-	PREDICTED: BTB/POZ domain-containing protein At1g67900 [Solanum lycopersicum]	-	-	-	-
Solyc11g006990.2	918	631	478	1793	1409	1132	18.74	19.44	20.19	43.51	44.61	44.52	19.4567	44.2133	1.18422	5.09083e-84	1.15557e-82	TBL36	-	-	-	PREDICTED: protein trichome birefringence-like 36 [Solanum lycopersicum]	-	-	-	-
Solyc12g099400.2	1556	1043	789	406	339	280	43.08	43.57	45.19	13.36	14.55	14.93	43.9467	14.28	-1.62176	5.11437e-84	1.15982e-82	--	-	-	-	PREDICTED: uncharacterized protein LOC101264805 [Solanum lycopersicum]	-	-	-	-
Solyc02g082850.3	1910	1312	872	569	450	350	39.5	40.94	37.31	13.99	14.43	13.94	39.25	14.12	-1.47495	6.25841e-84	1.41262e-82	SAT4	Metabolism;Metabolism;Metabolism;Metabolism;Metabolism;Metabolism	Global and overview maps;Global and overview maps;Global and overview maps;Global and overview maps;Amino acid metabolism;Energy metabolism	K00640;K00640;K00640;K00640;K00640;K00640	PREDICTED: serine acetyltransferase 2 [Solanum lycopersicum]	ko01100//Metabolic pathways;ko01110//Biosynthesis of secondary metabolites;ko01200//Carbon metabolism;ko01230//Biosynthesis of amino acids;ko00270//Cysteine and methionine metabolism;ko00920//Sulfur metabolism	-	-	-
Solyc05g006220.3	1026	763	530	220	163	114	19.14	21.48	20.46	4.88	4.72	4.1	20.36	4.56667	-2.15652	7.1137e-84	1.60417e-82	ILL2	-	-	-	PREDICTED: IAA-amino acid hydrolase ILR1-like 2 [Solanum lycopersicum]	-	-	GO:0003824//catalytic activity	-
Solyc07g041920.4	687	493	300	10	13	13	17.8	19.27	16.08	0.31	0.52	0.65	17.7167	0.493333	-5.1664	7.60775e-84	1.71398e-82	CYP-3	-	-	-	PREDICTED: cysteine proteinase 3-like [Solanum lycopersicum]	-	-	-	-
Solyc08g076060.3	879	616	441	1965	1307	1155	10.01	10.59	10.39	26.61	23.09	25.35	10.33	25.0167	1.27605	7.7293e-84	1.73974e-82	CES101	-	-	-	PREDICTED: G-type lectin S-receptor-like serine/threonine-protein kinase At1g67520 [Solanum lycopersicum]	-	-	-	-
Solyc01g080680.3	12	3	8	647	463	388	0.18	0.07	0.25	11.58	10.81	11.25	0.166667	11.2133	6.07211	2.38778e-83	5.34956e-82	At5g18840	-	-	-	PREDICTED: sugar transporter ERD6-like 16 [Solanum lycopersicum]	-	GO:0031224//intrinsic component of membrane	GO:0022857//transmembrane transporter activity	GO:0044763//single-organism cellular process;GO:0044765//single-organism transport
Solyc03g113220.3	2658	1853	1287	948	777	587	60.61	63.75	60.72	25.69	27.47	25.78	61.6933	26.3133	-1.22932	3.09639e-83	6.92426e-82	HIR1	-	-	-	PREDICTED: hypersensitive-induced response protein 1 [Solanum lycopersicum]	-	-	-	-
Solyc10g080840.1	999	684	511	180	132	137	19.76	20.41	20.91	4.23	4.05	5.22	20.36	4.5	-2.17774	3.31203e-83	7.39962e-82	CYP96A15	-	-	-	PREDICTED: alkane hydroxylase MAH1-like [Solanum lycopersicum]	-	-	-	-
Solyc12g098500.2	1280	893	609	2347	1792	1360	22.39	23.57	22.04	48.79	48.6	45.82	22.6667	47.7367	1.07453	3.61253e-83	8.06354e-82	SAHH	Metabolism;Metabolism	Global and overview maps;Amino acid metabolism	K01251;K01251	PREDICTED: adenosylhomocysteinase [Solanum lycopersicum]	ko01100//Metabolic pathways;ko00270//Cysteine and methionine metabolism	-	-	-
Solyc01g094970.4	778	537	414	10	5	9	15.06	15.67	16.55	0.24	0.16	0.35	15.76	0.25	-5.9782	6.04598e-83	1.34828e-81	GSVIVT00026920001	-	-	-	PREDICTED: probable polygalacturonase [Solanum lycopersicum]	-	-	-	-
Solyc11g010340.2	24	7	14	455	350	317	0.81	0.35	0.97	18.16	18.23	20.51	0.71	18.9667	4.7395	6.15468e-83	1.37125e-81	BHLH96	-	-	-	PREDICTED: transcription factor bHLH96-like [Solanum lycopersicum]	-	-	-	-
Solyc09g018170.4	904	568	418	152	108	80	11.41	10.82	10.92	2.28	2.11	1.95	11.05	2.11333	-2.38645	8.86833e-83	1.9722e-81	WNK5	-	-	-	PREDICTED: probable serine/threonine-protein kinase WNK5 [Solanum lycopersicum]	-	-	GO:0004672//protein kinase activity;GO:0005488//binding	GO:0006796//phosphate-containing compound metabolic process
Solyc04g077140.3	230	193	112	902	701	506	3.74	4.73	3.77	17.43	17.67	15.85	4.08	16.9833	2.05748	1.28802e-82	2.85912e-81	--	-	-	-	Formin-like protein 18 [Theobroma cacao]	-	-	-	-
Solyc01g006390.2	3419	2365	1750	1396	1102	892	167.13	174.44	176.98	81.12	83.53	83.99	172.85	82.88	-1.06042	2.52817e-82	5.58628e-81	--	-	-	-	extensin-like protein precursor [Solanum lycopersicum]	-	-	-	-
Solyc01g102740.3	639	420	311	52	47	39	12.51	12.4	12.59	1.21	1.43	1.47	12.5	1.37	-3.18968	4.01153e-82	8.84774e-81	NAC035	-	-	-	PREDICTED: NAC domain-containing protein 35 [Solanum lycopersicum]	-	-	-	-
Solyc08g066750.3	1195	747	597	2134	1582	1302	18.31	17.27	18.92	38.86	37.58	38.42	18.1667	38.2867	1.07555	4.86864e-82	1.07186e-80	mfsd5	-	-	-	molybdate-anion transporter precursor [Solanum lycopersicum]	-	GO:0031224//intrinsic component of membrane	-	GO:0015698//inorganic anion transport
Solyc03g112390.3	134	97	77	655	495	378	2.93	3.2	3.49	17.03	16.79	15.93	3.20667	16.5833	2.37059	7.02293e-82	1.54051e-80	MYB86	Organismal Systems	Environmental adaptation	K09422	PREDICTED: transcription factor MYB26-like isoform X1 [Solanum lycopersicum]	ko04626//Plant-pathogen interaction	-	-	-
MSTRG.2085	856	564	414	150	91	74	8.99	8.93	8.99	1.87	1.48	1.5	8.97	1.61667	-2.47209	7.08829e-82	1.55344e-80	LOX1.5	Metabolism	Lipid metabolism	K15718	linoleate 9S-lipoxygenase-like [Solanum lycopersicum]	ko00591//Linoleic acid metabolism	-	GO:0016701//oxidoreductase activity, acting on single donors with incorporation of molecular oxygen;GO:0043169//cation binding	GO:0006633//fatty acid biosynthetic process
Solyc00g500063.1	2764	2051	1237	854	654	576	20.16	22.57	18.66	7.4	7.39	8.09	20.4633	7.62667	-1.42392	7.54043e-82	1.65103e-80	rbcL	Metabolism;Metabolism;Metabolism;Metabolism	Global and overview maps;Global and overview maps;Carbohydrate metabolism;Energy metabolism	K01601;K01601;K01601;K01601	ribulose-1,5-bisphosphate carboxylase/oxygenase large subunit (chloroplast) [Scopolia parviflora]	ko01100//Metabolic pathways;ko01200//Carbon metabolism;ko00630//Glyoxylate and dicarboxylate metabolism;ko00710//Carbon fixation in photosynthetic organisms	GO:0009536//plastid	GO:0016491//oxidoreductase activity;GO:0016831//carboxy-lyase activity;GO:0043169//cation binding	GO:0015977//carbon fixation;GO:0043094//cellular metabolic compound salvage
Solyc06g007610.2	747	419	319	46	53	38	26.62	22.53	23.52	1.95	2.93	2.61	24.2233	2.49667	-3.27832	8.72305e-82	1.90824e-80	--	-	-	-	PREDICTED: uncharacterized protein At5g48480 [Solanum lycopersicum]	-	-	-	-
Solyc12g010540.1	459	264	178	1098	861	752	10.69	9.28	8.58	30.4	31.1	33.74	9.51667	31.7467	1.73808	1.13386e-81	2.47816e-80	GAE1	Metabolism;Metabolism	Global and overview maps;Carbohydrate metabolism	K08679;K08679	PREDICTED: UDP-glucuronate 4-epimerase 1-like [Solanum lycopersicum]	ko01100//Metabolic pathways;ko00520//Amino sugar and nucleotide sugar metabolism	GO:0000139//Golgi membrane;GO:0031224//intrinsic component of membrane;GO:0031984//organelle subcompartment	GO:0016857//racemase and epimerase activity, acting on carbohydrates and derivatives;GO:0048037//cofactor binding	GO:0044238//primary metabolic process
Solyc05g054210.3	1534	1050	774	3127	2036	1703	32.78	33.86	34.22	79.43	67.47	70.1	33.62	72.3333	1.10534	1.32823e-81	2.90036e-80	--	-	-	-	proline-rich protein [Solanum lycopersicum]	-	-	-	-
Solyc07g006730.4	712	443	356	1449	1137	933	11.7	10.98	12.1	28.29	28.96	29.52	11.5933	28.9233	1.31894	1.4143e-81	3.0855e-80	DTX16	-	-	-	PREDICTED: protein DETOXIFICATION 16-like isoform X1 [Solanum lycopersicum]	-	-	-	-
Solyc10g074920.2	2968	1854	1359	920	795	651	54.49	51.36	51.62	20.08	22.63	23.02	52.49	21.91	-1.26045	2.09339e-81	4.55467e-80	MAN6	Metabolism	Carbohydrate metabolism	K19355	PREDICTED: mannan endo-1,4-beta-mannosidase 6 isoform X1 [Solanum lycopersicum]	ko00051//Fructose and mannose metabolism	-	-	-
Solyc02g063390.4	662	376	307	1455	1042	864	17.57	15.06	16.86	45.91	42.89	44.17	16.4967	44.3233	1.42589	2.53528e-81	5.50619e-80	--	-	-	-	PREDICTED: uncharacterized protein C594.04c [Solanum lycopersicum]	-	GO:0031224//intrinsic component of membrane	GO:0016491//oxidoreductase activity	GO:0044238//primary metabolic process;GO:0044710//single-organism metabolic process
Solyc01g005760.3	2657	1735	1254	904	668	627	28.42	28.01	27.77	11.5	11.08	12.92	28.0667	11.8333	-1.246	2.5649e-81	5.56551e-80	HCR9-0	-	-	-	PREDICTED: receptor-like protein 12 [Solanum lycopersicum]	-	-	-	-
Solyc02g080330.4	1624	1077	793	467	277	274	28.55	28.57	28.85	9.76	7.55	9.28	28.6567	8.86333	-1.69295	2.8883e-81	6.26162e-80	CYP77A3	Metabolism;Metabolism;Metabolism;Metabolism;Metabolism	Global and overview maps;Global and overview maps;Amino acid metabolism;Lipid metabolism;Biosynthesis of other secondary metabolites	K07409;K07409;K07409;K07409;K07409	PREDICTED: cytochrome P450 77A1 [Solanum lycopersicum]	ko01100//Metabolic pathways;ko01110//Biosynthesis of secondary metabolites;ko00380//Tryptophan metabolism;ko00591//Linoleic acid metabolism;ko00232//Caffeine metabolism	-	-	-
Solyc04g055255.1	109	83	61	566	447	380	5.22	6.02	6.04	32.17	33.13	35.02	5.76	33.44	2.53743	4.18422e-81	9.0548e-80	SAMT	-	-	-	PREDICTED: salicylate carboxymethyltransferase-like [Solanum lycopersicum]	-	-	-	-
Solyc01g105060.3	996	626	488	1825	1443	1122	24.89	23.6	25.23	54.2	55.91	54	24.5733	54.7033	1.15454	5.54858e-81	1.19966e-79	fabZ	Metabolism;Metabolism;Metabolism;Metabolism	Global and overview maps;Global and overview maps;Lipid metabolism;Metabolism of cofactors and vitamins	K02372;K02372;K02372;K02372	PREDICTED: 3-hydroxyacyl-[acyl-carrier-protein] dehydratase FabZ-like [Solanum tuberosum]	ko01100//Metabolic pathways;ko01212//Fatty acid metabolism;ko00061//Fatty acid biosynthesis;ko00780//Biotin metabolism	-	-	-
Solyc06g082460.1	71	50	38	470	396	328	2.03	2.16	2.25	16.01	17.6	18.1	2.14667	17.2367	3.00531	8.37088e-81	1.80663e-79	OFP3	-	-	-	PREDICTED: transcription repressor OFP2-like [Solanum lycopersicum]	-	-	-	-
Solyc12g009200.2	999	739	529	207	168	134	38.61	43.09	42.29	9.51	10.07	9.97	41.33	9.85	-2.06899	9.31135e-81	2.00781e-79	LHCA6	Metabolism	Energy metabolism	K08908	PREDICTED: photosystem I chlorophyll a/b-binding protein 6, chloroplastic [Solanum lycopersicum]	ko00196//Photosynthesis - antenna proteins	-	-	-
Solyc03g118150.3	1542	1001	714	423	331	238	36.23	35.48	34.7	11.81	12.06	10.77	35.47	11.5467	-1.61912	1.86168e-80	4.00717e-79	SPCC23B6.04c	-	-	-	PREDICTED: random slug protein 5 [Solanum lycopersicum]	-	-	-	-
Solyc08g081940.3	1548	938	742	2487	2010	1572	21.18	19.36	21	40.44	42.64	41.42	20.5133	41.5	1.01655	2.29951e-80	4.94518e-79	At4g23740	-	-	-	PREDICTED: probable inactive receptor kinase At4g23740 [Solanum lycopersicum]	-	GO:0031224//intrinsic component of membrane	GO:0016301//kinase activity;GO:0032550//purine ribonucleoside binding	GO:0006464//cellular protein modification process;GO:0006796//phosphate-containing compound metabolic process;GO:0048509//regulation of meristem development
Solyc06g062390.3	116	70	55	534	467	395	3.94	3.59	3.86	21.56	24.59	25.84	3.79667	23.9967	2.66003	2.30866e-80	4.96043e-79	APS1	-	-	-	PREDICTED: acid phosphatase 1 [Solanum lycopersicum]	-	-	-	-
Solyc05g005150.1	1634	1120	789	500	312	281	44.42	45.94	44.38	16.16	13.15	14.72	44.9133	14.6767	-1.61362	4.57469e-80	9.82053e-79	At1g23390	-	-	-	PREDICTED: F-box/kelch-repeat protein At1g23390 [Solanum lycopersicum]	-	-	-	-
Solyc07g066010.3	956	705	461	198	129	102	19.53	21.73	19.49	4.81	4.09	4.01	20.25	4.30333	-2.2344	6.5285e-80	1.40023e-78	AAP7	-	-	-	PREDICTED: probable amino acid permease 7 isoform X2 [Solanum lycopersicum]	-	-	-	-
Solyc04g076630.3	737	529	426	108	88	67	9.78	10.59	11.69	1.7	1.81	1.71	10.6867	1.74	-2.61865	8.99883e-80	1.92493e-78	--	-	-	-	PREDICTED: probable rhamnogalacturonate lyase B isoform X1 [Solanum lycopersicum]	-	-	-	-
Solyc09g075890.3	715	449	312	1696	1082	972	20.59	19.5	18.58	58.04	48.3	53.9	19.5567	53.4133	1.44954	1.00588e-79	2.14977e-78	--	-	-	-	HAD-superfamily hydrolase, subfamily IA, variant 3 [Corchorus olitorius]	-	-	GO:0003824//catalytic activity	-
Solyc04g055090.1	50	27	24	510	340	261	1.21	0.99	1.2	14.66	12.75	12.16	1.13333	13.19	3.5408	1.50696e-79	3.21498e-78	--	-	-	-	PREDICTED: serine-rich adhesin for platelets-like isoform X2 [Nicotiana tabacum]	-	-	-	-
Solyc06g067910.3	667	411	284	60	43	29	14.5	13.48	12.77	1.55	1.45	1.21	13.5833	1.40333	-3.27491	2.59454e-79	5.52547e-78	--	-	-	-	PREDICTED: uncharacterized protein LOC101268115 [Solanum lycopersicum]	-	-	-	-
Solyc12g036170.2	2252	1485	1091	799	623	479	86.04	85.61	86.24	36.29	36.91	35.25	85.9633	36.15	-1.24973	4.6854e-79	9.96071e-78	PNSB4	-	-	-	PREDICTED: photosynthetic NDH subunit of subcomplex B 4, chloroplastic isoform X1 [Solanum lycopersicum]	-	-	-	-
Solyc11g071470.1	1789	1272	914	576	460	336	40.64	43.59	42.95	15.55	16.2	14.7	42.3933	15.4833	-1.45312	8.39034e-79	1.78214e-77	AHT1	Metabolism;Metabolism;Metabolism;Metabolism;Metabolism	Global and overview maps;Global and overview maps;Biosynthesis of other secondary metabolites;Biosynthesis of other secondary metabolites;Biosynthesis of other secondary metabolites	K13065;K13065;K13065;K13065;K13065	PREDICTED: agmatine coumaroyltransferase-2-like [Solanum lycopersicum]	ko01100//Metabolic pathways;ko01110//Biosynthesis of secondary metabolites;ko00940//Phenylpropanoid biosynthesis;ko00941//Flavonoid biosynthesis;ko00945//Stilbenoid, diarylheptanoid and gingerol biosynthesis	-	-	-
Solyc06g060760.3	1297	935	665	353	273	205	39.13	42.56	41.51	12.66	12.77	11.91	41.0667	12.4467	-1.72221	9.86851e-79	2.09426e-77	DIP	-	-	-	TIP protein [Solanum lycopersicum]	-	GO:0031090//organelle membrane;GO:0031224//intrinsic component of membrane;GO:0043231//intracellular membrane-bounded organelle	-	GO:0051234//establishment of localization
Solyc04g050170.4	128	92	72	587	466	422	1.17	1.27	1.37	6.4	6.63	7.46	1.27	6.83	2.42706	1.14065e-78	2.41853e-77	PXL1	-	-	-	PREDICTED: leucine-rich repeat receptor-like protein kinase PXL1 [Solanum lycopersicum]	-	GO:0031224//intrinsic component of membrane	GO:0004672//protein kinase activity;GO:0032550//purine ribonucleoside binding	GO:0006464//cellular protein modification process;GO:0006796//phosphate-containing compound metabolic process;GO:0009617//response to bacterium;GO:0009886//post-embryonic morphogenesis;GO:0010065//primary meristem tissue development;GO:0048437//floral organ development;GO:0048869//cellular developmental process;GO:0050794//regulation of cellular process
Solyc02g089160.3	1154	732	532	257	194	131	21.05	20.14	20.07	5.57	5.49	4.6	20.42	5.22	-1.96786	1.18257e-78	2.50521e-77	CYP85A1	Metabolism;Metabolism;Metabolism	Global and overview maps;Global and overview maps;Metabolism of terpenoids and polyketides	K09590;K09590;K09590	6-deoxocastasterone oxidase isoform 1 [Solanum lycopersicum]	ko01100//Metabolic pathways;ko01110//Biosynthesis of secondary metabolites;ko00905//Brassinosteroid biosynthesis	GO:0031224//intrinsic component of membrane	GO:0016491//oxidoreductase activity;GO:0046906//tetrapyrrole binding;GO:0046914//transition metal ion binding	GO:0016129//phytosteroid biosynthetic process
Solyc08g008630.4	3012	2032	1558	1188	935	769	86.14	87.69	92.19	40.39	41.47	42.36	88.6733	41.4067	-1.09864	3.26133e-78	6.89682e-77	D27	-	-	-	PREDICTED: beta-carotene isomerase D27, chloroplastic [Solanum lycopersicum]	-	GO:0009526//plastid envelope;GO:0031976//plastid thylakoid	-	GO:0009451//RNA modification
Solyc04g050440.3	654	367	322	25	6	8	10.6	8.97	10.8	0.48	0.15	0.25	10.1233	0.293333	-5.109	4.04163e-78	8.51707e-77	-	-	-	-	-	-	-	-	-
Solyc12g007160.2	224	144	106	722	585	457	7.76	7.53	7.6	29.75	31.44	30.51	7.63	30.5667	2.0022	7.03453e-78	1.48112e-76	Os01g0760900	-	-	-	PREDICTED: probable protein ABIL5 [Solanum lycopersicum]	-	-	-	-
Solyc02g088460.4	1637	1094	825	524	373	287	34.93	35.22	36.42	13.29	12.34	11.8	35.5233	12.4767	-1.50953	8.02389e-78	1.68795e-76	CM1	Metabolism;Metabolism;Metabolism;Metabolism	Global and overview maps;Global and overview maps;Global and overview maps;Amino acid metabolism	K01850;K01850;K01850;K01850	PREDICTED: chorismate mutase 1, chloroplastic [Solanum lycopersicum]	ko01100//Metabolic pathways;ko01110//Biosynthesis of secondary metabolites;ko01230//Biosynthesis of amino acids;ko00400//Phenylalanine, tyrosine and tryptophan biosynthesis	-	-	-
Solyc06g074070.3	1481	986	663	2662	1819	1534	11.92	11.98	11.04	25.47	22.71	23.79	11.6467	23.99	1.04252	1.43101e-77	3.00513e-76	TMK2	-	-	-	PREDICTED: receptor-like kinase TMK3 [Solanum lycopersicum]	-	GO:0016020//membrane	GO:0004672//protein kinase activity	GO:0006796//phosphate-containing compound metabolic process
Solyc01g098380.4	1224	796	553	2115	1683	1261	25.72	25.24	24.04	52.83	54.84	51.04	25	52.9033	1.08143	1.61361e-77	3.38269e-76	DAPB1	Metabolism;Metabolism;Metabolism;Metabolism;Metabolism	Global and overview maps;Global and overview maps;Global and overview maps;Amino acid metabolism;Biosynthesis of other secondary metabolites	K00215;K00215;K00215;K00215;K00215	PREDICTED: 4-hydroxy-tetrahydrodipicolinate reductase 1, chloroplastic-like [Solanum lycopersicum]	ko01100//Metabolic pathways;ko01110//Biosynthesis of secondary metabolites;ko01230//Biosynthesis of amino acids;ko00300//Lysine biosynthesis;ko00261//Monobactam biosynthesis	GO:0009536//plastid	GO:0043168//anion binding	GO:0009085//lysine biosynthetic process
Solyc02g093310.3	602	421	277	1297	1003	819	11.87	12.52	11.3	30.39	30.66	31.1	11.8967	30.7167	1.36846	2.48401e-77	5.20283e-76	At5g67130	-	-	-	PREDICTED: PI-PLC X domain-containing protein At5g67130-like isoform X2 [Solanum pennellii]	-	-	GO:0016772//transferase activity, transferring phosphorus-containing groups;GO:0042578//phosphoric ester hydrolase activity	GO:0006796//phosphate-containing compound metabolic process;GO:0044238//primary metabolic process
Solyc03g005960.3	1798	1169	859	531	425	366	16.89	16.56	16.69	5.93	6.19	6.62	16.7133	6.24667	-1.41984	2.5617e-77	5.3609e-76	At1g53440	-	-	-	PREDICTED: probable LRR receptor-like serine/threonine-protein kinase At1g53420 isoform X1 [Solanum lycopersicum]	-	-	-	-
Solyc06g076570.4	356	249	167	930	750	654	18.87	19.91	18.31	58.58	61.63	66.76	19.03	62.3233	1.7115	4.08902e-77	8.52757e-76	HSP17.5-M	Genetic Information Processing	Folding, sorting and degradation	K13993	class I small heat shock protein [Solanum lycopersicum]	ko04141//Protein processing in endoplasmic reticulum	-	-	-
Solyc12g014310.2	880	552	456	138	125	95	31.22	29.55	33.47	5.82	6.88	6.49	31.4133	6.39667	-2.29598	4.75319e-77	9.90411e-76	--	-	-	-	PREDICTED: pathogen-related protein-like isoform X2 [Solanum lycopersicum]	-	-	-	-
Solyc04g080600.3	2762	1862	1310	1103	816	647	17.06	17.35	16.74	8.1	7.82	7.7	17.05	7.87333	-1.11473	1.57431e-76	3.26344e-75	AUL1	-	-	-	PREDICTED: auxilin-like protein 1 [Solanum lycopersicum]	-	-	-	-
Solyc04g054800.3	906	668	414	158	131	99	25.38	28.24	24	5.26	5.69	5.34	25.8733	5.43	-2.25244	1.64382e-76	3.40461e-75	UFC	-	-	-	PREDICTED: protein UPSTREAM OF FLC isoform X1 [Solanum lycopersicum]	-	-	-	-
Solyc04g064770.1	1884	1207	872	619	413	350	20.7	20.01	19.82	8.08	7.04	7.41	20.1767	7.51	-1.4258	2.61929e-76	5.41567e-75	Os08g0135800	-	-	-	PREDICTED: zinc finger CCCH domain-containing protein 55 [Solanum lycopersicum]	-	-	-	-
Solyc04g078470.3	1579	1001	773	482	333	268	35.18	33.65	35.63	12.77	11.51	11.5	34.82	11.9267	-1.54573	2.72984e-76	5.6394e-75	CYCD3-3	Environmental Information Processing	Signal transduction	K14505	D-type cyclin-3 [Solanum lycopersicum]	ko04075//Plant hormone signal transduction	-	-	-
Solyc10g018780.3	439	306	200	1092	869	827	14.22	14.96	13.41	42.05	43.66	51.61	14.1967	45.7733	1.68896	4.82954e-76	9.96e-75	SPL8	-	-	-	PREDICTED: squamosa promoter-binding-like protein 8 [Solanum lycopersicum]	-	-	-	-
Solyc04g064610.3	552	349	268	19	23	20	15.1	14.41	15.17	0.62	0.98	1.05	14.8933	0.883333	-4.07556	5.54442e-76	1.14148e-74	SWEET1	-	-	-	PREDICTED: bidirectional sugar transporter SWEET1-like [Solanum lycopersicum]	-	-	-	-
Solyc07g006890.1	1042	660	510	1844	1484	1133	20.89	19.97	21.16	43.95	46.14	43.76	20.6733	44.6167	1.10981	1.26042e-75	2.58831e-74	CYP94A1	Metabolism	Lipid metabolism	K20769	PREDICTED: cytochrome P450 94A1-like [Solanum lycopersicum]	ko00073//Cutin, suberine and wax biosynthesis	-	-	-
Solyc12g013820.3	878	600	438	180	120	105	10.63	10.96	10.97	2.59	2.25	2.45	10.8533	2.43	-2.15911	1.52964e-75	3.13582e-74	UBC25	Genetic Information Processing	Folding, sorting and degradation	K10581	PREDICTED: probable ubiquitin-conjugating enzyme E2 25 isoform X1 [Solanum tuberosum]	ko04120//Ubiquitin mediated proteolysis	-	-	-
Solyc11g061720.1	250	124	111	777	584	476	6.26	4.68	5.75	23.12	22.66	22.95	5.56333	22.91	2.04196	1.74505e-75	3.57137e-74	UNC	-	-	-	PREDICTED: serine/threonine-protein kinase UCN-like [Solanum lycopersicum]	-	-	GO:0004672//protein kinase activity	GO:0006796//phosphate-containing compound metabolic process
Solyc10g052490.2	677	401	354	1443	1061	902	20.97	18.74	22.68	53.12	50.96	53.81	20.7967	52.63	1.33953	3.50323e-75	7.16352e-74	PCBER	-	-	-	PREDICTED: isoflavone reductase homolog [Solanum lycopersicum]	-	-	-	GO:0044710//single-organism metabolic process
Solyc10g050470.3	1227	682	553	3	4	7	17.41	14.6	16.23	0.05	0.09	0.19	16.08	0.11	-7.19162	3.59145e-75	7.33768e-74	PEX3	-	-	-	PREDICTED: pollen-specific leucine-rich repeat extensin-like protein 1 [Solanum lycopersicum]	-	-	-	-
Solyc01g089910.4	575	327	274	28	16	13	10.56	9.06	10.41	0.61	0.46	0.46	10.01	0.51	-4.2948	4.22364e-75	8.61474e-74	FLOT6	-	-	-	PREDICTED: flotillin-like protein 6 [Solanum lycopersicum]	-	-	-	-
Solyc01g068460.4	1140	738	570	2151	1520	1209	11.88	11.61	12.29	26.65	24.57	24.27	11.9267	25.1633	1.07713	6.4346e-75	1.31022e-73	PICBP	-	-	-	PREDICTED: midasin [Solanum lycopersicum]	-	-	-	-
Solyc02g061770.4	640	331	332	33	24	29	18.87	14.73	20.26	1.16	1.1	1.65	17.9533	1.30333	-3.78397	7.27968e-75	1.48104e-73	CHI14	Metabolism;Metabolism	Global and overview maps;Carbohydrate metabolism	K01183;K01183	basic endochitinase precursor [Solanum lycopersicum]	ko01100//Metabolic pathways;ko00520//Amino sugar and nucleotide sugar metabolism	GO:0044421//extracellular region part	GO:0004553//hydrolase activity, hydrolyzing O-glycosyl compounds	GO:0006026//aminoglycan catabolic process;GO:0006950//response to stress;GO:0044036//cell wall macromolecule metabolic process;GO:0044238//primary metabolic process
Solyc06g069430.3	1134	728	539	254	206	170	29.53	28.6	29.04	7.86	8.32	8.53	29.0567	8.23667	-1.81874	7.57716e-75	1.54026e-73	SCM1	-	-	-	agamous-like MADS-box protein AGL8 homolog [Solanum lycopersicum]	-	-	-	-
Solyc08g076820.3	355	243	176	1051	735	562	7.63	7.88	7.83	26.85	24.49	23.26	7.78	24.8667	1.67637	1.37538e-74	2.78644e-73	BHLH71	-	-	-	Hop-interacting protein THI018 [Solanum lycopersicum]	-	-	-	-
Solyc09g083150.4	2305	1589	1150	886	664	536	65.49	68.12	67.6	29.92	29.25	29.33	67.07	29.5	-1.18495	1.40148e-74	2.83693e-73	ndhN	-	-	-	PREDICTED: NAD(P)H-quinone oxidoreductase subunit N, chloroplastic [Solanum lycopersicum]	-	-	-	-
Solyc03g005280.4	787	560	385	135	111	78	14.41	15.48	14.59	2.94	3.15	2.75	14.8267	2.94667	-2.33104	1.802e-74	3.64158e-73	APA1	-	-	-	PREDICTED: aspartic proteinase A1 [Solanum lycopersicum]	-	-	-	-
Solyc02g088790.3	571	353	307	1248	1017	814	13.38	12.48	14.89	34.77	36.96	36.75	13.5833	36.16	1.41256	2.04918e-74	4.13417e-73	RBG3	Genetic Information Processing	Transcription	K12741	PREDICTED: glycine-rich RNA-binding protein 3, mitochondrial [Solanum lycopersicum]	ko03040//Spliceosome	-	-	-
Solyc10g075030.3	1714	1143	830	539	416	355	17.1	17.21	17.13	6.39	6.44	6.82	17.1467	6.55	-1.38836	3.02875e-74	6.10022e-73	Os07g0679700	-	-	-	PREDICTED: B3 domain-containing transcription repressor VAL2 isoform X2 [Solanum lycopersicum]	-	-	-	-
Solyc03g115860.3	1695	1121	799	522	367	344	60.48	60.35	58.98	22.14	20.31	23.64	59.9367	22.03	-1.44397	3.23013e-74	6.5004e-73	SPAC16E8.02	-	-	-	PREDICTED: uncharacterized endoplasmic reticulum membrane protein C16E8.02 [Solanum lycopersicum]	-	-	-	-
Solyc11g008530.3	2337	1618	1109	791	642	548	16.05	16.77	15.76	6.46	6.83	7.26	16.1933	6.85	-1.24122	4.36897e-74	8.77759e-73	At3g03300	-	-	-	endoribonuclease Dicer 2d [Solanum lycopersicum]	-	-	-	-
Solyc03g116460.4	300	162	153	931	638	532	4.32	3.52	4.56	15.94	14.25	14.76	4.13333	14.9833	1.85798	4.74397e-74	9.52307e-73	--	-	-	-	probable amino-acid racemase [Solanum lycopersicum]	-	-	-	-
Solyc05g010685.1	478	314	229	1159	818	673	8.08	8.01	8.01	23.29	21.44	21.91	8.03333	22.2133	1.46736	5.70418e-74	1.14316e-72	UGT89B1	-	-	-	PREDICTED: UDP-glycosyltransferase 89A2-like [Solanum lycopersicum]	-	-	-	-
Solyc12g042580.2	673	396	311	57	59	46	30.35	26.94	29.02	3.06	4.13	4	28.77	3.73	-2.94732	7.58594e-74	1.51901e-72	At5g15350	-	-	-	PREDICTED: lamin-like protein [Solanum lycopersicum]	-	-	-	-
Solyc01g005720.3	660	397	292	66	57	33	9.09	8.24	8.3	1.08	1.22	0.88	8.54333	1.06	-3.01073	7.71609e-74	1.54379e-72	HCR9-0	-	-	-	PREDICTED: receptor-like protein 12 [Solanum lycopersicum]	-	-	-	-
Solyc07g007550.3	1924	1257	919	621	490	417	28.08	27.68	27.75	10.77	11.09	11.72	27.8367	11.1933	-1.31435	1.12287e-73	2.2373e-72	At5g34940	Metabolism;Metabolism	Global and overview maps;Glycan biosynthesis and metabolism	K07964;K07964	PREDICTED: heparanase-like protein 3 [Solanum lycopersicum]	ko01100//Metabolic pathways;ko00531//Glycosaminoglycan degradation	-	-	-
Solyc03g119310.3	162	101	96	675	499	386	5.31	5	6.51	26.3	25.37	24.37	5.60667	25.3467	2.17658	1.15875e-73	2.30689e-72	--	-	-	-	PREDICTED: uncharacterized protein LOC101260626 [Solanum lycopersicum]	-	-	-	-
Solyc01g111500.3	668	463	284	77	33	37	19.99	20.91	17.59	2.74	1.53	2.13	19.4967	2.13333	-3.19205	1.33591e-73	2.65739e-72	MYB308	Organismal Systems	Environmental adaptation	K09422	PREDICTED: myb-related protein 308-like [Solanum lycopersicum]	ko04626//Plant-pathogen interaction	-	-	-
Solyc01g100510.4	963	648	455	175	164	119	22.57	22.92	22.06	4.88	5.96	5.37	22.5167	5.40333	-2.05907	1.58446e-73	3.14921e-72	OSH6	-	-	-	knotted homeodomain protein 4, partial [Solanum lycopersicum]	-	GO:0043231//intracellular membrane-bounded organelle	GO:0003677//DNA binding	GO:0010468//regulation of gene expression
Solyc09g064720.3	1430	990	775	423	326	272	37.33	39	41.86	13.13	13.2	13.68	39.3967	13.3367	-1.56268	2.42856e-73	4.82295e-72	cmbl	-	-	-	PREDICTED: endo-1,3;1,4-beta-D-glucanase [Solanum lycopersicum]	-	-	GO:0052689//carboxylic ester hydrolase activity	-
Solyc04g054310.3	117	72	55	531	438	319	1.94	1.8	1.88	10.44	11.24	10.17	1.87333	10.6167	2.50265	3.44149e-73	6.81771e-72	AGT2	Metabolism;Metabolism;Metabolism;Metabolism;Metabolism;Metabolism	Global and overview maps;Global and overview maps;Amino acid metabolism;Amino acid metabolism;Amino acid metabolism;Amino acid metabolism	K00827;K00827;K00827;K00827;K00827;K00827	PREDICTED: alanine--glyoxylate aminotransferase 2 homolog 1, mitochondrial isoform X1 [Solanum lycopersicum]	ko01100//Metabolic pathways;ko01110//Biosynthesis of secondary metabolites;ko00270//Cysteine and methionine metabolism;ko00280//Valine, leucine and isoleucine degradation;ko00260//Glycine, serine and threonine metabolism;ko00250//Alanine, aspartate and glutamate metabolism	-	-	-
Solyc01g098400.3	2618	1675	1263	996	778	623	87.44	84.41	87.27	39.54	40.29	40.08	86.3733	39.97	-1.11167	3.74554e-73	7.40787e-72	AHP1	Environmental Information Processing	Signal transduction	K14490	PREDICTED: histidine-containing phosphotransfer protein 1 [Solanum lycopersicum]	ko04075//Plant hormone signal transduction	-	GO:0016628//oxidoreductase activity, acting on the CH-CH group of donors, NAD or NADP as acceptor;GO:0060089//molecular transducer activity	GO:0044710//single-organism metabolic process
Solyc04g054490.3	1168	794	551	309	202	169	15.93	16.34	15.54	5.01	4.27	4.44	15.9367	4.57333	-1.80103	4.08853e-73	8.07963e-72	At5g10080	-	-	-	PREDICTED: aspartic proteinase-like protein 1 isoform X1 [Solanum lycopersicum]	-	-	-	-
Solyc02g067050.3	1382	860	694	392	263	225	35.83	33.65	37.23	12.08	10.57	11.24	35.57	11.2967	-1.65476	4.36045e-73	8.59585e-72	ETA_28320	-	-	-	PREDICTED: UPF0301 protein CHU_1773 [Solanum pennellii]	-	-	-	-
Solyc10g077120.3	4836	3002	2168	1837	1574	1191	259.91	243.45	241.07	117.36	131.18	123.3	248.143	123.947	-1.00145	7.68047e-73	1.51037e-71	--	Metabolism;Metabolism	Global and overview maps;Energy metabolism	K02723;K02723	PREDICTED: photosystem II core complex proteins psbY, chloroplastic [Solanum pennellii]	ko01100//Metabolic pathways;ko00195//Photosynthesis	GO:0009534//chloroplast thylakoid;GO:0034357//photosynthetic membrane;GO:0044425//membrane part	-	GO:0006091//generation of precursor metabolites and energy;GO:0016043//cellular component organization;GO:0044238//primary metabolic process;GO:0071704//organic substance metabolic process
Solyc12g049400.2	2844	1917	1447	1194	799	665	105.72	107.52	111.28	52.76	46.06	47.62	108.173	48.8133	-1.148	7.86363e-73	1.54513e-71	TIFY10B	Environmental Information Processing	Signal transduction	K13464	PREDICTED: protein TIFY 10b-like [Solanum lycopersicum]	ko04075//Plant hormone signal transduction	-	-	-
Solyc07g053290.3	906	605	484	189	140	123	20.74	20.89	22.92	5.14	4.97	5.42	21.5167	5.17667	-2.05536	1.27216e-72	2.48954e-71	BHLH30	-	-	-	PREDICTED: transcription factor bHLH30-like [Solanum lycopersicum]	-	-	-	-
Solyc02g085360.4	231	139	112	716	537	455	4.01	3.64	4.02	14.76	14.44	15.2	3.89	14.8	1.92776	2.66311e-72	5.19889e-71	CYP90B1	Metabolism;Metabolism;Metabolism	Global and overview maps;Global and overview maps;Metabolism of terpenoids and polyketides	K09587;K09587;K09587	cytochrome P450 90B3 [Solanum lycopersicum]	ko01100//Metabolic pathways;ko01110//Biosynthesis of secondary metabolites;ko00905//Brassinosteroid biosynthesis	GO:0031224//intrinsic component of membrane;GO:0043231//intracellular membrane-bounded organelle	GO:0008395//steroid hydroxylase activity;GO:0046906//tetrapyrrole binding;GO:0046914//transition metal ion binding	GO:0000902//cell morphogenesis;GO:0001101//response to acid chemical;GO:0009755//hormone-mediated signaling pathway;GO:0009965//leaf morphogenesis;GO:0016129//phytosteroid biosynthetic process
Solyc07g043580.4	594	433	251	1303	1056	822	8.37	9.21	7.32	21.83	23.08	22.31	8.3	22.4067	1.43274	3.46706e-72	6.74652e-71	PIL13	Environmental Information Processing	Signal transduction	K16189	transcription factor PIF4 [Solanum lycopersicum]	ko04075//Plant hormone signal transduction	-	-	-
Solyc09g082690.3	476	297	231	1052	839	723	8.27	7.8	8.31	21.72	22.61	24.21	8.12667	22.8467	1.49125	3.48899e-72	6.7837e-71	ELIP1	-	-	-	early light inducible protein [Solanum lycopersicum]	-	-	-	-
Solyc03g119110.4	2169	1530	1097	815	633	494	52.21	55.57	54.63	23.32	23.63	22.91	54.1367	23.2867	-1.2171	3.72613e-72	7.23312e-71	At4g28100	-	-	-	PREDICTED: uncharacterized GPI-anchored protein At4g28100 [Solanum lycopersicum]	-	-	-	-
Solyc04g071800.3	1661	1113	766	507	296	286	25.2	25.48	24.05	9.15	6.97	8.36	24.91	8.16	-1.61008	7.58808e-72	1.47063e-70	CYP75B2	-	-	-	PREDICTED: cytochrome P450 71A1-like [Solanum lycopersicum]	-	-	-	-
Solyc03g114240.4	788	555	426	149	120	87	11.29	12	12.63	2.54	2.67	2.4	11.9733	2.53667	-2.23882	8.03965e-72	1.55689e-70	PGL3	-	-	-	PREDICTED: polygalacturonase 1 beta-like protein 3 [Solanum lycopersicum]	-	-	-	-
Solyc09g083050.3	865	638	433	170	140	112	13.86	15.43	14.36	3.24	3.48	3.46	14.55	3.39333	-2.10024	8.16217e-72	1.57935e-70	KCS20	Metabolism;Metabolism;Organismal Systems;Metabolism	Global and overview maps;Global and overview maps;Environmental adaptation;Lipid metabolism	K15397;K15397;K15397;K15397	PREDICTED: 3-ketoacyl-CoA synthase 20-like [Solanum lycopersicum]	ko01100//Metabolic pathways;ko01110//Biosynthesis of secondary metabolites;ko04626//Plant-pathogen interaction;ko00062//Fatty acid elongation	-	-	-
Solyc01g096410.4	109	83	80	573	458	380	1.34	1.54	2.03	8.36	8.72	8.99	1.63667	8.69	2.4086	1.03034e-71	1.98888e-70	PIP5K6	Metabolism;Cellular Processes;Environmental Information Processing;Metabolism	Global and overview maps;Transport and catabolism;Signal transduction;Carbohydrate metabolism	K00889;K00889;K00889;K00889	PREDICTED: phosphatidylinositol 4-phosphate 5-kinase 6-like [Solanum lycopersicum]	ko01100//Metabolic pathways;ko04144//Endocytosis;ko04070//Phosphatidylinositol signaling system;ko00562//Inositol phosphate metabolism	-	-	-
Solyc03g096780.1	1082	715	539	185	190	154	95.73	95.45	98.66	19.46	26.07	26.25	96.6133	23.9267	-2.0136	1.05653e-71	2.0378e-70	LSU2	-	-	-	PREDICTED: protein RESPONSE TO LOW SULFUR 3-like [Nicotiana attenuata]	-	-	-	-
Solyc01g096750.1	954	604	444	176	160	106	10.91	10.42	10.5	2.39	2.84	2.33	10.61	2.52	-2.07393	1.50267e-71	2.89601e-70	AGO9	-	-	-	Argonaute 4D [Solanum lycopersicum]	-	-	GO:0008135//translation factor activity, RNA binding	GO:0006412//translation
Solyc08g083190.3	436	288	185	1110	748	654	7.78	7.75	6.83	23.54	20.69	22.48	7.45333	22.2367	1.57698	2.28537e-71	4.38693e-70	BDG3	-	-	-	PREDICTED: probable lysophospholipase BODYGUARD 2 [Solanum lycopersicum]	-	-	-	-
Solyc05g011980.4	936	568	414	1632	1275	1027	32.74	29.98	29.96	67.86	69.16	69.2	30.8933	68.74	1.15385	3.37854e-71	6.48019e-70	--	-	-	-	PREDICTED: uncharacterized protein LOC101261117 [Solanum lycopersicum]	-	-	-	-
Solyc05g014260.3	2223	1553	1112	873	610	479	36.84	38.83	38.12	17.2	15.67	15.29	37.93	16.0533	-1.24047	3.8207e-71	7.32246e-70	ARR11	Environmental Information Processing	Signal transduction	K14491	PREDICTED: two-component response regulator ORR26 isoform X1 [Solanum lycopersicum]	ko04075//Plant hormone signal transduction	-	-	GO:0007165//signal transduction;GO:0044237//cellular metabolic process
Solyc03g113780.3	1458	1037	632	2522	1911	1500	21.79	23.38	19.54	44.79	44.28	43.17	21.57	44.08	1.0311	6.86711e-71	1.31297e-69	PPOX1	Metabolism;Metabolism	Global and overview maps;Metabolism of cofactors and vitamins	K00275;K00275	PREDICTED: pyridoxine/pyridoxamine 5'-phosphate oxidase 1, chloroplastic [Solanum lycopersicum]	ko01100//Metabolic pathways;ko00750//Vitamin B6 metabolism	-	-	-
Solyc05g008180.3	1837	1266	870	600	482	392	41.24	42.88	40.4	16.01	16.78	16.95	41.5067	16.58	-1.3239	7.08156e-71	1.3529e-69	QPT	Metabolism;Metabolism	Global and overview maps;Metabolism of cofactors and vitamins	K00767;K00767	quinolinate phoshoribosyltransferase [Solanum lycopersicum]	ko01100//Metabolic pathways;ko00760//Nicotinate and nicotinamide metabolism	-	-	-
Solyc08g008610.3	521	372	269	51	23	28	9.26	9.97	9.89	1.08	0.63	0.96	9.70667	0.89	-3.4471	7.20107e-71	1.37464e-69	BDG3	-	-	-	PREDICTED: probable lysophospholipase BODYGUARD 2 [Solanum lycopersicum]	-	-	-	-
Solyc12g010910.2	1559	1126	784	502	380	319	32.78	35.73	34.11	12.55	12.39	12.92	34.2067	12.62	-1.43857	7.87292e-71	1.50171e-69	At2g42690	-	-	-	PREDICTED: phospholipase A1-IIdelta-like [Solanum lycopersicum]	-	-	-	-
Solyc08g005560.3	614	437	260	1345	1080	796	9.29	9.98	8.14	24.19	25.34	23.2	9.13667	24.2433	1.40785	8.19604e-71	1.5621e-69	--	-	-	-	transglutaminase-like and tetratricopeptide repeat-containing protein isoform 2 [Solanum lycopersicum]	-	-	-	-
Solyc08g082080.3	1664	1049	745	489	392	284	29.64	28.19	27.45	10.35	10.83	9.74	28.4267	10.3067	-1.46367	1.5212e-70	2.89243e-69	At5g41800	-	-	-	PREDICTED: probable GABA transporter 2 [Solanum lycopersicum]	-	-	-	-
Solyc03g117250.4	2888	1809	1380	1156	802	618	52.02	49.16	51.42	24.75	22.4	21.44	50.8667	22.8633	-1.15368	1.5925e-70	3.02562e-69	FLOT2	-	-	-	Hop-interacting protein THI116 [Solanum lycopersicum]	-	-	-	-
Solyc02g089690.3	160	107	68	676	436	376	2.91	2.94	2.56	14.64	12.32	13.19	2.80333	13.3833	2.25522	1.6196e-70	3.0747e-69	TBL19	-	-	-	PREDICTED: protein trichome birefringence-like 19 [Solanum lycopersicum]	-	-	-	-
Solyc09g014480.3	2544	1601	1278	961	705	617	76.37	72.52	79.37	34.29	32.82	35.68	76.0867	34.2633	-1.15098	2.13971e-70	4.05888e-69	PGIP	-	-	-	PREDICTED: polygalacturonase inhibitor [Solanum lycopersicum]	-	-	-	-
Solyc06g074390.3	524	337	262	1172	852	705	8.38	8.13	8.67	22.28	21.13	21.72	8.39333	21.71	1.37104	2.33514e-70	4.42613e-69	FAR3	Cellular Processes;Metabolism	Transport and catabolism;Lipid metabolism	K13356;K13356	PREDICTED: fatty acyl-CoA reductase 3 [Solanum lycopersicum]	ko04146//Peroxisome;ko00073//Cutin, suberine and wax biosynthesis	-	-	-
Solyc08g005640.4	36	22	19	407	276	234	0.53	0.49	0.58	7.15	6.33	6.67	0.533333	6.71667	3.65464	5.48596e-70	1.03658e-68	PHS1	Metabolism;Metabolism;Metabolism	Global and overview maps;Global and overview maps;Metabolism of terpenoids and polyketides	K04121;K04121;K04121	PREDICTED: beta-phellandrene synthase (neryl-diphosphate-cyclizing), chloroplastic-like [Solanum lycopersicum]	ko01100//Metabolic pathways;ko01110//Biosynthesis of secondary metabolites;ko00904//Diterpenoid biosynthesis	GO:0009536//plastid	GO:0016838//carbon-oxygen lyase activity, acting on phosphates;GO:0043169//cation binding	GO:0043692//monoterpene metabolic process
Solyc07g005190.3	491	336	261	21	13	7	8.02	8.28	8.82	0.41	0.33	0.22	8.37333	0.32	-4.70966	6.05535e-70	1.14327e-68	PRCP	-	-	-	PREDICTED: lysosomal Pro-X carboxypeptidase [Solanum lycopersicum]	-	-	GO:0070011//peptidase activity, acting on L-amino acid peptides	GO:0019758//glycosinolate biosynthetic process
Solyc10g078700.3	316	195	165	821	695	579	8.54	7.96	9.23	26.39	29.14	30.16	8.57667	28.5633	1.73568	6.98461e-70	1.31665e-68	SPL9	-	-	-	PREDICTED: squamosa promoter-binding-like protein 9 [Solanum lycopersicum]	-	-	-	-
Solyc01g073660.3	619	442	323	95	61	52	8.65	9.32	9.34	1.58	1.32	1.4	9.10333	1.43333	-2.66702	7.4758e-70	1.40815e-68	MFSD12	-	-	-	PREDICTED: major facilitator superfamily domain-containing protein 12 isoform X2 [Solanum lycopersicum]	-	-	-	-
Solyc11g065820.3	879	582	392	172	119	107	13.21	13.2	12.19	3.07	2.77	3.1	12.8667	2.98	-2.11025	7.80161e-70	1.46723e-68	DTX42	-	-	-	PREDICTED: protein DETOXIFICATION 42 [Solanum lycopersicum]	-	-	-	-
Solyc09g056360.3	1767	1205	793	573	399	352	33.38	34.34	30.99	12.86	11.69	12.81	32.9033	12.4533	-1.4017	9.42967e-70	1.77203e-68	At3g25290	-	-	-	PREDICTED: cytochrome b561 and DOMON domain-containing protein At3g25290 [Solanum lycopersicum]	-	-	-	-
Solyc10g076740.3	1153	773	583	305	244	175	38.89	39.34	40.69	12.23	12.76	11.37	39.64	12.12	-1.70957	1.0522e-69	1.97576e-68	CPRD49	-	-	-	PREDICTED: GDSL esterase/lipase CPRD49 [Solanum lycopersicum]	-	-	-	-
Solyc09g091800.4	65	43	34	419	327	271	2.51	2.5	2.71	19.22	19.57	20.15	2.57333	19.6467	2.93257	1.10605e-69	2.07525e-68	--	-	-	-	PREDICTED: glycine-rich protein 23-like [Solanum lycopersicum]	-	-	-	-
Solyc12g044410.2	3056	1959	1517	1218	955	807	29.63	28.66	30.43	14.04	14.36	15.07	29.5733	14.49	-1.02924	1.28512e-69	2.4075e-68	ATHB-15	-	-	-	PREDICTED: homeobox-leucine zipper protein ATHB-15 [Solanum lycopersicum]	-	-	-	-
Solyc07g048090.2	1079	655	525	1846	1421	1121	46.71	42.78	47.02	94.99	95.39	93.47	45.5033	94.6167	1.05612	2.60257e-69	4.85672e-68	FLA7	-	-	-	PREDICTED: fasciclin-like arabinogalactan protein 7 [Solanum pennellii]	-	-	-	-
Solyc02g090430.3	2373	1637	1176	911	583	560	25.88	26.93	26.53	11.81	9.86	11.76	26.4467	11.1433	-1.24691	4.10915e-69	7.65634e-68	MAPKKK5	-	-	-	PREDICTED: mitogen-activated protein kinase kinase kinase YODA isoform X2 [Solanum lycopersicum]	-	-	-	-
Solyc12g057100.2	1116	750	519	294	184	157	24.89	25.24	23.96	7.79	6.38	6.76	24.6967	6.97667	-1.82371	4.71319e-69	8.77504e-68	PUP1	-	-	-	PREDICTED: purine permease 1-like [Solanum lycopersicum]	-	GO:0016020//membrane	-	-
Solyc03g006250.2	1264	781	602	338	196	167	24.68	23	24.31	7.84	5.93	6.28	23.9967	6.68333	-1.84419	5.10517e-69	9.4975e-68	At1g28590	Metabolism;Metabolism	Global and overview maps;Biosynthesis of other secondary metabolites	K21026;K21026	PREDICTED: GDSL esterase/lipase At1g28590 [Solanum lycopersicum]	ko01110//Biosynthesis of secondary metabolites;ko00901//Indole alkaloid biosynthesis	-	-	-
Solyc08g082040.4	1110	698	500	244	189	173	9.24	8.77	8.61	2.41	2.44	2.77	8.87333	2.54	-1.80465	1.13855e-68	2.10838e-67	--	-	-	-	PREDICTED: protein ENHANCED DISEASE RESISTANCE 4 [Solanum lycopersicum]	-	-	-	-
Solyc07g064240.4	2214	1426	1020	801	620	456	72.35	70.31	68.96	31.11	31.42	28.7	70.54	30.41	-1.2139	1.7505e-68	3.23661e-67	At2g25060	-	-	-	PREDICTED: early nodulin-like protein 3 [Solanum pennellii]	-	-	-	-
Solyc08g066740.3	171	80	67	644	439	377	5.19	3.67	4.21	23.26	20.68	22.06	4.35667	22	2.33621	1.91239e-68	3.53052e-67	At2g25060	-	-	-	early nodulin-like protein [Solanum lycopersicum]	-	-	-	-
Solyc09g065620.3	507	326	248	20	16	3	12.89	12.51	13.05	0.6	0.63	0.15	12.8167	0.46	-4.80024	3.91777e-68	7.21066e-67	CLH2	Metabolism;Metabolism;Metabolism	Global and overview maps;Global and overview maps;Metabolism of cofactors and vitamins	K08099;K08099;K08099	PREDICTED: chlorophyllase-2, chloroplastic isoform X1 [Solanum lycopersicum]	ko01100//Metabolic pathways;ko01110//Biosynthesis of secondary metabolites;ko00860//Porphyrin and chlorophyll metabolism	-	-	-
Solyc07g150120.1	842	576	478	175	139	106	52.32	54	61.45	12.92	13.39	12.69	55.9233	13	-2.10494	4.19256e-68	7.71054e-67	--	-	-	-	PREDICTED: uncharacterized protein LOC107058417 [Solanum tuberosum]	-	-	-	-
Solyc04g054930.3	56	39	29	411	301	253	0.97	1.02	1.04	8.45	8.07	8.43	1.01	8.31667	3.04165	4.55268e-68	8.36645e-67	TPPJ	Metabolism;Metabolism	Global and overview maps;Carbohydrate metabolism	K01087;K01087	PREDICTED: probable trehalose-phosphate phosphatase J [Solanum lycopersicum]	ko01100//Metabolic pathways;ko00500//Starch and sucrose metabolism	-	GO:0019203//carbohydrate phosphatase activity	GO:0005991//trehalose metabolic process;GO:0006796//phosphate-containing compound metabolic process
Solyc06g068380.4	2868	1803	1428	1167	780	691	62.48	59.26	64.36	30.22	26.35	29	62.0333	28.5233	-1.1209	4.57866e-68	8.40779e-67	At4g17486	-	-	-	PREDICTED: deSI-like protein At4g17486 isoform X1 [Solanum lycopersicum]	-	-	-	-
Solyc03g114970.3	630	421	355	1354	1204	893	27.04	27.26	31.52	69.08	80.13	73.83	28.6067	74.3467	1.37792	5.60706e-68	1.02728e-66	SP1L1	-	-	-	PREDICTED: protein SPIRAL1-like 1 [Solanum lycopersicum]	-	GO:0016020//membrane	-	-
Solyc08g048290.4	1696	1126	843	573	423	371	28.7	28.75	29.52	11.53	11.1	12.09	28.99	11.5733	-1.32475	5.73532e-68	1.04998e-66	INT2	-	-	-	PREDICTED: probable inositol transporter 2 isoform X2 [Solanum lycopersicum]	-	GO:0031224//intrinsic component of membrane;GO:0042995//cell projection	GO:0005365//myo-inositol transmembrane transporter activity;GO:0015291//secondary active transmembrane transporter activity	GO:0006818//hydrogen transport;GO:0015791//polyol transport;GO:0015851//nucleobase transport;GO:0044707//single-multicellular organism process;GO:0044763//single-organism cellular process
Solyc02g071190.4	982	662	463	206	186	128	14.47	14.72	14.12	3.61	4.25	3.63	14.4367	3.83	-1.91432	7.92498e-68	1.44537e-66	CTPA1	-	-	-	PREDICTED: carboxyl-terminal-processing peptidase 1, chloroplastic isoform X1 [Solanum lycopersicum]	-	-	-	-
Solyc10g074580.2	1943	1247	1001	682	483	438	42.3	40.96	45.08	17.65	16.3	18.37	42.78	17.44	-1.29454	1.07803e-67	1.96315e-66	--	-	-	-	virus resistant/susceptible lipocalin [Solanum lycopersicum]	-	-	-	-
Solyc11g065070.2	2691	1838	1313	1080	871	679	46.58	48.01	47.02	22.22	23.38	22.64	47.2033	22.7467	-1.05323	1.32276e-67	2.40338e-66	HMGCL	Metabolism;Cellular Processes;Metabolism;Metabolism;Metabolism	Global and overview maps;Transport and catabolism;Amino acid metabolism;Carbohydrate metabolism;Lipid metabolism	K01640;K01640;K01640;K01640;K01640	PREDICTED: hydroxymethylglutaryl-CoA lyase, mitochondrial [Solanum lycopersicum]	ko01100//Metabolic pathways;ko04146//Peroxisome;ko00280//Valine, leucine and isoleucine degradation;ko00650//Butanoate metabolism;ko00072//Synthesis and degradation of ketone bodies	GO:0044429//mitochondrial part	GO:0016833//oxo-acid-lyase activity;GO:0043169//cation binding	-
Solyc02g085870.3	3541	2462	1671	1537	1040	949	48.72	51.12	47.57	25.14	22.19	25.15	49.1367	24.16	-1.02418	1.67235e-67	3.03627e-66	CUT1	Metabolism;Metabolism;Organismal Systems;Metabolism	Global and overview maps;Global and overview maps;Environmental adaptation;Lipid metabolism	K15397;K15397;K15397;K15397	3-ketoacyl-CoA synthase 6 [Solanum lycopersicum]	ko01100//Metabolic pathways;ko01110//Biosynthesis of secondary metabolites;ko04626//Plant-pathogen interaction;ko00062//Fatty acid elongation	-	-	-
Solyc02g081690.1	818	636	423	157	137	77	17.12	20.08	18.31	3.91	4.45	3.1	18.5033	3.82	-2.27614	2.89899e-67	5.25542e-66	UGT43	-	-	-	PREDICTED: anthocyanidin 3-O-glucosyltransferase 2-like [Solanum lycopersicum]	-	-	-	-
Solyc04g008060.3	981	646	478	238	179	125	26.34	26.17	26.55	7.6	7.45	6.46	26.3533	7.17	-1.87794	4.37556e-67	7.90253e-66	VIT1	-	-	-	PREDICTED: vacuolar iron transporter 1 [Solanum lycopersicum]	-	-	-	-
Solyc02g081970.4	1424	930	640	373	318	258	17.48	17.23	16.25	5.44	6.05	6.1	16.9867	5.86333	-1.53461	6.29187e-67	1.1355e-65	VSR6	-	-	-	PREDICTED: vacuolar-sorting receptor 6-like [Solanum lycopersicum]	-	-	-	-
Solyc01g089880.3	848	612	419	155	150	102	34.44	37.51	35.21	7.48	9.45	7.98	35.72	8.30333	-2.10497	7.25567e-67	1.30651e-65	--	-	-	-	PRA1 family protein F4-like [Cajanus cajan]	-	-	-	-
Solyc01g091920.2	954	598	506	198	167	133	11.6	10.97	12.73	2.86	3.15	3.11	11.7667	3.04	-1.95256	8.20496e-67	1.47634e-65	SBTI1.1	-	-	-	PREDICTED: subtilisin-like protease SBT1.1 [Solanum lycopersicum]	-	-	-	-
Solyc11g056680.1	1015	726	498	1821	1367	1104	28.05	30.27	28.47	59.81	58.58	58.76	28.93	59.05	1.02937	9.84894e-67	1.76951e-65	DRT100	-	-	-	PREDICTED: DNA-damage-repair/toleration protein DRT100 [Solanum lycopersicum]	-	-	-	-
Solyc07g063740.2	357	241	159	925	656	542	3.08	3.14	2.83	9.5	8.79	9.02	3.01667	9.10333	1.59344	1.22945e-66	2.20397e-65	--	-	-	-	PREDICTED: uncharacterized protein LOC101261728 [Solanum lycopersicum]	-	-	-	-
Solyc10g086500.1	688	430	300	1440	1007	794	26.9	25.36	24.26	66.92	61.05	59.79	25.5067	62.5867	1.29498	1.62804e-66	2.91417e-65	DET2	Metabolism;Metabolism;Metabolism	Global and overview maps;Global and overview maps;Metabolism of terpenoids and polyketides	K09591;K09591;K09591	steroid 5-alpha-reductase DET2 [Solanum lycopersicum]	ko01100//Metabolic pathways;ko01110//Biosynthesis of secondary metabolites;ko00905//Brassinosteroid biosynthesis	GO:0031224//intrinsic component of membrane;GO:0044424//intracellular part	GO:0035671//enone reductase activity	GO:0016129//phytosteroid biosynthetic process
Solyc01g088690.3	1128	765	624	261	243	177	15.29	15.64	17.49	4.2	5.11	4.62	16.14	4.64333	-1.79741	2.03919e-66	3.64742e-65	PBL19	-	-	-	PREDICTED: probable receptor-like protein kinase At5g47070 [Solanum lycopersicum]	-	-	-	-
Solyc08g076860.3	1989	1248	1031	716	470	404	42.62	40.35	45.71	18.24	15.62	16.68	42.8933	16.8467	-1.34829	2.2965e-66	4.10461e-65	--	-	-	-	PREDICTED: uncharacterized protein LOC107026660 [Solanum pennellii]	-	-	-	-
Solyc09g074560.3	1476	1039	807	479	378	291	26.4	28.04	29.86	10.18	10.48	10.02	28.1	10.2267	-1.45823	2.45444e-66	4.38365e-65	COL13	-	-	-	PREDICTED: zinc finger protein CONSTANS-LIKE 13 [Solanum lycopersicum]	-	-	-	-
Solyc10g080150.2	416	282	227	1053	743	622	9.94	10.17	11.22	29.92	27.54	28.64	10.4433	28.7	1.45847	3.31297e-66	5.90825e-65	SMT1	Metabolism;Metabolism;Metabolism	Global and overview maps;Global and overview maps;Lipid metabolism	K00559;K00559;K00559	PREDICTED: cycloartenol-C-24-methyltransferase-like [Solanum pennellii]	ko01100//Metabolic pathways;ko01110//Biosynthesis of secondary metabolites;ko00100//Steroid biosynthesis	-	GO:0016741//transferase activity, transferring one-carbon groups	GO:0008202//steroid metabolic process
Solyc10g084180.2	391	264	203	986	723	569	6.2	6.32	6.66	18.59	17.78	17.38	6.39333	17.9167	1.48666	4.86532e-66	8.64471e-65	JKD	-	-	-	PREDICTED: zinc finger protein JACKDAW [Solanum lycopersicum]	-	-	-	-
Solyc12g005030.3	582	409	327	1265	1002	783	15.88	16.84	18.46	41.03	42.39	41.15	17.06	41.5233	1.2833	5.97349e-66	1.06059e-64	CPK2	Organismal Systems	Environmental adaptation	K13412	PREDICTED: calcium-dependent protein kinase 2-like isoform X1 [Solanum pennellii]	ko04626//Plant-pathogen interaction	-	GO:0004672//protein kinase activity;GO:0032550//purine ribonucleoside binding;GO:0046872//metal ion binding	GO:0006464//cellular protein modification process;GO:0006796//phosphate-containing compound metabolic process
Solyc03g019670.3	1115	833	602	2220	1694	1231	18.48	20.83	20.64	43.73	43.53	39.29	19.9833	42.1833	1.07788	9.37699e-66	1.66e-64	NPC6	Metabolism;Metabolism;Metabolism;Metabolism;Metabolism	Global and overview maps;Global and overview maps;Lipid metabolism;Carbohydrate metabolism;Lipid metabolism	K01114;K01114;K01114;K01114;K01114	PREDICTED: non-specific phospholipase C6 [Solanum lycopersicum]	ko01100//Metabolic pathways;ko01110//Biosynthesis of secondary metabolites;ko00564//Glycerophospholipid metabolism;ko00562//Inositol phosphate metabolism;ko00565//Ether lipid metabolism	-	GO:0004629//phospholipase C activity	-
Solyc07g063930.4	623	426	360	101	73	52	11.71	12.08	14	2.26	2.13	1.88	12.5967	2.09	-2.59147	1.13964e-65	2.016e-64	2020-10-04	-	-	-	PREDICTED: organic cation/carnitine transporter 4 [Solanum lycopersicum]	-	-	-	-
Solyc02g077430.4	2205	1457	1120	831	573	543	44.61	44.47	46.87	19.98	17.96	21.16	45.3167	19.7	-1.20185	1.22953e-65	2.17343e-64	DSEL	-	-	-	PREDICTED: phospholipase A1-IIgamma-like [Solanum lycopersicum]	-	-	-	-
Solyc02g036370.3	2259	1473	1072	868	607	547	32.78	32.25	32.19	14.97	13.66	15.29	32.4067	14.64	-1.14638	1.35804e-65	2.39883e-64	RVE1	-	-	-	PREDICTED: protein REVEILLE 1 [Solanum lycopersicum]	-	-	-	-
Solyc03g121970.1	1082	719	528	294	183	138	26.68	26.75	26.94	8.62	7	6.56	26.79	7.39333	-1.8574	1.48429e-65	2.61993e-64	At1g54200	-	-	-	PREDICTED: protein BIG GRAIN 1-like B [Solanum lycopersicum]	-	-	-	-
Solyc10g080690.2	518	343	278	1367	875	726	9.55	9.54	10.61	29.96	25.02	25.79	9.9	26.9233	1.44336	1.55693e-65	2.74614e-64	PLP3	-	-	-	PREDICTED: patatin-like protein 3 [Solanum lycopersicum]	-	-	-	-
Solyc08g007670.1	747	445	357	118	74	83	10.11	9.09	10	1.9	1.55	2.16	9.73333	1.87	-2.3799	1.84693e-65	3.25526e-64	SBT1.7	-	-	-	PREDICTED: subtilisin-like protease SBT1.7 [Solanum lycopersicum]	-	-	-	-
Solyc04g074000.3	1794	1151	852	520	364	388	15.91	15.39	15.62	5.48	5.01	6.63	15.64	5.70667	-1.45452	1.953e-65	3.4397e-64	MIK2	-	-	-	PREDICTED: MDIS1-interacting receptor like kinase 2-like [Solanum lycopersicum]	-	-	-	-
Solyc06g068040.3	611	370	281	59	48	54	11.61	10.6	11.04	1.33	1.41	1.98	11.0833	1.57333	-2.8165	3.08458e-65	5.42476e-64	At1g80170	-	-	-	PREDICTED: probable polygalacturonase At1g80170 [Solanum lycopersicum]	-	-	GO:0016787//hydrolase activity	GO:0044238//primary metabolic process;GO:0045229//external encapsulating structure organization
Solyc03g033510.3	168	150	93	635	586	467	2.27	3.06	2.6	10.22	12.3	12.18	2.64333	11.5667	2.12954	3.95592e-65	6.93694e-64	--	-	-	-	Armadillo repeat only 2 [Theobroma cacao]	-	-	-	-
Solyc07g054430.3	2008	1429	975	765	567	467	49.36	53	49.58	22.35	21.61	22.11	50.6467	22.0233	-1.20143	4.24408e-65	7.43684e-64	PTO1242	-	-	-	PREDICTED: formimidoyltransferase-cyclodeaminase [Solanum lycopersicum]	-	-	GO:0003824//catalytic activity	-
Solyc11g066520.3	587	316	241	49	28	16	12.12	9.85	10.3	1.2	0.9	0.64	10.7567	0.913333	-3.55795	1.07427e-64	1.87834e-63	SCPL51	-	-	-	PREDICTED: serine carboxypeptidase-like 51 [Solanum lycopersicum]	-	-	-	-
Solyc12g006530.2	553	385	272	63	56	46	5.97	6.27	6.07	0.81	0.94	0.96	6.10333	0.903333	-2.75627	1.2236e-64	2.13789e-63	TTS1	Metabolism;Metabolism	Global and overview maps;Metabolism of terpenoids and polyketides	K15813;K15813	PREDICTED: beta-amyrin synthase isoform X1 [Solanum lycopersicum]	ko01110//Biosynthesis of secondary metabolites;ko00909//Sesquiterpenoid and triterpenoid biosynthesis	-	GO:0016853//isomerase activity	-
Solyc04g077670.3	964	660	459	1760	1239	1050	15.34	15.85	15.12	33.3	30.58	32.19	15.4367	32.0233	1.05276	1.27671e-64	2.22906e-63	SCPL18	-	-	-	PREDICTED: serine carboxypeptidase-like 11 [Solanum tuberosum]	-	-	-	-
Solyc10g084430.2	625	479	324	105	82	54	21.01	24.3	22.54	4.2	4.28	3.5	22.6167	3.99333	-2.50172	1.32865e-64	2.31808e-63	SGR9	-	-	-	PREDICTED: E3 ubiquitin-protein ligase SGR9, amyloplastic-like [Solanum lycopersicum]	-	-	-	-
Solyc03g096460.4	1670	1080	855	518	438	354	63.96	62.42	67.75	23.58	26.01	26.12	64.71	25.2367	-1.35847	1.61426e-64	2.81433e-63	PLAT2	-	-	-	wound/stress protein precursor [Solanum lycopersicum]	-	-	-	-
Solyc01g095630.3	698	465	331	130	73	63	13.98	14.05	13.71	3.09	2.27	2.43	13.9133	2.59667	-2.42174	1.79985e-64	3.13563e-63	WRKY53	-	-	-	WRKY transcription factor [Solanum lycopersicum]	-	-	GO:0003677//DNA binding	GO:0010468//regulation of gene expression
Solyc03g122360.3	970	561	454	212	140	121	16.15	14.1	15.64	4.19	3.62	3.88	15.2967	3.89667	-1.9729	2.30139e-64	4.00074e-63	CYP75B2	Metabolism;Metabolism;Metabolism	Global and overview maps;Global and overview maps;Metabolism of terpenoids and polyketides	K20623;K20623;K20623	PREDICTED: cytochrome P450 71A1-like [Solanum lycopersicum]	ko01100//Metabolic pathways;ko01110//Biosynthesis of secondary metabolites;ko00905//Brassinosteroid biosynthesis	-	-	-
Solyc05g012325.1	881	571	391	189	107	103	17.33	16.96	15.93	4.42	3.27	3.9	16.74	3.86333	-2.11538	2.50225e-64	4.34678e-63	UPS1	-	-	-	PREDICTED: ureide permease 1-like [Solanum lycopersicum]	-	-	-	-
Solyc05g008940.3	660	390	258	67	47	51	8.47	7.55	6.85	1.02	0.93	1.26	7.62333	1.07	-2.83281	2.50475e-64	4.348e-63	LRK10L-1.1	-	-	-	PREDICTED: LEAF RUST 10 DISEASE-RESISTANCE LOCUS RECEPTOR-LIKE PROTEIN KINASE-like 1.1 isoform X1 [Solanum lycopersicum]	-	-	-	-
Solyc02g090820.3	2250	1400	1133	865	601	510	39.95	37.51	41.62	18.26	16.55	17.44	39.6933	17.4167	-1.18843	2.75301e-64	4.77551e-63	HSF24	-	-	-	heat shock factor protein HSF24 [Solanum lycopersicum]	-	-	-	GO:0001101//response to acid chemical;GO:0006355//regulation of transcription, DNA-templated;GO:0007165//signal transduction;GO:0009628//response to abiotic stimulus;GO:0010033//response to organic substance;GO:0033554//cellular response to stress
Solyc05g055910.4	1547	1002	770	524	340	306	24.85	24.28	25.59	10	8.47	9.47	24.9067	9.31333	-1.41916	3.02173e-64	5.23459e-63	--	-	-	-	PREDICTED: uncharacterized protein LOC101256489 [Solanum lycopersicum]	-	-	-	-
Solyc01g103530.3	2718	1680	1285	1088	814	613	22.77	21.24	22.27	10.83	10.57	9.89	22.0933	10.43	-1.08287	3.022e-64	5.23459e-63	BAM1	-	-	-	PREDICTED: leucine-rich repeat receptor-like serine/threonine-protein kinase BAM3 [Solanum lycopersicum]	-	GO:0031224//intrinsic component of membrane	GO:0004672//protein kinase activity;GO:0032550//purine ribonucleoside binding	GO:0006464//cellular protein modification process;GO:0006796//phosphate-containing compound metabolic process
Solyc04g011690.4	582	355	286	68	50	51	10.99	10.12	11.18	1.53	1.46	1.86	10.7633	1.61667	-2.73503	1.244e-63	2.14557e-62	CYP750A1	-	-	-	PREDICTED: cytochrome P450 CYP736A12-like [Solanum lycopersicum]	-	-	-	-
Solyc03g095650.3	507	283	235	35	19	10	8.36	7.04	8.01	0.69	0.49	0.32	7.80333	0.5	-3.96409	1.44062e-63	2.47936e-62	MLO2	-	-	-	PREDICTED: MLO-like protein 2 isoform X1 [Solanum lycopersicum]	-	GO:0031224//intrinsic component of membrane	-	GO:0006950//response to stress
Solyc08g079200.1	432	314	237	16	20	21	32.04	35.14	36.36	1.41	2.3	3	34.5133	2.23667	-3.94773	1.84439e-63	3.17201e-62	At4g12500	-	-	-	PREDICTED: 14 kDa proline-rich protein DC2.15-like [Solanum lycopersicum]	-	-	-	-
Solyc08g077170.3	473	278	245	30	19	21	7.29	6.47	7.82	0.55	0.45	0.62	7.19333	0.54	-3.73563	1.94227e-63	3.3356e-62	NPF7.3	-	-	-	PREDICTED: protein NRT1/ PTR FAMILY 7.3 [Solanum lycopersicum]	-	-	-	-
Solyc11g010120.2	117	69	55	516	366	289	3.49	3.11	3.4	18.3	16.94	16.61	3.33333	17.2833	2.37434	2.66267e-63	4.56304e-62	PER17	Metabolism;Metabolism;Metabolism	Global and overview maps;Global and overview maps;Biosynthesis of other secondary metabolites	K00430;K00430;K00430	PREDICTED: peroxidase 17 [Solanum lycopersicum]	ko01100//Metabolic pathways;ko01110//Biosynthesis of secondary metabolites;ko00940//Phenylpropanoid biosynthesis	GO:0043231//intracellular membrane-bounded organelle;GO:0044444//cytoplasmic part	GO:0003824//catalytic activity;GO:0016209//antioxidant activity;GO:0043169//cation binding;GO:0046906//tetrapyrrole binding	GO:0006950//response to stress;GO:0009799//specification of symmetry;GO:0009933//meristem structural organization;GO:0009943//adaxial/abaxial axis specification;GO:0042743//hydrogen peroxide metabolic process;GO:0044710//single-organism metabolic process;GO:0048509//regulation of meristem development
Solyc06g060110.3	1523	947	711	447	358	227	22.75	21.34	21.97	7.94	8.29	6.53	22.02	7.58667	-1.53728	3.63519e-63	6.2164e-62	AAP3	-	-	-	amino acid transporter [Solanum lycopersicum]	-	GO:0031224//intrinsic component of membrane	-	-
Solyc04g078520.3	1456	915	680	440	334	288	30.66	29.07	29.62	11.01	10.91	11.68	29.7833	11.2	-1.41101	3.76702e-63	6.43729e-62	--	-	-	-	PREDICTED: transcription factor EMB1444-like isoform X2 [Nicotiana sylvestris]	-	-	-	-
Solyc03g007050.3	970	615	473	234	150	150	8.63	8.25	8.7	2.47	2.07	2.57	8.52667	2.37	-1.84709	4.09489e-63	6.99261e-62	ERL1	Environmental Information Processing	Signal transduction	K20718	PREDICTED: LRR receptor-like serine/threonine-protein kinase ERL1 [Solanum lycopersicum]	ko04016//MAPK signaling pathway - plant	GO:0031224//intrinsic component of membrane	GO:0004672//protein kinase activity;GO:0032550//purine ribonucleoside binding	GO:0006464//cellular protein modification process;GO:0006796//phosphate-containing compound metabolic process
Solyc04g009900.4	922	566	438	200	150	133	21.46	19.88	21.09	5.53	5.41	5.96	20.81	5.63333	-1.88522	4.34393e-63	7.41264e-62	-	-	-	-	-	-	-	-	-
Solyc01g099650.3	449	285	233	1053	735	633	4.25	4.07	4.56	11.84	10.78	11.53	4.29333	11.3833	1.40675	5.84645e-63	9.95546e-62	FH11	-	-	-	PREDICTED: formin-like protein 11 [Solanum lycopersicum]	-	-	-	GO:0044699//single-organism process
Solyc06g011350.3	209	150	105	632	517	423	4.94	5.35	5.13	17.74	18.94	19.25	5.14	18.6433	1.85882	6.34749e-63	1.07934e-61	PIP2-1	-	-	-	aquaporin [Solanum lycopersicum]	-	GO:0031224//intrinsic component of membrane	-	GO:0051234//establishment of localization
Solyc08g082670.4	1217	773	561	321	258	215	14.52	13.91	13.86	4.55	4.77	4.94	14.0967	4.75333	-1.56834	6.73807e-63	1.14495e-61	CSLG3	-	-	-	PREDICTED: cellulose synthase-like protein G3 [Solanum lycopersicum]	-	-	GO:0016757//transferase activity, transferring glycosyl groups	-
Solyc01g066680.3	476	334	214	16	5	11	18.68	19.78	17.38	0.75	0.3	0.83	18.6133	0.626667	-4.89249	7.21473e-63	1.22508e-61	--	-	-	-	PREDICTED: phylloplanin-like [Solanum lycopersicum]	-	-	-	-
Solyc09g082720.3	571	398	262	1180	952	704	12.39	13.04	11.77	30.45	32.04	29.44	12.4	30.6433	1.30523	1.0254e-62	1.73871e-61	PR	-	-	-	PREDICTED: perakine reductase [Solanum lycopersicum]	-	-	-	-
Solyc08g005655.1	9	17	7	322	294	256	0.24	0.67	0.4	10.2	12.14	13.13	0.436667	11.8233	4.75896	1.25414e-62	2.12359e-61	NDPS1	Metabolism;Metabolism	Global and overview maps;Metabolism of terpenoids and polyketides	K11778;K11778	cis-prenyltransferase 2 [Solanum lycopersicum]	ko01110//Biosynthesis of secondary metabolites;ko00900//Terpenoid backbone biosynthesis	GO:0009536//plastid	GO:0004659//prenyltransferase activity;GO:0043169//cation binding	-
Solyc02g078150.4	929	593	474	213	162	146	22.98	22.14	24.26	6.26	6.22	6.96	23.1267	6.48	-1.83549	1.63355e-62	2.76216e-61	--	-	-	-	PREDICTED: uncharacterized protein LOC107009366 [Solanum pennellii]	-	-	-	-
Solyc01g091360.4	816	552	382	147	141	100	25.64	26.17	24.83	5.49	6.87	6.05	25.5467	6.13667	-2.05761	1.97235e-62	3.33035e-61	--	-	-	-	DUF1499 domain-containing protein [Cephalotus follicularis]	-	-	-	-
Solyc05g011970.3	1116	775	523	322	215	182	18.29	19.17	17.74	6.27	5.46	5.75	18.4	5.82667	-1.65896	2.09348e-62	3.53242e-61	CYP734A1	Metabolism	Metabolism of terpenoids and polyketides	K15639	PREDICTED: cytochrome P450 CYP749A22-like isoform X1 [Solanum lycopersicum]	ko00905//Brassinosteroid biosynthesis	-	-	-
Solyc02g065070.3	1655	1104	816	575	411	377	22.31	22.45	22.75	9.21	8.59	9.79	22.5033	9.19667	-1.29096	2.47738e-62	4.17727e-61	CRK5	-	-	-	PREDICTED: CDPK-related kinase 5-like [Solanum lycopersicum]	-	-	-	-
Solyc03g113560.4	551	364	259	50	44	50	34.88	34.77	33.92	3.76	4.32	6.1	34.5233	4.72667	-2.86868	3.41033e-62	5.74635e-61	BHLH089	-	-	-	PREDICTED: transcription factor bHLH79 isoform X3 [Solanum lycopersicum]	-	-	-	-
Solyc02g070790.3	1102	704	499	1878	1473	1069	17.86	17.22	16.73	36.18	37.02	33.37	17.27	35.5233	1.0405	3.82875e-62	6.44688e-61	KAS1	Metabolism;Metabolism;Metabolism;Metabolism	Global and overview maps;Global and overview maps;Lipid metabolism;Metabolism of cofactors and vitamins	K09458;K09458;K09458;K09458	PREDICTED: 3-oxoacyl-[acyl-carrier-protein] synthase I, chloroplastic [Solanum lycopersicum]	ko01100//Metabolic pathways;ko01212//Fatty acid metabolism;ko00061//Fatty acid biosynthesis;ko00780//Biotin metabolism	-	-	-
Solyc03g093400.2	761	505	360	157	111	94	10.28	10.29	10.06	2.52	2.32	2.44	10.21	2.42667	-2.07294	4.22076e-62	7.09211e-61	HEX6	-	-	-	PREDICTED: hexose carrier protein HEX6 [Solanum lycopersicum]	-	GO:0031224//intrinsic component of membrane	GO:0022857//transmembrane transporter activity	GO:0044763//single-organism cellular process;GO:0051234//establishment of localization
Solyc01g111980.3	1470	941	729	478	279	255	21.33	20.61	21.89	8.25	6.28	7.13	21.2767	7.22	-1.5592	4.43519e-62	7.44723e-61	AATL1	-	-	-	PREDICTED: lysine histidine transporter-like 8 [Solanum lycopersicum]	-	GO:0031224//intrinsic component of membrane	-	-
Solyc02g082430.4	2461	1569	1213	1005	739	625	34.54	33.23	35.22	16.77	16.08	16.9	34.33	16.5833	-1.04974	5.78752e-62	9.7112e-61	MLO8	-	-	-	PREDICTED: MLO-like protein 8 isoform X1 [Solanum lycopersicum]	-	-	-	-
Solyc01g102400.3	1236	779	566	342	253	224	33.17	31.52	31.43	10.89	10.51	11.59	32.04	10.9967	-1.54281	7.83537e-62	1.31109e-60	Os05g0277500	-	-	-	PREDICTED: germin-like protein 5-1 [Solanum lycopersicum]	-	-	GO:0046914//transition metal ion binding	-
Solyc04g082110.4	1182	758	542	341	213	184	25.47	24.65	24.17	8.74	7.12	7.64	24.7633	7.83333	-1.66051	1.01402e-61	1.69559e-60	ROPGEF1	-	-	-	PREDICTED: rop guanine nucleotide exchange factor 1-like [Solanum lycopersicum]	-	-	-	-
Solyc03g116530.3	40	36	19	399	259	217	1.34	1.82	1.31	15.86	13.43	13.98	1.49	14.4233	3.27502	2.38827e-61	3.97424e-60	--	-	-	-	PREDICTED: metallothiol transferase FosB [Solanum pennellii]	-	-	GO:0003824//catalytic activity	-
Solyc03g078150.3	398	274	208	912	712	616	5.52	5.74	5.97	15.04	15.32	16.46	5.74333	15.6067	1.4422	2.83545e-61	4.71189e-60	AVT1A	-	-	-	PREDICTED: vacuolar amino acid transporter 1 isoform X1 [Solanum lycopersicum]	-	-	-	-
Solyc10g051020.2	746	485	327	134	59	62	12.41	12.17	11.25	2.65	1.52	1.99	11.9433	2.05333	-2.54017	3.35678e-61	5.57438e-60	CYP72A1	-	-	-	PREDICTED: cytochrome P450 CYP72A219 [Solanum lycopersicum]	-	-	-	-
Solyc08g061930.4	831	572	414	165	158	104	13.31	13.82	13.72	3.14	3.92	3.21	13.6167	3.42333	-1.9919	3.43904e-61	5.70705e-60	CKX7	Metabolism	Metabolism of terpenoids and polyketides	K00279	cytokinin oxidase/dehydrogenase-like [Solanum lycopersicum]	ko00908//Zeatin biosynthesis	-	GO:0000166//nucleotide binding;GO:0016616//oxidoreductase activity, acting on the CH-OH group of donors, NAD or NADP as acceptor;GO:0016645//oxidoreductase activity, acting on the CH-NH group of donors	GO:0006725//cellular aromatic compound metabolic process;GO:0044710//single-organism metabolic process
Solyc11g042460.2	1292	874	619	406	276	254	11.9	12.15	11.8	4.45	3.94	4.51	11.95	4.3	-1.4746	3.68928e-61	6.11811e-60	GBA2	Metabolism;Metabolism;Metabolism	Global and overview maps;Lipid metabolism;Glycan biosynthesis and metabolism	K17108;K17108;K17108	PREDICTED: LOW QUALITY PROTEIN: non-lysosomal glucosylceramidase [Solanum lycopersicum]	ko01100//Metabolic pathways;ko00600//Sphingolipid metabolism;ko00511//Other glycan degradation	-	-	-
Solyc08g007240.4	1159	905	564	2292	1642	1278	21.16	24.94	21.31	49.75	46.5	44.95	22.47	47.0667	1.06671	4.02878e-61	6.67653e-60	NUDT8	-	-	-	PREDICTED: nudix hydrolase 8 isoform X1 [Solanum lycopersicum]	-	-	-	-
Solyc01g008830.2	558	348	285	82	49	37	9.82	9.24	10.38	1.72	1.34	1.25	9.81333	1.43667	-2.77202	1.14526e-60	1.89014e-59	AAO	Metabolism;Metabolism	Global and overview maps;Carbohydrate metabolism	K00423;K00423	PREDICTED: L-ascorbate oxidase-like isoform X1 [Solanum lycopersicum]	ko01100//Metabolic pathways;ko00053//Ascorbate and aldarate metabolism	-	-	-
Solyc03g116020.3	664	451	321	1312	995	753	20.67	21.18	20.67	48.55	48.03	45.15	20.84	47.2433	1.18076	1.52201e-60	2.50851e-59	EMB514	-	-	-	PREDICTED: protein DCL, chloroplastic-like [Solanum lycopersicum]	-	-	-	-
Solyc02g093410.4	2051	1345	1038	827	594	482	34.02	33.67	35.63	16.31	15.28	15.4	34.44	15.6633	-1.13669	2.46548e-60	4.05243e-59	STY13	-	-	-	PREDICTED: serine/threonine-protein kinase HT1-like [Solanum lycopersicum]	-	-	GO:0004702//receptor signaling protein serine/threonine kinase activity;GO:0032550//purine ribonucleoside binding	GO:0032147//activation of protein kinase activity
Solyc11g007130.2	2439	1716	1200	957	706	661	40.22	42.7	40.94	18.76	18.05	21	41.2867	19.27	-1.09932	3.24188e-60	5.31047e-59	--	-	-	-	PREDICTED: hippocampus abundant transcript-like protein 1 [Solanum lycopersicum]	-	-	-	-
Solyc01g112140.4	297	174	155	753	589	483	4.79	4.23	5.17	14.42	14.72	14.99	4.73	14.71	1.63689	4.86599e-60	7.94932e-59	FMO1	-	-	-	PREDICTED: probable flavin-containing monooxygenase 1 [Solanum lycopersicum]	-	-	-	-
Solyc07g062970.3	1903	1194	833	593	474	418	36.16	34.24	32.77	13.41	13.97	15.32	34.39	14.2333	-1.27272	5.659e-60	9.23856e-59	At3g15260	-	-	-	protein phosphatase 2C [Solanum lycopersicum]	-	-	GO:0016791//phosphatase activity;GO:0043169//cation binding	GO:0006796//phosphate-containing compound metabolic process
Solyc02g085520.4	943	620	456	1582	1193	1012	16.34	16.21	16.35	32.59	32.06	33.78	16.3	32.81	1.00926	6.91526e-60	1.12742e-58	PURA	Metabolism;Metabolism;Metabolism	Global and overview maps;Nucleotide metabolism;Amino acid metabolism	K01939;K01939;K01939	BAC19.7 [Solanum lycopersicum]	ko01100//Metabolic pathways;ko00230//Purine metabolism;ko00250//Alanine, aspartate and glutamate metabolism	-	-	-
Solyc05g007020.4	1476	952	684	474	365	302	26.51	25.8	25.41	10.12	10.16	10.45	25.9067	10.2433	-1.33864	7.60241e-60	1.23778e-58	TLP1	-	-	-	LOV/LOV protein [Solanum lycopersicum]	-	-	GO:0060089//molecular transducer activity	GO:0035556//intracellular signal transduction
Solyc07g063390.3	1516	1075	761	542	411	322	22.97	24.58	23.86	9.76	9.66	9.4	23.8033	9.60667	-1.30906	8.03376e-60	1.30713e-58	BGLU18	Metabolism;Metabolism;Metabolism;Metabolism;Metabolism	Global and overview maps;Global and overview maps;Biosynthesis of other secondary metabolites;Carbohydrate metabolism;Metabolism of other amino acids	K05350;K05350;K05350;K05350;K05350	PREDICTED: beta-glucosidase 18-like isoform X2 [Solanum lycopersicum]	ko01100//Metabolic pathways;ko01110//Biosynthesis of secondary metabolites;ko00940//Phenylpropanoid biosynthesis;ko00500//Starch and sucrose metabolism;ko00460//Cyanoamino acid metabolism	-	-	-
Solyc09g061840.4	2656	1777	1395	974	830	703	48.86	49.32	53.09	21.3	23.67	24.91	50.4233	23.2933	-1.11417	8.31122e-60	1.35045e-58	PED1	Metabolism;Metabolism;Cellular Processes;Metabolism;Metabolism;Metabolism;Metabolism;Metabolism	Global and overview maps;Global and overview maps;Transport and catabolism;Global and overview maps;Amino acid metabolism;Lipid metabolism;Lipid metabolism;Lipid metabolism	K07513;K07513;K07513;K07513;K07513;K07513;K07513;K07513	PREDICTED: 3-ketoacyl-CoA thiolase 2, peroxisomal [Solanum lycopersicum]	ko01100//Metabolic pathways;ko01110//Biosynthesis of secondary metabolites;ko04146//Peroxisome;ko01212//Fatty acid metabolism;ko00280//Valine, leucine and isoleucine degradation;ko00071//Fatty acid degradation;ko00592//alpha-Linolenic acid metabolism;ko01040//Biosynthesis of unsaturated fatty acids	-	-	-
Solyc01g107910.4	1838	1277	956	731	517	396	55.12	57.78	59.31	26.06	24.04	22.87	57.4033	24.3233	-1.23879	8.77699e-60	1.42517e-58	CCOAOMT6	Metabolism;Metabolism;Metabolism;Metabolism;Metabolism;Metabolism	Global and overview maps;Global and overview maps;Biosynthesis of other secondary metabolites;Amino acid metabolism;Biosynthesis of other secondary metabolites;Biosynthesis of other secondary metabolites	K00588;K00588;K00588;K00588;K00588;K00588	PREDICTED: caffeoyl-CoA O-methyltransferase 6 [Solanum lycopersicum]	ko01100//Metabolic pathways;ko01110//Biosynthesis of secondary metabolites;ko00940//Phenylpropanoid biosynthesis;ko00360//Phenylalanine metabolism;ko00941//Flavonoid biosynthesis;ko00945//Stilbenoid, diarylheptanoid and gingerol biosynthesis	-	GO:0008171//O-methyltransferase activity;GO:0043169//cation binding	GO:0000097//sulfur amino acid biosynthetic process;GO:0006575//cellular modified amino acid metabolic process;GO:0006950//response to stress;GO:0009699//phenylpropanoid biosynthetic process;GO:0009891//positive regulation of biosynthetic process
Solyc01g088250.4	2060	1438	929	757	544	385	31	32.65	28.92	13.54	12.69	11.16	30.8567	12.4633	-1.30789	9.67697e-60	1.56919e-58	--	-	-	-	PREDICTED: protein IQ-DOMAIN 14 [Solanum lycopersicum]	-	-	-	-
Solyc04g007070.3	936	618	435	1594	1267	951	9.16	9.13	8.81	18.54	19.23	17.93	9.03333	18.5667	1.03938	1.59887e-59	2.59095e-58	RPP13	-	-	-	PREDICTED: putative late blight resistance protein homolog R1B-23 [Solanum lycopersicum]	-	-	-	-
Solyc01g108580.3	655	390	304	1194	930	767	14.83	13.33	14.24	32.14	32.66	33.46	14.1333	32.7533	1.21254	2.51504e-59	4.06739e-58	HIDM	-	-	-	PREDICTED: 2-hydroxyisoflavanone dehydratase-like [Solanum lycopersicum]	-	-	-	-
Solyc04g054730.3	2983	1941	1412	492	252	259	35.48	34.83	34.75	6.96	4.65	5.93	35.02	5.84667	-2.58249	2.86869e-59	4.63e-58	SULTR2;1	-	-	-	sulfate transporter 2.1-like [Solanum lycopersicum]	-	GO:0031224//intrinsic component of membrane	GO:0015103//inorganic anion transmembrane transporter activity;GO:0015291//secondary active transmembrane transporter activity	GO:0000097//sulfur amino acid biosynthetic process;GO:0006873//cellular ion homeostasis;GO:0008272//sulfate transport;GO:0009683//indoleacetic acid metabolic process;GO:0019758//glycosinolate biosynthetic process;GO:0030001//metal ion transport
Solyc07g005370.4	473	308	238	41	41	32	19.31	18.98	20.11	1.99	2.6	2.52	19.4667	2.37	-3.03805	2.95269e-59	4.76239e-58	NCS1	-	-	-	PREDICTED: S-norcoclaurine synthase 1-like [Solanum lycopersicum]	-	-	-	-
Solyc07g065260.4	1967	1308	996	798	564	450	27.3	27.39	28.6	13.17	12.14	12.03	27.7633	12.4467	-1.15742	4.91784e-59	7.91084e-58	WRKY20	-	-	-	PREDICTED: probable WRKY transcription factor 20 [Solanum lycopersicum]	-	-	-	-
Solyc07g014730.3	445	284	209	1016	741	561	17.83	17.17	17.33	48.4	46.05	43.31	17.4433	45.92	1.39645	6.91825e-59	1.11139e-57	PLA2-ALPHA	Metabolism;Metabolism;Metabolism;Metabolism;Metabolism;Metabolism;Metabolism	Global and overview maps;Global and overview maps;Lipid metabolism;Lipid metabolism;Lipid metabolism;Lipid metabolism;Lipid metabolism	K01047;K01047;K01047;K01047;K01047;K01047;K01047	PREDICTED: phospholipase A2-alpha [Solanum lycopersicum]	ko01100//Metabolic pathways;ko01110//Biosynthesis of secondary metabolites;ko00564//Glycerophospholipid metabolism;ko00592//alpha-Linolenic acid metabolism;ko00565//Ether lipid metabolism;ko00591//Linoleic acid metabolism;ko00590//Arachidonic acid metabolism	GO:0043231//intracellular membrane-bounded organelle	GO:0046872//metal ion binding	GO:0006629//lipid metabolic process
Solyc03g119540.3	2610	1689	1306	1124	833	621	51.72	50.5	53.54	26.47	25.6	23.7	51.92	25.2567	-1.03963	8.43087e-59	1.35258e-57	COL16	-	-	-	PREDICTED: zinc finger protein CONSTANS-LIKE 16-like [Solanum lycopersicum]	-	-	-	-
Solyc01g086810.2	1387	932	706	463	358	294	13.19	13.37	13.88	5.23	5.28	5.38	13.48	5.29667	-1.34766	8.85052e-59	1.41896e-57	RPM1	Organismal Systems	Environmental adaptation	K13457	PREDICTED: disease resistance protein RPM1-like isoform X1 [Solanum pennellii]	ko04626//Plant-pathogen interaction	-	-	-
Solyc08g063000.4	421	265	210	1019	724	549	7.65	7.26	7.89	22	20.39	19.21	7.6	20.5333	1.4339	9.20613e-59	1.475e-57	NAP1;2	-	-	-	PREDICTED: nucleosome assembly protein 1;2-like [Solanum lycopersicum]	-	-	-	-
Solyc04g077650.3	202	143	113	654	485	382	3.89	4.16	4.5	14.97	14.49	14.17	4.18333	14.5433	1.79763	9.65924e-59	1.54657e-57	SCPL18	-	-	-	PREDICTED: serine carboxypeptidase-like 17 [Solanum tuberosum]	-	-	-	-
Solyc04g077990.3	650	434	295	70	87	60	21.83	21.99	20.5	2.79	4.53	3.88	21.44	3.73333	-2.52177	1.15627e-58	1.84888e-57	LBD38	-	-	-	PREDICTED: LOB domain-containing protein 38-like [Solanum lycopersicum]	-	-	-	-
Solyc04g150104.1	423	304	221	33	34	22	9.1	9.86	9.83	0.84	1.13	0.91	9.59667	0.96	-3.32143	1.49827e-58	2.39415e-57	MLP28	-	-	-	PREDICTED: kirola-like [Solanum lycopersicum]	-	GO:0005737//cytoplasm;GO:0043231//intracellular membrane-bounded organelle	-	GO:0050896//response to stimulus
Solyc08g079600.3	1426	909	705	480	356	287	61.64	59.29	63.05	24.66	23.86	23.9	61.3267	24.14	-1.34509	2.09118e-58	3.33717e-57	--	-	-	-	PREDICTED: uncharacterized protein At4g22758-like [Solanum lycopersicum]	-	-	-	-
Solyc03g020070.4	783	544	410	170	134	123	27.86	29.2	30.21	7.19	7.41	8.45	29.09	7.68333	-1.92072	2.09589e-58	3.34249e-57	PIN2K	-	-	-	PREDICTED: LOW QUALITY PROTEIN: proteinase inhibitor type-2 P303.51 [Solanum lycopersicum]	-	-	-	-
Solyc03g078440.3	60	38	32	343	302	243	1.36	1.3	1.5	9.23	10.6	10.59	1.38667	10.14	2.87036	2.19734e-58	3.50196e-57	CAD9	Metabolism;Metabolism;Metabolism	Global and overview maps;Global and overview maps;Biosynthesis of other secondary metabolites	K00083;K00083;K00083	PREDICTED: probable cinnamyl alcohol dehydrogenase 9 [Solanum lycopersicum]	ko01100//Metabolic pathways;ko01110//Biosynthesis of secondary metabolites;ko00940//Phenylpropanoid biosynthesis	-	-	-
Solyc07g062500.3	472	306	232	1025	738	604	5.84	5.71	5.94	15.07	14.16	14.39	5.83	14.54	1.31846	3.56365e-58	5.67199e-57	CYP72A15	-	-	-	PREDICTED: cytochrome P450 CYP72A219-like [Solanum lycopersicum]	-	-	-	-
Solyc06g007460.3	410	271	229	33	18	9	22.64	22.58	26.16	2.17	1.54	0.96	23.7933	1.55667	-3.93403	4.89083e-58	7.76387e-57	EPFL6	-	-	-	PREDICTED: EPIDERMAL PATTERNING FACTOR-like protein 6 [Solanum lycopersicum]	-	-	-	-
Solyc03g098020.4	2638	1693	1374	1009	743	710	42.87	41.51	46.2	19.49	18.72	22.22	43.5267	20.1433	-1.1116	7.9538e-58	1.2593e-56	Rv0183	Metabolism;Metabolism	Global and overview maps;Lipid metabolism	K01054;K01054	PREDICTED: monoglyceride lipase [Solanum lycopersicum]	ko01100//Metabolic pathways;ko00561//Glycerolipid metabolism	-	-	-
Solyc02g087800.3	417	309	223	1081	700	663	10.18	11.38	11.26	31.36	26.49	31.16	10.94	29.67	1.43939	9.37279e-58	1.48299e-56	GALM	Metabolism;Metabolism;Metabolism;Metabolism	Global and overview maps;Global and overview maps;Carbohydrate metabolism;Carbohydrate metabolism	K01785;K01785;K01785;K01785	PREDICTED: aldose 1-epimerase-like [Solanum lycopersicum]	ko01100//Metabolic pathways;ko01110//Biosynthesis of secondary metabolites;ko00010//Glycolysis / Gluconeogenesis;ko00052//Galactose metabolism	-	-	-
Solyc01g107650.3	945	623	440	248	175	152	10.65	10.59	10.26	3.32	3.06	3.3	10.5	3.22667	-1.70227	1.70805e-57	2.69546e-56	At4g34220	-	-	-	PREDICTED: probable LRR receptor-like serine/threonine-protein kinase At4g37250 [Solanum lycopersicum]	-	-	-	-
Solyc06g074850.3	807	574	415	197	158	113	13.89	14.91	14.78	4.03	4.22	3.75	14.5267	4	-1.86063	2.03311e-57	3.20424e-56	CBP3	-	-	-	PREDICTED: serine carboxypeptidase-like [Solanum lycopersicum]	-	-	-	-
Solyc02g094190.3	143	88	65	494	399	300	1.94	1.8	1.82	7.95	8.38	7.82	1.85333	8.05	2.11887	3.19134e-57	5.01001e-56	--	-	-	-	PREDICTED: protein NUCLEAR FUSION DEFECTIVE 4-like [Solanum lycopersicum]	-	-	-	-
Solyc12g014450.2	473	345	232	55	45	39	10.41	11.46	10.56	1.44	1.54	1.65	10.81	1.54333	-2.80824	5.06355e-57	7.91311e-56	--	-	-	-	PREDICTED: uncharacterized protein LOC101243767 [Solanum lycopersicum]	-	-	-	-
Solyc01g014275.1	447	251	193	23	11	15	4.99	4.23	4.46	0.31	0.19	0.32	4.56	0.273333	-4.0603	5.48768e-57	8.57037e-56	--	-	-	-	PREDICTED: glycine-rich cell wall structural protein-like [Solanum lycopersicum]	-	-	-	-
Solyc04g082750.3	640	424	336	1210	1102	845	10.12	10.12	11	22.75	27.03	25.75	10.4133	25.1767	1.27366	6.68669e-57	1.04294e-55	sdr42e1	-	-	-	PREDICTED: short-chain dehydrogenase/reductase family 42E member 1 [Solanum lycopersicum]	-	-	-	-
Solyc11g031960.2	500	332	235	11	3	5	13.78	13.8	13.4	0.36	0.13	0.27	13.66	0.253333	-5.75278	8.68533e-57	1.3538e-55	At1g33811	-	-	-	PREDICTED: GDSL esterase/lipase At1g33811 [Solanum lycopersicum]	-	-	GO:0016787//hydrolase activity	-
Solyc07g054300.3	1296	902	690	446	335	264	20.29	21.3	22.35	8.3	8.13	7.96	21.3133	8.13	-1.39043	1.0469e-56	1.63077e-55	At4g03415	-	-	-	PREDICTED: probable protein phosphatase 2C 52 [Solanum lycopersicum]	-	-	-	-
Solyc04g081810.4	468	322	217	47	39	36	5.67	5.88	5.44	0.68	0.73	0.84	5.66333	0.75	-2.91669	1.14101e-56	1.77622e-55	CRSP	-	-	-	PREDICTED: CO(2)-response secreted protease [Solanum lycopersicum]	-	-	-	-
Solyc06g059710.3	595	350	280	85	68	56	13.56	12.03	13.2	2.3	2.4	2.46	12.93	2.38667	-2.43765	2.53202e-56	3.92894e-55	S-ACP-DES6	Metabolism;Metabolism;Metabolism	Global and overview maps;Lipid metabolism;Lipid metabolism	K03921;K03921;K03921	PREDICTED: stearoyl-[acyl-carrier-protein] 9-desaturase 6, chloroplastic-like [Solanum lycopersicum]	ko01212//Fatty acid metabolism;ko00061//Fatty acid biosynthesis;ko01040//Biosynthesis of unsaturated fatty acids	-	-	-
Solyc06g007120.3	867	563	404	1449	1187	897	12.01	11.76	11.57	23.85	25.49	23.93	11.78	24.4233	1.05192	2.79047e-56	4.32442e-55	PLC4	Metabolism;Environmental Information Processing;Metabolism	Global and overview maps;Signal transduction;Carbohydrate metabolism	K05857;K05857;K05857	PI-phospholipase C PLC4 [Solanum lycopersicum]	ko01100//Metabolic pathways;ko04070//Phosphatidylinositol signaling system;ko00562//Inositol phosphate metabolism	-	GO:0042578//phosphoric ester hydrolase activity;GO:0060089//molecular transducer activity	GO:0006629//lipid metabolic process;GO:0007165//signal transduction
Solyc03g005910.3	403	248	209	25	17	18	8.92	8.28	9.57	0.66	0.58	0.77	8.92333	0.67	-3.73535	3.45103e-56	5.34123e-55	At1g29670	-	-	-	PREDICTED: GDSL esterase/lipase At1g29670-like [Solanum lycopersicum]	-	-	-	-
Solyc12g098310.2	1628	1033	817	556	458	352	63.32	60.62	65.74	25.7	27.62	26.37	63.2267	26.5633	-1.2511	3.50722e-56	5.42472e-55	KRP4	-	-	-	cyclin-dependent kinase inhibitor 4-like [Solanum lycopersicum]	-	-	-	-
Solyc02g088240.4	48	28	22	301	314	229	0.53	0.46	0.5	3.93	5.35	4.85	0.496667	4.71	3.24538	3.93854e-56	6.08407e-55	PHO1-H9	-	-	-	PREDICTED: phosphate transporter PHO1 homolog 3 [Solanum lycopersicum]	-	-	-	-
Solyc11g007250.2	110	79	41	457	329	285	2.47	2.68	1.91	12.2	11.46	12.33	2.35333	11.9967	2.34986	5.41364e-56	8.35203e-55	KIPK2	-	-	-	PREDICTED: serine/threonine-protein kinase D6PKL2-like [Solanum lycopersicum]	-	-	GO:0016301//kinase activity	GO:0006796//phosphate-containing compound metabolic process
Solyc02g092700.3	1718	1076	827	605	460	398	30.8	29.1	30.67	12.89	12.79	13.74	30.19	13.14	-1.20011	5.64261e-56	8.69972e-55	CGLD27	-	-	-	DUF1230 domain-containing protein [Cephalotus follicularis]	-	-	-	-
Solyc03g006830.3	619	442	315	104	86	83	18.2	19.61	19.16	3.64	3.92	4.7	18.99	4.08667	-2.21624	7.07809e-56	1.0892e-54	AGL42	-	-	-	MADS-box protein SOC1-like [Solanum lycopersicum]	-	GO:0043231//intracellular membrane-bounded organelle	GO:0001071//nucleic acid binding transcription factor activity;GO:0005515//protein binding	GO:0010468//regulation of gene expression;GO:0034645//cellular macromolecule biosynthetic process
Solyc11g069890.3	93	45	42	409	345	238	1.65	1.21	1.54	8.63	9.5	8.14	1.46667	8.75667	2.57784	1.26318e-55	1.93889e-54	BLH8	-	-	-	PREDICTED: BEL1-like homeodomain protein 9 [Solanum lycopersicum]	-	-	-	-
Solyc04g076200.3	643	441	332	1227	929	749	17.36	17.96	18.54	39.37	38.88	38.94	17.9533	39.0633	1.12156	1.26799e-55	1.94502e-54	--	-	-	-	universal stress protein A-like protein [Solanum lycopersicum]	-	-	GO:0003824//catalytic activity	GO:0000041//transition metal ion transport;GO:0001101//response to acid chemical;GO:0009267//cellular response to starvation;GO:0015698//inorganic anion transport
Solyc09g083370.3	624	428	278	1146	929	742	23.47	24.25	21.59	51.19	54.16	53.69	23.1033	53.0133	1.19825	1.62587e-55	2.48925e-54	RPS15	Genetic Information Processing	Translation	K02958	PREDICTED: 40S ribosomal protein S15 [Solanum lycopersicum]	ko03010//Ribosome	-	-	-
Solyc11g066620.2	2479	1530	1178	977	785	621	40.81	38.01	40.12	19.12	20.04	19.69	39.6467	19.6167	-1.01512	1.93705e-55	2.96192e-54	At1g65240	-	-	-	PREDICTED: aspartic proteinase-like protein 2 isoform X2 [Solanum lycopersicum]	-	-	-	-
Solyc02g069670.4	804	453	299	1449	1039	911	9.2	7.82	7.08	19.7	18.43	20.07	8.03333	19.4	1.27199	2.67992e-55	4.08231e-54	Os06g0675700	Metabolism;Metabolism;Metabolism	Global and overview maps;Carbohydrate metabolism;Carbohydrate metabolism	K01187;K01187;K01187	PREDICTED: alpha-glucosidase-like [Solanum lycopersicum]	ko01100//Metabolic pathways;ko00500//Starch and sucrose metabolism;ko00052//Galactose metabolism	-	GO:0016798//hydrolase activity, acting on glycosyl bonds	GO:0008152//metabolic process
Solyc07g064280.3	791	560	414	1456	1074	883	14.45	15.45	15.65	31.62	30.43	31.08	15.1833	31.0433	1.03179	2.84847e-55	4.33632e-54	TSB	Metabolism;Metabolism;Metabolism;Metabolism;Metabolism	Global and overview maps;Global and overview maps;Global and overview maps;Amino acid metabolism;Amino acid metabolism	K01696;K01696;K01696;K01696;K01696	PREDICTED: tryptophan synthase beta chain 1-like [Solanum lycopersicum]	ko01100//Metabolic pathways;ko01110//Biosynthesis of secondary metabolites;ko01230//Biosynthesis of amino acids;ko00260//Glycine, serine and threonine metabolism;ko00400//Phenylalanine, tyrosine and tryptophan biosynthesis	-	GO:0016836//hydro-lyase activity	GO:0006586//indolalkylamine metabolic process
Solyc01g073680.4	1104	718	540	314	254	210	37.24	36.55	37.69	12.59	13.29	13.65	37.16	13.1767	-1.49577	3.00601e-55	4.57039e-54	YLS3	-	-	-	PREDICTED: protein YLS3 [Solanum lycopersicum]	-	-	-	-
Solyc07g007240.3	492	376	256	62	64	40	28.52	32.89	30.7	4.27	5.75	4.47	30.7033	4.83	-2.6683	4.10254e-55	6.22972e-54	--	-	-	-	PREDICTED: metallocarboxypeptidase inhibitor-like [Solanum pennellii]	-	-	GO:0061135//endopeptidase regulator activity	GO:0010466//negative regulation of peptidase activity
Solyc02g078380.3	269	159	122	688	582	403	8.07	7.19	7.57	24.52	27.06	23.28	7.61	24.9533	1.71326	4.29034e-55	6.51079e-54	TSJT1	-	-	-	PREDICTED: stem-specific protein TSJT1 [Solanum lycopersicum]	-	-	-	-
Solyc06g051860.3	482	317	252	50	46	46	6.71	6.66	7.26	0.83	0.99	1.23	6.87667	1.01667	-2.75786	7.0082e-55	1.06086e-53	PHT1-11	-	-	-	PREDICTED: inorganic phosphate transporter 1-11 isoform X1 [Solanum lycopersicum]	-	-	GO:0005215//transporter activity	GO:0044763//single-organism cellular process
Solyc11g071790.2	877	608	404	1529	1340	947	27.25	28.5	25.97	56.46	64.55	56.67	27.24	59.2267	1.12052	7.33082e-55	1.10761e-53	SDH6	-	-	-	PREDICTED: succinate dehydrogenase subunit 6, mitochondrial [Solanum lycopersicum]	-	-	-	-
Solyc03g113350.3	460	282	192	934	689	616	3.4	3.15	2.94	8.21	7.9	8.78	3.16333	8.29667	1.39109	7.58562e-55	1.14539e-53	At1g74770	-	-	-	PREDICTED: zinc finger protein BRUTUS-like At1g74770 [Nicotiana attenuata]	-	-	-	-
Solyc11g013310.2	1980	1243	873	697	455	319	33.12	31.37	30.21	13.86	11.8	10.28	31.5667	11.98	-1.39777	1.06224e-54	1.60092e-53	LAX3	Environmental Information Processing	Signal transduction	K13946	LAX3 protein [Solanum lycopersicum]	ko04075//Plant hormone signal transduction	GO:0031224//intrinsic component of membrane	GO:0015291//secondary active transmembrane transporter activity;GO:0080161//auxin transmembrane transporter activity	GO:0006637//acyl-CoA metabolic process;GO:0009755//hormone-mediated signaling pathway;GO:0009791//post-embryonic development;GO:0009826//unidimensional cell growth;GO:0014070//response to organic cyclic compound;GO:0016129//phytosteroid biosynthetic process;GO:0043479//pigment accumulation in tissues in response to UV light;GO:0045229//external encapsulating structure organization;GO:0046942//car…
Solyc07g045420.4	2178	1342	985	844	547	494	25.44	23.65	23.8	11.72	9.91	11.11	24.2967	10.9133	-1.15467	1.19452e-54	1.79804e-53	ABC1K7	-	-	-	PREDICTED: uncharacterized aarF domain-containing protein kinase At1g79600, chloroplastic [Nicotiana sylvestris]	-	-	GO:0016740//transferase activity	GO:0006796//phosphate-containing compound metabolic process
Solyc02g081150.1	1062	634	510	297	215	165	30.6	27.57	30.41	10.17	9.61	9.16	29.5267	9.64667	-1.61392	1.63343e-54	2.45564e-53	--	-	-	-	PREDICTED: probable membrane-associated kinase regulator 1 [Sesamum indicum]	-	-	-	-
Solyc05g053870.3	1644	1024	816	592	457	349	28.18	26.49	28.94	12.06	12.15	11.52	27.87	11.91	-1.22654	2.04725e-54	3.07585e-53	RGLG4	-	-	-	PREDICTED: E3 ubiquitin-protein ligase RGLG2 [Solanum lycopersicum]	-	-	-	-
Solyc07g053100.4	222	175	123	678	498	408	2.56	3.05	2.94	9.3	8.91	9.07	2.85	9.09333	1.67385	2.5695e-54	3.85329e-53	B120	-	-	-	PREDICTED: G-type lectin S-receptor-like serine/threonine-protein kinase At1g11300 [Solanum lycopersicum]	-	-	-	-
Solyc02g093290.3	1099	693	444	1757	1337	1062	14.41	13.71	12.04	27.38	27.18	26.82	13.3867	27.1267	1.01892	2.5877e-54	3.87817e-53	NAPRT2	Metabolism;Metabolism	Global and overview maps;Metabolism of cofactors and vitamins	K00763;K00763	PREDICTED: nicotinate phosphoribosyltransferase 2 [Solanum lycopersicum]	ko01100//Metabolic pathways;ko00760//Nicotinate and nicotinamide metabolism	-	-	-
Solyc06g005500.4	2336	1593	1205	992	799	598	33.72	34.7	35.99	17.02	17.89	16.63	34.8033	17.18	-1.0185	2.90669e-54	4.35354e-53	PBL9	-	-	-	protein kinase 1b [Solanum lycopersicum]	-	-	GO:0004672//protein kinase activity;GO:0032550//purine ribonucleoside binding	GO:0006464//cellular protein modification process;GO:0006796//phosphate-containing compound metabolic process;GO:0009620//response to fungus;GO:0009625//response to insect
Solyc05g015800.3	85	65	47	404	302	261	1.57	1.81	1.8	8.87	8.65	9.28	1.72667	8.93333	2.37121	5.26e-54	7.84417e-53	AMAT	-	-	-	PREDICTED: methanol O-anthraniloyltransferase-like [Solanum lycopersicum]	-	-	-	-
Solyc03g006430.3	364	260	197	891	628	535	4.58	4.94	5.13	13.33	12.25	12.97	4.88333	12.85	1.39583	5.48366e-54	8.17265e-53	--	-	-	-	PREDICTED: uncharacterized protein LOC101259611 [Solanum lycopersicum]	-	-	-	-
Solyc11g065950.3	1349	901	645	413	366	264	14.16	14.27	14.01	5.15	5.96	5.34	14.1467	5.48333	-1.36734	5.72616e-54	8.52879e-53	PUB33	-	-	-	PREDICTED: U-box domain-containing protein 33 [Solanum lycopersicum]	-	-	GO:0004672//protein kinase activity	GO:0006464//cellular protein modification process;GO:0006796//phosphate-containing compound metabolic process
Solyc11g061700.2	9	9	2	392	341	174	0.11	0.16	0.05	5.44	6.17	3.91	0.106667	5.17333	5.59991	6.86983e-54	1.02259e-52	--	-	-	-	PREDICTED: uncharacterized protein LOC101267484 [Solanum lycopersicum]	-	-	-	-
Solyc08g076883.1	1223	790	604	322	222	253	31.49	30.7	32.18	9.86	8.87	12.55	31.4567	10.4267	-1.59309	7.5832e-54	1.12739e-52	--	-	-	-	PREDICTED: glycine-rich cell wall structural protein 1.8-like [Solanum pennellii]	-	-	-	-
Solyc02g080220.3	621	371	301	100	73	74	7.91	7.14	7.93	1.51	1.44	1.82	7.66	1.59	-2.26832	8.57093e-54	1.27266e-52	PME18	Metabolism;Metabolism	Global and overview maps;Carbohydrate metabolism	K01051;K01051	PREDICTED: pectinesterase-like [Solanum lycopersicum]	ko01100//Metabolic pathways;ko00040//Pentose and glucuronate interconversions	-	-	-
Solyc02g087970.1	34	15	10	497	524	473	3.77	2.51	2.29	65.48	90.06	100.98	2.85667	85.5067	4.90363	9.34918e-54	1.38652e-52	MIF2	-	-	-	mini zinc finger protein [Solanum lycopersicum]	-	-	-	-
Solyc03g113550.2	516	335	222	51	46	48	29.24	28.64	26.03	3.44	4.04	5.24	27.97	4.24	-2.72174	1.17101e-53	1.73239e-52	--	-	-	-	PREDICTED: transcription factor bHLH79 isoform X3 [Solanum lycopersicum]	-	-	-	-
Solyc04g009350.3	784	511	351	1334	1047	812	14.49	14.25	13.42	29.31	30.01	28.91	14.0533	29.41	1.06539	1.17772e-53	1.74124e-52	HPA	Metabolism;Metabolism;Metabolism;Metabolism;Metabolism;Metabolism;Metabolism;Metabolism	Global and overview maps;Global and overview maps;Global and overview maps;Amino acid metabolism;Amino acid metabolism;Amino acid metabolism;Biosynthesis of other secondary metabolites;Amino acid metabolism	K00817;K00817;K00817;K00817;K00817;K00817;K00817;K00817	PREDICTED: histidinol-phosphate aminotransferase, chloroplastic [Solanum lycopersicum]	ko01100//Metabolic pathways;ko01110//Biosynthesis of secondary metabolites;ko01230//Biosynthesis of amino acids;ko00360//Phenylalanine metabolism;ko00350//Tyrosine metabolism;ko00400//Phenylalanine, tyrosine and tryptophan biosynthesis;ko00960//Tropane, piperidine and pyridine alkaloid biosynthesis;ko00340//Histidine metabolism	GO:0009536//plastid	GO:0043168//anion binding;GO:0070546//L-phenylalanine aminotransferase activity	GO:0006547//histidine metabolic process
Solyc06g068800.3	719	486	329	166	104	89	10.77	10.98	10.2	2.96	2.42	2.57	10.65	2.65	-2.00679	1.38748e-53	2.05013e-52	YKL091C	-	-	-	PREDICTED: random slug protein 5 [Solanum lycopersicum]	-	-	-	-
Solyc05g005490.4	939	653	480	284	195	142	22.3	23.4	23.59	8.02	7.18	6.5	23.0967	7.23333	-1.67495	1.51421e-53	2.236e-52	BCA2	Metabolism	Energy metabolism	K01673	carbonic anhydrase 2 1 [Solanum lycopersicum]	ko00910//Nitrogen metabolism	-	GO:0003824//catalytic activity;GO:0046914//transition metal ion binding	GO:0044699//single-organism process
Solyc04g072034.1	1086	677	469	237	202	191	33.36	31.4	29.81	8.67	9.64	11.28	31.5233	9.86333	-1.67627	1.60122e-53	2.3616e-52	DHRS12	-	-	-	PREDICTED: dehydrogenase/reductase SDR family member 12-like [Solanum pennellii]	-	-	-	-
Solyc02g085933.1	2625	1698	1221	189	124	174	284.72	277.86	273.97	24.36	20.85	36.35	278.85	27.1867	-3.35852	1.77088e-53	2.60865e-52	--	-	-	-	-	-	-	-	-
Solyc02g031740.3	1416	929	675	497	339	312	49.53	49.03	48.85	20.67	18.39	21.02	49.1367	20.0267	-1.29488	2.07569e-53	3.0465e-52	PP2A9	-	-	-	PREDICTED: protein PHLOEM PROTEIN 2-LIKE A9 [Solanum lycopersicum]	-	-	-	-
Solyc12g005840.2	106	82	69	540	362	273	2.59	3.03	3.49	15.7	13.73	12.86	3.03667	14.0967	2.21479	2.11964e-53	3.10911e-52	spg1	-	-	-	PREDICTED: septum-promoting GTP-binding protein 1 [Solanum lycopersicum]	-	-	-	-
Solyc05g050770.4	909	604	390	232	148	133	16.28	16.32	14.45	4.94	4.11	4.59	15.6833	4.54667	-1.78635	2.28213e-53	3.34542e-52	SCPL12	-	-	-	PREDICTED: serine carboxypeptidase-like 12 [Solanum lycopersicum]	-	-	-	-
Solyc08g079530.3	346	231	169	760	681	521	5.77	5.83	5.83	15.08	17.62	16.76	5.81	16.4867	1.50469	2.43965e-53	3.56982e-52	PHR1	-	-	-	PREDICTED: deoxyribodipyrimidine photo-lyase isoform X2 [Solanum lycopersicum]	-	GO:0043231//intracellular membrane-bounded organelle	GO:0003676//nucleic acid binding;GO:0003913//DNA photolyase activity	GO:0006290//pyrimidine dimer repair;GO:0009411//response to UV
Solyc06g066750.3	29	29	18	315	229	183	1.45	2.19	1.86	18.73	17.76	17.63	1.83333	18.04	3.29866	2.45172e-53	3.58531e-52	--	-	-	-	PREDICTED: thionin-like protein 2 [Solanum lycopersicum]	-	-	-	-
Solyc12g005040.2	716	389	323	1307	923	818	27.46	22.51	25.63	59.58	54.89	60.43	25.2	58.3	1.21007	2.58662e-53	3.78028e-52	CPK2	Organismal Systems	Environmental adaptation	K13412	PREDICTED: calcium-dependent protein kinase 33-like isoform X2 [Capsicum annuum]	ko04626//Plant-pathogen interaction	-	GO:0004672//protein kinase activity;GO:0032550//purine ribonucleoside binding;GO:0046872//metal ion binding	GO:0006464//cellular protein modification process;GO:0006796//phosphate-containing compound metabolic process
Solyc09g150105.1	762	421	346	142	80	90	11.9	9.91	11.16	2.63	1.93	2.7	10.99	2.42	-2.18311	2.84686e-53	4.15811e-52	LAC17	-	-	-	PREDICTED: laccase-17 [Solanum lycopersicum]	-	-	-	-
Solyc10g078600.3	1463	904	617	443	343	283	20.8	19.4	18.15	7.49	7.56	7.75	19.45	7.6	-1.3557	3.13762e-53	4.58001e-52	JAL3	-	-	-	jacalin-related lectin 3 [Solanum lycopersicum]	-	-	-	-
Solyc08g065840.3	1208	842	588	372	314	246	45.02	47.34	45.33	16.48	18.14	17.66	45.8967	17.4267	-1.39709	3.5024e-53	5.10939e-52	--	-	-	-	PREDICTED: sporulation-specific protein 12-like [Solanum tuberosum]	-	-	-	-
Solyc10g007100.3	729	456	331	146	123	90	12.84	12.1	12.06	3.06	3.36	3.04	12.3333	3.15333	-1.96761	3.76706e-53	5.48885e-52	DTX19	-	-	-	PREDICTED: protein DETOXIFICATION 18 [Solanum lycopersicum]	-	-	-	-
Solyc04g074670.4	456	339	222	974	800	593	7.08	7.94	7.13	17.97	19.26	17.73	7.38333	18.32	1.31108	4.72028e-53	6.86946e-52	OFUT7	-	-	-	PREDICTED: uncharacterized protein At1g04910 [Solanum lycopersicum]	-	-	-	-
Solyc11g045110.3	1652	987	817	548	430	366	15.31	13.8	15.67	6.04	6.18	6.53	14.9267	6.25	-1.25596	5.74422e-53	8.34451e-52	SPS4	Metabolism;Metabolism	Global and overview maps;Carbohydrate metabolism	K00696;K00696	PREDICTED: probable sucrose-phosphate synthase 4 [Solanum lycopersicum]	ko01100//Metabolic pathways;ko00500//Starch and sucrose metabolism	GO:0016020//membrane	GO:0035251//UDP-glucosyltransferase activity	GO:0005985//sucrose metabolic process;GO:0006950//response to stress;GO:0009247//glycolipid biosynthetic process;GO:0048509//regulation of meristem development
Solyc01g150144.1	651	412	282	96	95	71	15.23	14.53	13.63	2.66	3.44	3.21	14.4633	3.10333	-2.22051	6.66244e-53	9.66094e-52	ephA	-	-	-	PREDICTED: bifunctional epoxide hydrolase 2-like [Solanum pennellii]	-	-	-	-
Solyc01g066640.2	836	564	427	1503	1056	900	16.31	16.6	17.23	34.85	31.95	33.82	16.7133	33.54	1.00488	6.88722e-53	9.98089e-52	--	-	-	-	PREDICTED: uncharacterized protein DDB_G0271670 [Solanum lycopersicum]	-	-	-	-
Solyc09g007060.2	784	507	355	166	138	116	23.35	22.78	21.87	5.88	6.37	6.65	22.6667	6.3	-1.84715	6.9364e-53	1.00461e-51	SGR9	-	-	-	PREDICTED: E3 ubiquitin-protein ligase SGR9, amyloplastic [Solanum pennellii]	-	-	-	-
Solyc08g014080.4	805	543	409	219	150	115	20.47	20.83	21.52	6.62	5.91	5.63	20.94	6.05333	-1.79046	7.77587e-53	1.12552e-51	--	-	-	-	PREDICTED: uncharacterized protein LOC101251013 [Solanum lycopersicum]	-	-	-	-
Solyc12g008660.1	495	362	241	1031	834	613	12.3	13.57	12.39	30.45	32.13	29.33	12.7533	30.6367	1.26438	7.93692e-53	1.14814e-51	At2g19810	-	-	-	PREDICTED: zinc finger CCCH domain-containing protein 20 [Solanum lycopersicum]	-	-	-	-
Solyc03g112580.3	403	266	192	899	627	539	3.25	3.23	3.2	8.61	7.83	8.36	3.22667	8.26667	1.35726	1.02668e-52	1.47985e-51	RGI3	-	-	-	PREDICTED: probable LRR receptor-like serine/threonine-protein kinase At4g26540 [Solanum lycopersicum]	-	GO:0031224//intrinsic component of membrane	GO:0004672//protein kinase activity;GO:0016628//oxidoreductase activity, acting on the CH-CH group of donors, NAD or NADP as acceptor;GO:0032550//purine ribonucleoside binding	GO:0006464//cellular protein modification process;GO:0006796//phosphate-containing compound metabolic process;GO:0044710//single-organism metabolic process
Solyc10g079320.3	410	293	177	12	7	5	8.34	8.99	7.45	0.29	0.22	0.2	8.26	0.236667	-5.12521	1.20273e-52	1.73154e-51	ZOX1	Metabolism	Metabolism of terpenoids and polyketides	K13495	PREDICTED: zeatin O-glucosyltransferase-like [Solanum lycopersicum]	ko00908//Zeatin biosynthesis	-	-	-
Solyc03g033840.4	1158	791	557	390	259	222	18.68	19.25	18.59	7.48	6.48	6.9	18.84	6.95333	-1.43802	1.27125e-52	1.82911e-51	-	-	-	-	-	-	-	-	-
Solyc07g063910.4	360	249	175	18	17	13	21.61	22.56	21.74	1.28	1.58	1.5	21.97	1.45333	-3.9181	1.87678e-52	2.69232e-51	--	-	-	-	PREDICTED: uncharacterized protein LOC101264952 [Solanum lycopersicum]	-	-	-	-
Solyc04g074850.3	243	195	96	712	508	479	3.28	3.97	2.68	11.43	10.64	12.46	3.31	11.51	1.79798	2.02097e-52	2.89744e-51	DTX27	-	-	-	ripening regulated protein DDTFR18 [Solanum lycopersicum]	-	GO:0031224//intrinsic component of membrane	GO:0015291//secondary active transmembrane transporter activity	GO:0044763//single-organism cellular process
Solyc10g024360.2	461	320	255	69	34	43	5.45	5.71	6.24	0.97	0.62	0.98	5.8	0.856667	-2.75925	2.58791e-52	3.70365e-51	AKT2	-	-	-	PREDICTED: potassium channel AKT2/3-like [Solanum lycopersicum]	-	GO:0031224//intrinsic component of membrane	GO:0005267//potassium channel activity	GO:0030001//metal ion transport;GO:0034220//ion transmembrane transport
Solyc06g065100.3	1130	817	537	352	257	232	27.16	29.63	26.7	10.06	9.58	10.74	27.83	10.1267	-1.45848	2.88006e-52	4.11689e-51	MYB330	Organismal Systems	Environmental adaptation	K09422	PREDICTED: myb-related protein 330 [Solanum lycopersicum]	ko04626//Plant-pathogen interaction	-	-	-
Solyc05g005700.4	366	263	196	864	649	508	5.87	6.37	6.51	16.48	16.15	15.7	6.25	16.11	1.36603	3.33487e-52	4.76136e-51	ALDH2B7	Metabolism;Metabolism;Metabolism;Metabolism;Metabolism;Metabolism;Metabolism;Metabolism;Metabolism;Metabolism;Metabolism;Metabolism;Metabolism	Global and overview maps;Global and overview maps;Carbohydrate metabolism;Carbohydrate metabolism;Lipid metabolism;Amino acid metabolism;Lipid metabolism;Metabolism of other amino acids;Amino acid metabolism;Carbohydrate metabolism;Amino acid metabolism;Amino acid metabolism;Amino acid metabolism	K00128;K00128;K00128;K00128;K00128;K00128;K00128;K00128;K00128;K00128;K00128;K00128;K00128	aldehyde dehydrogenase family 2 member B7d [Solanum lycopersicum]	ko01100//Metabolic pathways;ko01110//Biosynthesis of secondary metabolites;ko00010//Glycolysis / Gluconeogenesis;ko00620//Pyruvate metabolism;ko00561//Glycerolipid metabolism;ko00280//Valine, leucine and isoleucine degradation;ko00071//Fatty acid degradation;ko00410//beta-Alanine metabolism;ko00330//Arginine and proline metabolism;ko00053//Ascorbate and aldarate metabolism;ko00310//Lysine degrada…	-	-	-
Solyc04g007160.1	283	177	129	651	539	453	10.57	9.98	9.97	28.91	31.22	32.6	10.1733	30.91	1.60328	3.37264e-52	4.81245e-51	XYL1	-	-	-	PREDICTED: alpha-xylosidase 1 [Solanum lycopersicum]	-	-	GO:0005488//binding;GO:0090599//alpha-glucosidase activity	GO:0044238//primary metabolic process
Solyc08g067510.1	367	273	162	19	14	11	30.09	33.78	27.48	1.85	1.78	1.74	30.45	1.79	-4.08841	3.48614e-52	4.97146e-51	MALD3	-	-	-	PREDICTED: non-specific lipid-transfer protein 1-like [Solanum lycopersicum]	-	-	-	-
Solyc08g082640.2	374	256	179	20	15	22	4.9	5.06	4.85	0.31	0.3	0.56	4.93667	0.39	-3.66199	3.6755e-52	5.2384e-51	CSLG3	-	-	-	PREDICTED: cellulose synthase-like protein G3 [Solanum lycopersicum]	-	GO:0031224//intrinsic component of membrane	GO:0016759//cellulose synthase activity	GO:0030243//cellulose metabolic process
Solyc05g007570.4	613	386	278	100	92	61	7.04	6.69	6.6	1.36	1.64	1.35	6.77667	1.45	-2.22452	4.59372e-52	6.53935e-51	--	-	-	-	PREDICTED: uncharacterized protein LOC101267021 [Solanum lycopersicum]	-	-	-	-
Solyc03g113920.4	2206	1513	1051	899	720	590	29.73	30.77	29.31	14.4	15.05	15.32	29.9367	14.9233	-1.00434	6.30696e-52	8.95707e-51	CBP60A	-	-	-	PREDICTED: calmodulin-binding protein 60 A [Solanum lycopersicum]	-	-	-	-
Solyc10g078590.2	1687	1157	743	586	464	316	51.15	52.93	46.61	21.12	21.81	18.45	50.23	20.46	-1.29574	6.79821e-52	9.64906e-51	--	-	-	-	PREDICTED: uncharacterized protein LOC101247272 [Solanum lycopersicum]	-	-	-	-
Solyc04g057980.3	1467	929	689	508	393	272	50.67	48.42	49.24	20.86	21.05	18.1	49.4433	20.0033	-1.30554	7.03294e-52	9.97636e-51	ndhM	-	-	-	PREDICTED: NAD(P)H-quinone oxidoreductase subunit M, chloroplastic [Solanum lycopersicum]	-	GO:0043234//protein complex;GO:0044434//chloroplast part	GO:0016651//oxidoreductase activity, acting on NAD(P)H;GO:0048037//cofactor binding	GO:0010257//NADH dehydrogenase complex assembly;GO:0044710//single-organism metabolic process;GO:0051234//establishment of localization
Solyc05g025600.1	2958	1875	1377	1063	944	783	266.41	254.81	256.51	113.82	131.88	135.78	259.243	127.16	-1.02766	7.57671e-52	1.07414e-50	--	-	-	-	PREDICTED: uncharacterized protein LOC101259747 [Solanum lycopersicum]	-	-	-	GO:0044237//cellular metabolic process
Solyc12g098710.2	1336	868	621	466	334	250	27.39	26.85	26.34	11.36	10.62	9.87	26.86	10.6167	-1.33913	1.11922e-51	1.58113e-50	Z-ISO	Metabolism;Metabolism;Metabolism	Global and overview maps;Global and overview maps;Metabolism of terpenoids and polyketides	K15744;K15744;K15744	15-cis-zeta-carotene isomerase [Solanum lycopersicum]	ko01100//Metabolic pathways;ko01110//Biosynthesis of secondary metabolites;ko00906//Carotenoid biosynthesis	-	-	-
Solyc05g047590.4	538	308	239	1063	788	596	8.48	7.32	7.79	19.91	19.26	18.09	7.86333	19.0867	1.27935	2.26776e-51	3.19246e-50	PME12	-	-	-	PREDICTED: probable pectinesterase/pectinesterase inhibitor 12 [Solanum lycopersicum]	-	GO:0030312//external encapsulating structure	GO:0052689//carboxylic ester hydrolase activity	GO:0000272//polysaccharide catabolic process;GO:0009892//negative regulation of metabolic process;GO:0071555//cell wall organization
Solyc10g085950.2	42	34	19	282	268	203	1.54	1.88	1.44	12.26	15.21	14.31	1.62	13.9267	3.10378	2.34605e-51	3.30075e-50	ALS3	-	-	-	PREDICTED: protein ALUMINUM SENSITIVE 3 [Solanum lycopersicum]	-	GO:0031224//intrinsic component of membrane	-	GO:0010038//response to metal ion
Solyc05g054190.4	739	468	323	160	102	102	22.27	21.28	20.14	5.73	4.77	5.92	21.23	5.47333	-1.95561	2.50467e-51	3.52187e-50	-	-	-	-	-	-	-	-	-
Solyc03g112330.3	1090	762	583	358	272	224	30.45	32.12	33.7	11.89	11.78	12.06	32.09	11.91	-1.42995	2.5241e-51	3.54712e-50	--	-	-	-	PREDICTED: U-box domain-containing protein 52-like [Capsicum annuum]	-	-	-	-
Solyc03g006900.2	424	277	235	42	46	23	4.37	4.31	5.01	0.51	0.74	0.46	4.56333	0.57	-3.00105	2.69709e-51	3.78581e-50	--	-	-	-	Kinase superfamily protein isoform 1 [Theobroma cacao]	-	-	GO:0016772//transferase activity, transferring phosphorus-containing groups	GO:0006796//phosphate-containing compound metabolic process
Solyc00g500130.1	624	509	284	118	91	70	17.79	21.88	16.73	4.01	4.03	3.81	18.8	3.95	-2.25081	2.88567e-51	4.04111e-50	psbA	Metabolism;Metabolism	Global and overview maps;Energy metabolism	K02703;K02703	PsbA (chloroplast) [Euphorbia esula]	ko01100//Metabolic pathways;ko00195//Photosynthesis	GO:0009521//photosystem;GO:0031224//intrinsic component of membrane;GO:0031976//plastid thylakoid;GO:0044434//chloroplast part	GO:0009055//electron carrier activity;GO:0016491//oxidoreductase activity;GO:0043169//cation binding;GO:0046906//tetrapyrrole binding	GO:0006464//cellular protein modification process;GO:0006950//response to stress;GO:0009767//photosynthetic electron transport chain;GO:0032774//RNA biosynthetic process;GO:0043623//cellular protein complex assembly
Solyc00g500200.1	624	509	284	118	91	70	17.79	21.88	16.73	4.01	4.03	3.81	18.8	3.95	-2.25081	2.88567e-51	4.04111e-50	psbA	Metabolism;Metabolism	Global and overview maps;Energy metabolism	K02703;K02703	PsbA (chloroplast) [Euphorbia esula]	ko01100//Metabolic pathways;ko00195//Photosynthesis	GO:0009521//photosystem;GO:0031224//intrinsic component of membrane;GO:0031976//plastid thylakoid;GO:0044434//chloroplast part	GO:0009055//electron carrier activity;GO:0016491//oxidoreductase activity;GO:0043169//cation binding;GO:0046906//tetrapyrrole binding	GO:0006464//cellular protein modification process;GO:0006950//response to stress;GO:0009767//photosynthetic electron transport chain;GO:0032774//RNA biosynthetic process;GO:0043623//cellular protein complex assembly
Solyc00g500296.1	624	509	284	118	91	70	17.79	21.88	16.73	4.01	4.03	3.81	18.8	3.95	-2.25081	2.88567e-51	4.04111e-50	psbA	Metabolism;Metabolism	Global and overview maps;Energy metabolism	K02703;K02703	PsbA (chloroplast) [Euphorbia esula]	ko01100//Metabolic pathways;ko00195//Photosynthesis	GO:0009521//photosystem;GO:0031224//intrinsic component of membrane;GO:0031976//plastid thylakoid;GO:0044434//chloroplast part	GO:0009055//electron carrier activity;GO:0016491//oxidoreductase activity;GO:0043169//cation binding;GO:0046906//tetrapyrrole binding	GO:0006464//cellular protein modification process;GO:0006950//response to stress;GO:0009767//photosynthetic electron transport chain;GO:0032774//RNA biosynthetic process;GO:0043623//cellular protein complex assembly
Solyc00g500329.1	624	509	284	118	91	70	17.79	21.88	16.73	4.01	4.03	3.81	18.8	3.95	-2.25081	2.88567e-51	4.04111e-50	psbA	Metabolism;Metabolism	Global and overview maps;Energy metabolism	K02703;K02703	PsbA (chloroplast) [Euphorbia esula]	ko01100//Metabolic pathways;ko00195//Photosynthesis	GO:0009521//photosystem;GO:0031224//intrinsic component of membrane;GO:0031976//plastid thylakoid;GO:0044434//chloroplast part	GO:0009055//electron carrier activity;GO:0016491//oxidoreductase activity;GO:0043169//cation binding;GO:0046906//tetrapyrrole binding	GO:0006464//cellular protein modification process;GO:0006950//response to stress;GO:0009767//photosynthetic electron transport chain;GO:0032774//RNA biosynthetic process;GO:0043623//cellular protein complex assembly
Solyc07g041280.4	269	157	117	640	512	397	5.9	5.19	5.31	16.68	17.41	16.77	5.46667	16.9533	1.63284	3.14325e-51	4.39672e-50	NLP3	Metabolism	Amino acid metabolism	K13566	PREDICTED: omega-amidase, chloroplastic-like [Solanum lycopersicum]	ko00250//Alanine, aspartate and glutamate metabolism	-	-	-
Solyc01g010310.4	521	409	291	1091	901	779	20.53	24.31	23.72	51.09	55.05	59.12	22.8533	55.0867	1.2693	3.24722e-51	4.53952e-50	PDCB2	-	-	-	PREDICTED: PLASMODESMATA CALLOSE-BINDING PROTEIN 1 [Solanum lycopersicum]	-	-	-	-
Solyc04g079940.3	1364	814	630	444	318	271	25.54	23	24.41	9.88	9.23	9.77	24.3167	9.62667	-1.33684	3.58692e-51	5.00572e-50	--	-	-	-	PREDICTED: NAC domain-containing protein 19-like [Nicotiana sylvestris]	-	-	-	-
Solyc07g053200.4	351	253	189	30	20	18	15.35	16.69	17.1	1.56	1.36	1.52	16.38	1.48	-3.46827	4.65513e-51	6.4852e-50	PHOS34	-	-	-	PREDICTED: universal stress protein PHOS32-like [Solanum lycopersicum]	-	-	-	-
Solyc03g113540.3	529	342	254	65	74	46	15.33	14.96	15.23	2.24	3.33	2.57	15.1733	2.71333	-2.4834	5.83116e-51	8.10017e-50	dlcB	-	-	-	PREDICTED: uncharacterized protein LOC101263691 [Solanum lycopersicum]	-	-	-	-
Solyc03g098750.3	445	318	210	64	43	29	19.8	21.35	19.33	3.39	2.97	2.49	20.16	2.95	-2.77271	6.7422e-51	9.36034e-50	-	-	-	-	-	-	-	-	-
[truncated: 3,632 more rows]

## Sheet: WT-EO-VS-WT-E7
id	WT-E0-1_count	WT-E0-2_count	WT-E0-3_count	WT-E7-1_count	WT-E7-2_count	WT-E7-3_count	WT-E0-1_fpkm	WT-E0-2_fpkm	WT-E0-3_fpkm	WT-E7-1_fpkm	WT-E7-2_fpkm	WT-E7-3_fpkm	WT-E0_mean	WT-E7_mean	log2(fc)	PValue	FDR	Symbol	KEGG_A_class	KEGG_B_class	K_ID	Description	Pathway	GO Component	GO Function	GO Process
[truncated: 2,774 more rows]

[truncated: 2 more sheets: WT-E0-VS-A-E0, WT-E7-VS-A-E7]
