# Supplementary material for: SlTPL1 Silencing Induces Facultative Parthenocarpy in Tomato
Source: Front Plant Sci. 2021 May 20;12:672232. doi: 10.3389/fpls.2021.672232 (PMC8174789; doi:10.3389/fpls.2021.672232)
Supplement: Supplementary Figure 1 — Phenotyping of SlTPL1-RNAi tomato plants. Characterization of TSS content, Hue angle, fruit development, and ethylene production in SlTPL1-RNAi plants. [file Data_Sheet_1.zip › Supplementary Table S3. specificly different expression genes during the transition from ovary to fruit of SlTPL1RNAi and wild type plant.xls]

## Sheet: 3049
Specificly different expression genes during the transition from ovary to fruit of SlTPL1RNAi plant
id	WT-E0-1_fpkm	WT-E0-2_fpkm	WT-E0-3_fpkm	A-E0-1_fpkm	A-E0-2_fpkm	A-E0-3_fpkm	WT-E7-1_fpkm	WT-E7-2_fpkm	WT-E7-3_fpkm	A-E7-1_fpkm	A-E7-2_fpkm	A-E7-3_fpkm	WT-E0-1_count	WT-E0-2_count	WT-E0-3_count	A-E0-1_count	A-E0-2_count	A-E0-3_count	WT-E7-1_count	WT-E7-2_count	WT-E7-3_count	A-E7-1_count	A-E7-2_count	A-E7-3_count	Symbol	Description	KEGG_A_class	KEGG_B_class	Pathway	K_ID	GO Component	GO Function	GO Process
MSTRG.10088	4.7	4.64	4.63	5.7	4.68	5.76	4.3	3.69	4.07	0.9	1.47	1.34	39	54	68	90	49	44	44	48	41	12	15	11	--	-	-	-	-	-	-	-	-
MSTRG.1059	1.41	0.8	1.41	1.01	0.71	1.33	0.84	1.17	0.66	0.21	0.57	0.57	30	24	53	41	19	26	22	39	17	7	15	12	--	Retrotransposable element Tf2 [Cajanus cajan]	-	-	-	-	-	-	-
MSTRG.10606	0	0.31	0.24	0.53	1.14	1.1	0.23	0	0	0.09	0	0	0	3	3	7	10	7	2	0	0	1	0	0	--	-	-	-	-	-	-	-	-
MSTRG.10657	4.35	3.75	4.13	0.41	0.57	0.4	3.64	4.17	4.76	0.1	0.05	0.32	154	185	260	33	24	13	177	233	214	4	3	14	pol	DNA/RNA polymerases superfamily protein [Theobroma cacao]	-	-	-	-	-	-	-
MSTRG.10658	1.15	1.21	1.25	0.1	0	0.07	0.86	0.53	0.82	0.32	0.21	0.19	36	53	69	6	0	2	33	26	31	16	8	6	--	PREDICTED: uncharacterized protein LOC107062064 [Solanum tuberosum]	-	-	-	-	-	-	-
MSTRG.10662	0.16	0.34	0.13	0.29	0.25	0.43	0	0.05	0.19	0.84	0.96	0.72	2	6	3	7	4	5	0	1	3	17	15	9	--	PREDICTED: agamous-like MADS-box protein AGL104 [Solanum lycopersicum]	-	-	-	-	-	-	-
MSTRG.10694	0	0	0	0	0	0	0	0	0	1.31	0.85	1.67	0	0	0	0	0	0	0	0	0	14	7	11	--	-	-	-	-	-	-	-	-
MSTRG.10701	0.84	0.7	1.37	0.88	1.18	1.31	0.94	0.89	0.84	0.44	0.61	0.28	18	21	52	36	32	26	25	30	22	15	16	6	--	-	-	-	-	-	-	-	-
MSTRG.10731	2.18	2.7	2.46	3.1	3.05	2.11	2.75	2.86	2.82	0.78	0.65	0.72	98	170	195	265	173	87	152	201	154	56	36	32	--	PREDICTED: reticulocyte-binding protein 2 homolog a-like [Solanum pennellii]	-	-	-	-	-	-	-
MSTRG.10903	1.67	2.19	2.13	3.27	1.74	2.19	4.06	3.64	3.25	0.55	0.79	0.62	19	35	43	71	25	23	57	65	45	10	11	7	--	PREDICTED: uncharacterized protein LOC101248202 [Solanum lycopersicum]	-	-	-	-	-	-	-
MSTRG.11575	2.65	1.62	1.59	2.71	3.16	3.4	1.84	1.69	1.93	1.12	0.89	0.71	34	29	36	66	51	40	29	34	30	23	14	9	--	PREDICTED: uncharacterized protein LOC101259177 [Solanum lycopersicum]	-	-	-	-	-	-	-
MSTRG.11588	0.2	0.29	0	3.26	3.78	2.43	0	0.19	0	0.19	0.08	0	2	4	0	61	47	22	0	3	0	3	1	0	--	-	-	-	-	-	-	-	-
MSTRG.11600	2.77	3.13	2.66	5.79	5.25	4.71	3.18	3	2.48	2.14	1.62	2.19	46	73	78	183	110	72	65	78	50	57	33	36	--	PREDICTED: octapeptide-repeat protein T2-like [Solanum pennellii]	-	-	-	-	-	-	-
MSTRG.11635	0.36	0.57	0.08	0.96	0.75	0.87	0.24	0.19	0.24	0.09	0	0.07	5	11	2	25	13	11	4	4	4	2	0	1	RE1	PREDICTED: uncharacterized protein LOC107058728 [Solanum tuberosum]	-	-	-	-	-	-	-
MSTRG.12316	3.15	3.28	3.73	2.1	2.65	1.85	4.39	4.19	4.21	0.29	0.3	0.37	87	127	182	110	92	47	149	181	141	13	10	10	CYP76B6	PREDICTED: geraniol 8-hydroxylase-like [Solanum lycopersicum]	-	-	-	-	-	-	-
MSTRG.12521	4.88	4.71	4.55	4.99	5.49	4.94	4.92	5.04	4.6	2.23	1.81	2.37	215	291	354	418	305	200	267	348	246	157	98	103	--	-	-	-	-	-	-	-	-
MSTRG.12853	0.75	1.99	1.7	1.35	1.36	1.4	0.7	0.55	0.71	0	0	0.22	7	26	28	24	16	12	8	8	8	0	0	2	--	hypothetical protein A4A49_09674 [Nicotiana attenuata]	-	-	-	-	-	-	-
MSTRG.13560	0.2	0.33	0.17	0.27	0.24	0.33	0.16	0.29	0.17	1.43	1.28	1.34	4	9	6	10	6	6	4	9	4	45	31	26	MAIL3	PREDICTED: LOW QUALITY PROTEIN: serine/threonine-protein phosphatase 7 long form homolog [Solanum pennellii]	Metabolism;Metabolism	Global and overview maps;Carbohydrate metabolism	ko01100//Metabolic pathways;ko00520//Amino sugar and nucleotide sugar metabolism	K12448;K12448	-	-	-
MSTRG.13561	0.85	0.82	0.61	0.86	0.76	0.52	0.72	0.4	0.61	1.46	2.41	2.92	23	30.99	29	44	26	13	24	17	20	63	80	78	--	PREDICTED: serine/threonine-protein phosphatase 7 long form homolog [Solanum pennellii]	Metabolism;Metabolism	Global and overview maps;Carbohydrate metabolism	ko01100//Metabolic pathways;ko00520//Amino sugar and nucleotide sugar metabolism	K12448;K12448	-	-	-
MSTRG.13646	2.34	1.81	1.92	1.95	2.53	2.83	1.96	1.79	1.82	1.06	0.64	1.12	36	39	52	57	49	40	37	43	34	26	12	17	--	-	-	-	-	-	-	-	-
MSTRG.13648	3.22	2.54	2.69	2.63	2.69	2.52	1.79	1.75	1.4	0.79	0.64	0.6	114	126	168	177	120	82	78	97	60	45	28	21	--	-	-	-	-	-	-	-	-
MSTRG.13684	0	0.1	0	1.92	0.89	2	0	0	0	0.5	0.91	0.58	0	2	0	54.01	16.5	27.22	0	0	0	11.81	16.52	8.53	--	-	-	-	-	-	-	-	-
MSTRG.13703	6.41	4.37	5.48	8.43	6.5	6.82	7.12	8.55	6.51	0.89	1.16	0.87	90	86	136	225	115	88	123	188	111	20	20	12	AUR2	PREDICTED: serine/threonine-protein kinase Aurora-1 isoform X1 [Jatropha curcas]	-	-	-	-	-	-	-
MSTRG.13733	0	0.14	0	1.03	1.87	1.5	0	0	0	0.49	0.32	0.4	0	2	0	20	24	14	0	0	0	8	4	4	--	PREDICTED: ATPase GET3-like [Solanum pennellii]	-	-	-	-	-	-	-
MSTRG.13738	1.23	1.92	2.46	1.77	2.58	2.4	0.9	1.06	1.01	1.69	0.75	0.81	20	44	71	55	53	36	18	27	20	44	15	13	--	PREDICTED: uncharacterized protein LOC104107239 isoform X2 [Nicotiana tomentosiformis]	-	-	-	-	-	-	-
MSTRG.13795	1.25	2.09	1.24	1.31	0.81	1.04	1.96	2.06	1.27	0.46	0.48	0.15	17	40	30	34	14	13	33	44	21	10	8	2	--	PREDICTED: uncharacterized protein LOC109227948 [Nicotiana attenuata]	-	-	-	-	-	-	-
MSTRG.13803	1.32	1.91	1.27	1.03	0.93	0.32	1.66	1.49	1.25	0.27	0.2	0.4	27	55	46	40	24	6	42	48	31	9	5	8	--	-	-	-	-	-	-	-	-
MSTRG.13840	5.24	5.58	5.72	4.06	5.12	3.85	4.42	5.22	4.27	1.89	1.48	1.27	47	69	91	65	54.99	32	49	73.96	46	28	17	12	--	PREDICTED: uncharacterized protein LOC101261775 [Solanum lycopersicum]	-	-	-	-	-	-	-
MSTRG.13906	2.78	4.01	3.21	3.14	3.29	3.71	3.28	2.32	3.04	1.53	1.34	2.01	49	99	100	105	73	60	71	64	65	43	29	35	--	-	-	-	-	-	-	-	-
MSTRG.13926	0.33	0.31	0.68	0.52	0.74	0.84	0.8	0.74	0.54	1.82	1.97	1.95	6	8	22	18	17	14	18	21	12	53	44	35	--	-	-	-	-	-	-	-	-
MSTRG.14519	0.16	0	0	0	0	0.18	0	0.1	0	4.21	2.01	3.66	1	0	0	0	0	1	0	1	0	41	15	22	--	-	-	-	-	-	-	-	-
MSTRG.1470	4.04	3.4	3.79	2.16	2.79	2.69	3.14	2.25	1.22	0.72	0.13	0.86	54.71	64.02	91.65	57.15	48.19	33.34	51.34	47.37	21.29	15.13	2.23	11.64	CER1	PREDICTED: protein ECERIFERUM 1-like [Solanum pennellii]	Metabolism;Metabolism	Global and overview maps;Lipid metabolism	ko01110//Biosynthesis of secondary metabolites;ko00073//Cutin, suberine and wax biosynthesis	K15404;K15404	-	-	-
MSTRG.15316	1.73	1.62	1.26	1.22	1.18	0.97	1.37	0.7	1.51	0.43	0.48	0.4	35	46	45	47	30	18	34	22	37	14	12	8	--	-	-	-	-	-	-	-	-
MSTRG.15336	3.04	3.96	3.32	3.79	2.29	3.97	2.75	1.72	3.28	1.39	1.45	1.41	36	68	71	91	37	45	40	32	48	27	20	18	--	PREDICTED: uncharacterized protein LOC107778668, partial [Nicotiana tabacum]	-	-	-	-	-	-	-
MSTRG.15355	1.13	1.27	1.45	1.14	1.41	1.54	2.35	1.91	1.62	0.7	0.51	0.4	60.99	96.51	138.77	116.88	96.48	76.42	156.23	162.18	106.24	60.33	33.77	21.26	--	PREDICTED: CLIP-associated protein-like [Nicotiana attenuata]	-	-	-	-	-	-	-
MSTRG.15533	0.46	0.65	0.55	0.39	1.23	0.19	1.07	0.62	0.57	0.14	0.05	0.23	8	16	17	13	27	3	23	17	12	4	1	4	--	PREDICTED: uncharacterized protein LOC107001509 [Solanum pennellii]	-	-	-	-	-	-	-
MSTRG.15568	1.14	1.1	1.29	1.73	1.59	1.82	0.87	0.94	1.6	0.42	0.98	0.47	17	23	34	49	30	25	16	22	29	10	18	7	WRKY50	PREDICTED: probable WRKY transcription factor 75 [Solanum lycopersicum]	-	-	-	-	-	-	-
MSTRG.15828	0.22	0.08	0.25	0.12	1.13	0.36	0.36	0.42	0.09	0	0	0	2	1	4	2	13	3	4	6	1	0	0	0	--	PREDICTED: F-box/FBD/LRR-repeat protein At5g22700-like [Capsicum annuum]	-	-	-	-	-	-	-
MSTRG.16368	2.65	2.5	2.85	2.94	3.31	3.51	3.06	2.44	3.12	1.67	1.63	1.4	132	175	251	279	208	161	188	191	189	133	100	69	--	PREDICTED: uncharacterized protein LOC104648997 [Solanum lycopersicum]	-	-	-	-	-	-	-
MSTRG.16612	10.71	9.76	11.11	8.8	9.3	10.29	6.16	6.94	6.7	1.47	1.53	1.43	137	175	251	214	150	121	97	139	104	30	24	18	--	-	-	-	-	-	-	-	-
MSTRG.16613	1.01	0.92	1.22	0.98	1.26	1.1	1.4	1.01	1.9	0.45	0	0.29	7	9	15	13	11	7	12	11	16	5	0	2	--	-	-	-	-	-	-	-	-
MSTRG.16847	57.12	52.49	53.84	46.38	43.82	46.56	58.49	51.42	40.14	16.99	10.73	11.13	395	509	658	610	382	296	498	557	337	188	91	76	--	phytosulfokine precursor protein precursor [Solanum lycopersicum]	-	-	-	-	-	GO:0005102//receptor binding	GO:0044699//single-organism process
MSTRG.17194	0.34	0.44	0.25	0.36	0.27	0.25	0.09	0.32	0.42	1.06	1.7	1.6	6	11	8	12	6	4	2	9	9	30	37	28	--	-	-	-	-	-	-	-	-
MSTRG.17278	0	0.09	0	0.85	1.48	0.27	0	0.24	0.1	0	0	0	0	1	0	13	15	2	0	3	1	0	0	0	--	-	-	-	-	-	-	-	-
MSTRG.17285	2.07	1.67	2.12	2.25	1.86	2.62	1.14	1.71	1.65	0.92	0.65	1.15	31	35	56	64	35	36	21	40	30	22	12	17	--	-	-	-	-	-	-	-	-
MSTRG.17286	0.8	0.86	0.63	5.87	5.2	5.53	1.23	1.59	1.11	1.69	1.76	1.67	24	38	34	332	200	153	46	74	40	82	65	49	--	-	-	-	-	-	-	-	-
MSTRG.17287	2.17	1.28	1.07	0.79	0.75	1.44	1.92	1.14	1.63	0.24	0	0.29	23	19	20	16	10	14	25	19	21	4	0	3	--	-	-	-	-	-	-	-	-
MSTRG.17292	2.8	2.47	3.03	3.55	3.07	3.63	1.74	1.58	1.39	1.31	0.77	1.13	68	84	130	164	94	81	52	60	41	51	23	27	--	-	-	-	-	-	-	-	-
MSTRG.17373	0.26	0.09	0.16	3.81	3.7	3.82	0.08	0.41	0.08	0.28	0.39	0.39	8	4	9	225	145	109	3	20	3	14	15	12	--	Retrovirus-related Pol polyprotein from transposon TNT 1-94, partial [Glycine soja]	-	-	-	-	-	-	-
MSTRG.17408	1.06	0.75	1.04	0.63	0.67	0.77	0.52	0.45	1.05	0	0	0	15	15	26	17	12	10	9	10	18	0	0	0	--	Retrotransposon gag protein [Solanum demissum]	-	-	-	-	-	-	-
MSTRG.17458	0.57	0.2	0.4	0	0.11	0	0	0.36	0.35	0.89	0.23	0.86	4	2	5	0	1	0	0	4	3	10	2	6	--	-	-	-	-	-	-	-	-
MSTRG.17495	0	0	0	4.51	4.6	4.68	0	0	0	10.84	9.58	11.67	0	0	0	110	75	53	0	0	0	211	143	141	--	PREDICTED: uncharacterized protein LOC107027517 [Solanum pennellii]	-	-	-	-	-	-	-
MSTRG.17565	0.37	0.62	0.73	0.46	1.2	0.6	0	0.24	0.57	0	0	0	2	5	7	5	9	3	0	2	4	0	0	0	--	-	-	-	-	-	-	-	-
MSTRG.18568	0.76	1.49	1.94	2.61	1.51	4.15	2.01	1.82	2.04	0.6	0.47	0.19	4	11	18	26	10	20	13	15	13	5	3	1	--	PREDICTED: defensin Ec-AMP-D1-like [Solanum pennellii]	-	-	-	-	-	-	-
MSTRG.18729	2.68	2.78	2.41	2.05	1.35	1.32	4.25	4.82	3.41	4.64	4.27	5.05	22	32	35	32	14	10	43	62	34	61	43	41	--	-	-	-	-	-	-	-	-
MSTRG.18769	16.97	14.51	14.38	14.46	14.58	12.64	13.98	12.55	13.25	6.28	6.26	6.56	422	506	632	684	457	289	428	489	400	250	191	161	--	-	-	-	-	-	-	-	-
MSTRG.18810	1.07	0.82	0.99	0.65	0.68	0.73	0.43	0.7	0.65	1.75	1.46	1.62	45	48	73	52	36	28	22	46	33	117	75	67	--	PREDICTED: uncharacterized protein LOC102605937 [Solanum tuberosum]	-	-	-	-	-	-	-
MSTRG.18814	1.3	1.18	1.01	1.31	0.85	0.9	0.38	0.45	1.07	0.3	0.29	0.12	11	14	15	21	9	7	4	6	11	4	3	1	--	-	-	-	-	-	-	-	-
MSTRG.18823	1.48	2	1.34	2.44	2.78	3.05	1.74	1.55	2.19	0.88	0.33	0.64	40	76	64	126	95	76	58	66	72	38	11	17	--	PREDICTED: DNA-directed RNA polymerase II subunit 1-like [Solanum pennellii]	-	-	-	-	-	-	-
MSTRG.18886	2.14	1.78	1.37	1.61	1.47	1.63	1.39	1.64	1.41	0.71	0.41	0.36	30	35	34	43	26	21	24	36	24	16	7	5	--	PREDICTED: uncharacterized protein LOC107063029 [Solanum tuberosum]	-	-	-	-	-	-	-
MSTRG.18921	3.47	3.67	2.44	2.77	3.12	2.78	6.11	5.55	5.2	1.15	0.72	1.14	83	123	103	126	94	61	180	208	151	44	21	27	--	PREDICTED: uncharacterized protein LOC107006392 [Solanum pennellii]	-	-	-	-	-	-	-
MSTRG.18951	1.48	1.54	1.26	1.25	1.25	1.88	0.95	0.73	1.17	0.21	0.18	0.41	48	70	72	77	51	56	38	37	46	11	7	13	--	Retrovirus-related Pol polyprotein from transposon TNT 1-94 [Cajanus cajan]	-	-	-	-	-	-	-
MSTRG.1941	100.73	105.25	103.91	135.22	144.46	134.63	77.81	78.56	80.93	21.4	23.37	24.83	1430	2095	2607	3651	2585	1757	1360	1747	1395	486	407	348	WIN2	wound-induced protein WIN1-like precursor [Solanum lycopersicum]	-	-	-	-	-	-	GO:0009617//response to bacterium;GO:0009620//response to fungus
MSTRG.19955	2.11	1.19	1.52	2.41	1.67	2.06	1.77	1.16	1.08	0.91	0.65	0.52	29	23	37	63	29	26	30	25	18	20	11	7	--	PREDICTED: probable inositol oxygenase isoform X1 [Solanum lycopersicum]	-	-	-	-	-	-	GO:0044710//single-organism metabolic process
MSTRG.20169	2.92	2.44	2.56	4.8	4.01	3.79	1.5	1.68	2.17	1.02	0.84	0.92	93	109	144	291	161	111	59	84	84	52	33	29.05	--	-	-	-	-	-	-	-	-
MSTRG.20303	1.55	1.01	0.87	1.56	1.13	1.21	1.76	2.68	2.14	0.81	0.4	0.63	25	23	25	48	23	18	35	68	42	21	8	10	--	PREDICTED: cysteine-rich receptor-like protein kinase 3 isoform X2 [Solanum tuberosum]	-	-	-	-	-	-	-
MSTRG.2032	1.47	0.9	1.31	1.66	1.34	1.72	0.17	1.14	1.3	0.46	0.09	0.85	14	12	22	30	16	15	2	17	15	7	1	8	--	PREDICTED: DNA mismatch repair protein MLH3 isoform X5 [Solanum lycopersicum]	Genetic Information Processing	Replication and repair	ko03430//Mismatch repair	K08739	-	-	-
MSTRG.20561	0.41	0.58	1.08	1	1.18	1.62	0.33	1.3	0.34	0.34	0	0	3	6	14	14	11	11	3	15	3	4	0	0	--	-	-	-	-	-	-	-	-
MSTRG.20583	1.93	1.66	1.6	1.33	1.45	0.83	2.11	2.1	2.05	0.35	0.33	0.71	58	70	85	76	55	23	78	99	75	17	12	21	--	hypothetical protein STB1_57t00015 [Solanum tuberosum]	-	-	-	-	-	-	-
MSTRG.20715	0.72	0.74	0.93	0.97	0.63	0.65	0.68	0.79	0.72	0.42	0.36	0.16	18	26	41	46	20	15	21	31	22	17	11	4	--	-	-	-	-	-	-	-	-
MSTRG.20764	1.13	1.04	1.37	1.78	1.03	2.34	0.83	0.79	1.51	0.57	0.35	0.6	21	27	45	63	24	40	19	23	34	17	8	11	--	PREDICTED: uncharacterized protein LOC107060384 [Solanum tuberosum]	-	-	-	-	-	-	-
MSTRG.20769	0.83	0.44	1.13	0.88	1.28	0.91	0.59	0.78	0.5	0.14	0.09	0.11	15	11	36	30	29	15	13	22	11	4	2	2	--	PREDICTED: protein NLP6-like [Nicotiana sylvestris]	-	-	-	-	-	-	-
MSTRG.21490	1.62	2.49	2.54	2.63	2.28	1.9	0.71	1.59	0.93	0.7	0.71	1.01	13	28	36	40	23	14	7	20	9	9	7	8	--	cadmium tolerant 1 [Echinochloa caudata]	-	-	-	-	-	-	-
MSTRG.21652	7.04	6.58	7.1	6.77	7.64	7.58	9.06	10.3	11.26	23.4	29.44	33.75	106	139	189	194	145	105	168	243	206	564	544	502	--	-	-	-	-	-	-	-	-
MSTRG.21942	3.25	3.06	2.23	2.38	2.58	2.98	1.48	1.82	1.41	0.83	0.32	0.74	45	62	53	64	46	36	26	39	23	19	5	10	--	-	-	-	-	-	-	-	-
MSTRG.21949	0	0	0	0.88	1.54	1.13	0	0	0	0	0	0	0	0	0	13	15	8	0	0	0	0	0	0	--	-	-	-	-	-	-	-	-
MSTRG.21995	2.53	2.31	2.33	2.97	3.26	3.03	2.7	2.84	2.15	1.67	1.56	1.09	122	156	198	272	198	134	160	214	126	129	92	52	--	-	-	-	-	-	-	-	-
MSTRG.21996	1	0.46	1.17	0.26	0.68	0.7	0.58	0.69	0.41	0	0.23	0.14	14	9	29	7	12.01	9	10	15.04	7	0	4	2	--	PREDICTED: uncharacterized protein LOC101261775 [Solanum lycopersicum]	-	-	-	-	-	-	-
MSTRG.22041	0.08	0.24	0.09	1.71	2.11	1.81	0.14	0.11	0	0.42	0.2	0.08	1	4	2	39	32	20	2	2	0	8	3	1	--	-	-	-	-	-	-	-	-
MSTRG.22116	0.91	1.02	1.06	0.58	1.03	0.85	2.16	1.98	1.71	2.1	1.9	1.44	14	22	29	17	20	12	41	48	32	52	36	22	--	-	-	-	-	-	-	-	-
MSTRG.22124	4.93	5.99	4.8	6.52	5.75	5.03	10.32	10.72	8.76	1.73	2.14	1.4	64	109	110	161	94	60	165	218	138	36	34	18	--	-	-	-	-	-	-	-	-
MSTRG.22128	1.84	1.26	1.58	1.89	1.61	2.13	1.92	1.56	1.89	0.33	0.51	0.29	77	74	117	150	85	82	99	102	96	22	26	12	--	PREDICTED: uncharacterized protein LOC101265850 [Solanum lycopersicum]	-	-	-	-	-	-	-
MSTRG.2415	266.72	253.98	256.82	309.08	329.31	305.91	352.05	355.29	316.84	75.57	62.23	73.06	2614	3490	4448	5761	4068	2756	4248	5454	3770	1185	748	707	--	PREDICTED: 12S seed storage protein CRD [Solanum lycopersicum]	-	-	-	-	-	-	-
MSTRG.3126	6.6	4.31	5.37	0.97	1.19	1.72	4.83	6.56	5.68	4.88	3.13	5.63	64	57	91	18	15	15	57	99	65	75	36	52	--	-	-	-	-	-	-	-	-
MSTRG.3142	0	0.15	0.23	1.28	0.81	0.22	0	0	0.17	0.13	0	0	0	1	2	12	5	1	0	0	1	1	0	0	--	-	-	-	-	-	-	-	-
MSTRG.3169	0	0	0	3.39	4.23	3.26	0	0	0	10.7	8.47	8.43	0	0	0	69	57	32	0	0	0	183	111	89	--	-	-	-	-	-	-	-	-
MSTRG.3171	0.65	0.88	1.13	1.02	0.85	0.53	1.4	0.58	1.24	0.2	0.18	0.33	12	23	37	36	20	9	32	17	28	6	4	6	--	Zinc finger, CCHC-type [Corchorus olitorius]	-	-	-	-	-	-	-
MSTRG.3453	11.35	10.13	8.31	12.4	12.03	12.18	9.86	9.32	8.83	3.27	4.6	4.58	143	179	185	297	191	141	153	184	135	66	71	57	21D7	PREDICTED: probable 26S proteasome non-ATPase regulatory subunit 3 [Solanum pennellii]	Genetic Information Processing	Folding, sorting and degradation	ko03050//Proteasome	K03033	-	-	GO:0009894//regulation of catabolic process
MSTRG.4490	2.11	2.28	2.03	1.45	2.03	2.16	1.92	2.41	1.79	1.12	0.57	1.1	33	50	56	43	40	31	37	59	34	28	11	17	SAC6	PREDICTED: phosphoinositide phosphatase SAC6 [Solanum tuberosum]	Metabolism;Environmental Information Processing;Metabolism	Global and overview maps;Signal transduction;Carbohydrate metabolism	ko01100//Metabolic pathways;ko04070//Phosphatidylinositol signaling system;ko00562//Inositol phosphate metabolism	K21797;K21797;K21797	-	-	-
MSTRG.4625	0	0	0	0	0	0	0	0	0.29	0.78	1.02	1.81	0	0	0	0	0	0	0	0	2	7	7	10	--	PREDICTED: high mobility group B protein 10 isoform X1 [Solanum lycopersicum]	-	-	-	-	-	-	-
MSTRG.4997	3.85	4.7	4.22	6.73	7.97	6.07	3	2.81	2.13	1.08	0.7	1.43	49	84	95	163.03	128	71.06	47	56	33	22	11	18	--	rapid alkalinization factor 5 [Solanum chacoense]	-	-	-	-	-	-	-
MSTRG.5527	0.69	1.16	0.46	1.4	1.38	1.39	0.75	1.33	1.62	2.97	2.64	3.05	6	14	7	23	15	11	8	18	17	41	28	26	--	-	-	-	-	-	-	-	-
MSTRG.5932	0	0.21	0	1.34	1.4	1.07	0	0.06	0	0.25	0.24	0.1	0	3	0	26	18	10	0	1	0	4	3	1	--	PREDICTED: uncharacterized protein LOC101247674 [Solanum lycopersicum]	-	-	-	-	-	-	-
MSTRG.601	2.29	2.1	1.84	1.5	1.24	1.19	0.94	1.17	1.25	0.24	0.26	0.16	101	130	143	126	69	48	51	81	67	17	14	7	--	PREDICTED: zinc finger BED domain-containing protein DAYSLEEPER-like [Nicotiana sylvestris]	-	-	-	-	-	-	-
MSTRG.6024	3.79	2.99	2.93	2.94	2.87	1.96	2.6	2.86	3.45	1.13	0.9	0.77	65	72	89	96	62	31	55	77	72	31	19	13	--	-	-	-	-	-	-	-	-
MSTRG.6064	5.33	5.4	4.98	5.15	5.41	4.72	5.84	4.75	3.88	1.32	1.72	1.51	43	61	71	79	55	35	58	60	38	17	17	12	--	-	-	-	-	-	-	-	-
MSTRG.610	0.58	0.65	0.58	1.36	1.36	0.91	0.5	0.82	0.6	0.39	0.48	0.41	16	25	28	71	47	23	17	35	20	17	16	11	--	-	-	-	-	-	-	-	-
MSTRG.6113	3.03	1.72	2.7	1.62	2.76	2.14	4.01	3.69	4.71	0.56	0.41	0.17	54	43	85	55	62	35	88	103	102	16	9	3	--	-	-	-	-	-	-	-	-
MSTRG.6146	3.28	3.43	2.63	3.16	3.06	3.51	3.78	3.48	3.16	1.51	1.79	1.14	104	153.39	145	190.38	125	106.37	141.24	172	115	83.75	65	35	--	-	-	-	-	-	-	-	-
MSTRG.6150	15.35	14.99	13.4	11.84	10.45	7.8	12.19	14.06	15.39	5.32	4.08	5.07	92	126	142	135	79	43	90	132	112	51	30	30	--	-	-	-	-	-	-	-	-
MSTRG.6182	1.12	0.25	0.54	1.68	1.23	1.6	1.19	1.05	0.78	0.11	0.42	0	13	4	11	37	18	17	17	19	11	2	6	0	--	-	-	-	-	-	-	-	-
MSTRG.6214	0.21	0.6	0.06	0.83	2.09	0.92	0.6	0.54	0.78	0.33	0.17	0.53	2	8	1	15	25	8	7	8	9	5	2	5	--	-	-	-	-	-	-	-	-
MSTRG.6226	0.18	0.97	0.56	0.19	0.22	0.39	0.29	0.29	0.07	1.47	0.66	0.73	2	15	11	4	3	4	4	5	1	26	9	8	--	-	-	-	-	-	-	-	-
MSTRG.6227	0.2	0.46	0.29	0.38	0.47	0.72	0.41	0.39	0.27	4.61	4.33	4.66	8	25	20	28	23	26	20	24	13	289	208	180	--	PREDICTED: uncharacterized protein LOC107013222 [Solanum pennellii]	-	-	-	-	-	-	-
MSTRG.651	0	0.12	0.12	0.41	0.95	0.72	0.3	0.18	0.14	0.39	0.1	0.13	0	4	5	19	29	16	9	7	4	15	3	3	--	PREDICTED: LOW QUALITY PROTEIN: uncharacterized protein LOC107006269 [Solanum pennellii]	-	-	-	-	-	-	-
MSTRG.655	2.17	1.38	1.35	1.57	2.48	1.06	0.75	0.92	0.29	0.33	0.49	0.26	13	13	16	21	21	6	6	9	2	3	4	2	--	PREDICTED: uncharacterized protein LOC109234066 [Nicotiana attenuata]	-	-	-	-	-	-	-
MSTRG.6550	0.68	0.85	0.58	2.87	2.96	3.37	0.6	0.76	0.54	0.57	0.46	0.35	21	35	33	172	105	87	25	38	22	26	15	9	--	PREDICTED: uncharacterized protein LOC107013513 [Solanum pennellii]	-	-	-	-	-	-	-
MSTRG.6635	0.56	0.3	0.16	0.81	1.99	1.98	0	0.45	1.15	0.17	0.46	0.57	4	3	2	11	18	13	0	5	10	2	4	4	--	hypothetical protein SDM1_29t00007 [Solanum demissum]	-	-	-	-	-	-	-
MSTRG.681	0.34	0.24	0.32	0.06	0.36	0.37	0.46	1.52	0.65	3.83	3.42	2.76	3	3	5	1	4	3	5	21	7	54	37	24	--	-	-	-	-	-	-	-	-
MSTRG.6810	0.47	0.26	0.21	0.11	0.5	0.28	0.3	0.4	0.39	0	0	0.05	9	7	7	4	12	5	7	12	9	0	0	1	--	-	-	-	-	-	-	-	-
MSTRG.712	0.83	1.48	1.21	0.22	0.6	0.5	1.44	0.99	1.39	0.07	0.04	0.24	18	44	46	9	15	10	39	34	37	2	1	5	--	PREDICTED: DNA mismatch repair protein MLH3 isoform X1 [Nicotiana attenuata]	-	-	-	-	-	-	-
MSTRG.742	1.36	1.21	1.03	0.9	0.18	0.49	1.57	1.09	0.75	0	0	0	12	15	16	15	2	4	17	15	8	0	0	0	--	-	-	-	-	-	-	-	-
MSTRG.821	3.98	3.93	3.96	1.98	1.99	2.2	5.29	4.86	3.78	0.48	0.45	0.53	130	180	229	123	82	66	213	249	150	25	18	17	--	pol polyprotein [Citrus x paradisi]	-	-	-	-	-	-	-
MSTRG.822	0.71	1.15	1.96	2.07	3.07	2.46	1.5	1.48	1.18	1.3	1.41	0.97	12	27	58	66	65	38	31	39	24	35	29	16	--	-	-	-	-	-	-	-	-
MSTRG.8441	0.74	0.49	0.36	1.16	1.21	1.55	0.73	0.88	0.65	0.16	0.22	0.11	14	13	12	42	29	27	17	26	15	5	5	2	--	uncharacterized protein LOC102577703 [Solanum tuberosum]	-	-	-	-	-	-	-
MSTRG.8470	0.93	0.75	1.02	0.98	0.69	1.08	0.65	0.91	0.77	0.27	0.4	0.19	15	17	29	30	14	16	13	23	15	7	8	3	--	PREDICTED: rhamnogalacturonate lyase-like [Solanum pennellii]	-	-	-	-	-	-	-
MSTRG.8476	6.06	5.29	7.01	7.33	6.96	6.69	7.5	7.16	6.48	3.39	3.02	3.48	67	82	137	154	97	68	102	124	87	60	41	38	--	-	-	-	-	-	-	-	-
MSTRG.848	0	0	0	0.04	0	0.18	0	0.05	0	0.95	0.41	0.17	0	0	0	1	0	2	0	1	0	18	6	2	--	PREDICTED: F-box protein CPR30-like [Solanum tuberosum]	-	-	-	-	-	-	-
MSTRG.8491	0.12	0.49	0.07	1.21	1.74	2.01	0.47	0	0.19	0.07	0	0.12	1	6	1	20	19	16	5	0	2	1	0	1	--	-	-	-	-	-	-	-	-
MSTRG.8500	0	0.12	0	0.26	1.44	0.36	0	0.21	0	0	0	0	0	1	0	3	11	2	0	2	0	0	0	0	--	-	-	-	-	-	-	-	-
MSTRG.8504	2.88	2.72	2.32	3.45	2.97	2.51	3.16	2.71	1.54	1.4	1.47	1.53	40	53	57	91	52	32	54	59	26	31	25	21	--	-	-	-	-	-	-	-	-
MSTRG.8682	13.59	13.55	14.17	10.85	10	9.88	9.44	11.34	12.47	42.46	40.38	42.95	166	232	306	252	154	111	142	217	185	830	605	518	--	PREDICTED: GATA zinc finger domain-containing protein 14-like, partial [Solanum lycopersicum]	-	-	-	-	-	-	-
MSTRG.8708	2.47	3.62	2.51	4	4.89	3.42	5.48	4.25	5.08	8.31	9.36	8.82	20.43	42	36.65	63	51	26	55.83	55	51	110	95	72	--	-	-	-	-	-	-	-	-
MSTRG.8775	0.27	0.9	0.72	0.52	0.87	0.91	0.94	1.11	1.33	0.2	0.04	0.37	5.14	24	24.33	18.77	20.88	16	22	33	30.85	6	1.05	7	GIP	retrotransposon polyprotein [Rosa rugosa]	-	-	-	-	-	-	-
MSTRG.8932	206.91	196.79	200.79	209.31	208.47	207.62	327.18	348.32	322.21	66.97	66.11	68.32	4354	5806.32	7467	8376.95	5529.53	4016.23	8476.69	11481	8231.86	2255	1706.28	1419.49	--	Abscicic acid stress ripening protein 4 [Solanum lycopersicum]	-	-	-	-	-	-	-
MSTRG.9637	1.55	1.46	1.66	2.1	1.12	1.8	0.97	1.12	1.16	0.57	0.46	0.5	22	29	41.53	56.69	20	23.46	17	25	19.92	13	8	7	--	PREDICTED: LOW QUALITY PROTEIN: NADH-ubiquinone oxidoreductase chain 5-like [Gossypium hirsutum]	Metabolism;Metabolism	Global and overview maps;Energy metabolism	ko01100//Metabolic pathways;ko00190//Oxidative phosphorylation	K03883;K03883	-	-	-
MSTRG.9978	0.93	1.47	1.28	1.61	1.58	2.1	1.84	2.16	1.37	0.66	0.76	0.61	14	31	34	46	30	29	34	51	25	16	14	9	At1g66480	PREDICTED: uncharacterized protein At1g66480-like isoform X1 [Solanum lycopersicum]	-	-	-	-	-	-	-
Solyc00g028960.1	0	0	0	1.36	0.73	1.2	0.45	0	0	0	0	0	0	0	0	14	5	6	3	0	0	0	0	0	GRXS1	PREDICTED: monothiol glutaredoxin-S1-like [Solanum lycopersicum]	-	-	-	-	-	-	-
Solyc00g500023.1	1.52	1.63	1.18	1.64	2.1	1.41	1.05	1.08	1.34	0.67	0.78	0.91	27	40.71	37	55.3	47	23	23	30	29	19	17	16	clpP	clp protease proteolytic subunit (chloroplast) [Solanum lycopersicum]	-	-	-	-	GO:0009532//plastid stroma	GO:0070011//peptidase activity, acting on L-amino acid peptides	GO:0019538//protein metabolic process
Solyc00g500024.1	4.96	4.66	3.59	2.77	3.48	2.93	3.14	1.85	2.9	0.95	1.18	1.07	131.5	173.5	168.5	140	116.5	71.5	102.5	77	93.5	40.5	38.5	28	psbB	PREDICTED: LOW QUALITY PROTEIN: photosystem II CP47 reaction center protein-like [Gossypium hirsutum]	Metabolism;Metabolism	Global and overview maps;Energy metabolism	ko01100//Metabolic pathways;ko00195//Photosynthesis	K02704;K02704	GO:0009521//photosystem;GO:0031224//intrinsic component of membrane;GO:0044434//chloroplast part	GO:0046906//tetrapyrrole binding	GO:0006464//cellular protein modification process;GO:0022900//electron transport chain
Solyc00g500027.1	6.23	4.74	4.82	4.27	4.42	3.48	2.86	1.57	4.32	1.38	0.74	1.41	76	81	104	99	68	39	43	30	64	27	11	17	petB	PREDICTED: cytochrome b6 [Nicotiana tabacum]	Metabolism;Metabolism	Global and overview maps;Energy metabolism	ko01100//Metabolic pathways;ko00195//Photosynthesis	K02635;K02635	GO:0031224//intrinsic component of membrane;GO:0034357//photosynthetic membrane;GO:0044434//chloroplast part	GO:0003824//catalytic activity;GO:0009055//electron carrier activity;GO:0043169//cation binding;GO:0046906//tetrapyrrole binding	GO:0022900//electron transport chain
Solyc00g500054.1	3.58	3.57	3.07	2.6	3.26	2.68	2.55	2.03	2.81	0.94	0.8	0.81	145	202.67	220	200.33	166.67	99.67	127	129	138	60.67	39.67	32.33	psbC	PREDICTED: LOW QUALITY PROTEIN: photosystem II CP43 reaction center protein-like [Prunus mume]	Metabolism;Metabolism	Global and overview maps;Energy metabolism	ko01100//Metabolic pathways;ko00195//Photosynthesis	K02705;K02705	GO:0009521//photosystem;GO:0031224//intrinsic component of membrane;GO:0044434//chloroplast part	GO:0009055//electron carrier activity;GO:0043169//cation binding;GO:0046906//tetrapyrrole binding	GO:0006464//cellular protein modification process;GO:0009767//photosynthetic electron transport chain
Solyc00g500056.1	2.62	2.75	2.59	1.7	2.17	1.54	1.97	1.7	2.1	0.78	0.76	0.62	100.33	148	175.67	124	104.67	54.33	93	102	97.59	47.67	35.67	23.33	psaB	photosystem I P700 apoprotein A2 [Solanum bulbocastanum]	Metabolism;Metabolism	Global and overview maps;Energy metabolism	ko01100//Metabolic pathways;ko00195//Photosynthesis	K02690;K02690	GO:0009521//photosystem;GO:0031224//intrinsic component of membrane;GO:0044434//chloroplast part	GO:0003824//catalytic activity;GO:0043169//cation binding;GO:0046906//tetrapyrrole binding;GO:0051536//iron-sulfur cluster binding	GO:0006464//cellular protein modification process;GO:0044710//single-organism metabolic process
Solyc00g500057.1	3.37	3.55	2.96	2.11	2.66	2.31	2	2.09	2.83	0.8	0.78	0.92	115	169.5	178.55	136.5	114.5	72.5	83.76	111.86	117	43.5	32.5	31	psaA	photosystem I P700 apoprotein A1 [Solanum bulbocastanum]	Metabolism;Metabolism	Global and overview maps;Energy metabolism	ko01100//Metabolic pathways;ko00195//Photosynthesis	K02689;K02689	GO:0009521//photosystem;GO:0031224//intrinsic component of membrane;GO:0044434//chloroplast part	GO:0003824//catalytic activity;GO:0043169//cation binding;GO:0046906//tetrapyrrole binding;GO:0051536//iron-sulfur cluster binding	GO:0006464//cellular protein modification process;GO:0044710//single-organism metabolic process
Solyc00g500062.1	0.9	0.86	0.81	0.79	1.49	0.33	1.34	0.62	0.56	0.24	0.06	0.23	12	16	19	20	25	4	22	13	9	5	1	3	ndhK	NdhK (plastid) [Solanum melongena]	Metabolism;Metabolism	Global and overview maps;Energy metabolism	ko01100//Metabolic pathways;ko00190//Oxidative phosphorylation	K05582;K05582	GO:0016020//membrane;GO:0044434//chloroplast part	GO:0043169//cation binding;GO:0048037//cofactor binding;GO:0050136//NADH dehydrogenase (quinone) activity;GO:0051536//iron-sulfur cluster binding	GO:0006091//generation of precursor metabolites and energy;GO:0044710//single-organism metabolic process;GO:0051234//establishment of localization
Solyc00g500063.1	26.12	27.92	24.32	20.16	22.57	18.66	15.87	14.65	19.42	7.4	7.39	8.09	1882.95	2822	3098	2764	2051	1237	1409	1654	1700	853.58	653.74	576	rbcL	ribulose-1,5-bisphosphate carboxylase/oxygenase large subunit (chloroplast) [Scopolia parviflora]	Metabolism;Metabolism;Metabolism;Metabolism	Global and overview maps;Global and overview maps;Carbohydrate metabolism;Energy metabolism	ko01100//Metabolic pathways;ko01200//Carbon metabolism;ko00630//Glyoxylate and dicarboxylate metabolism;ko00710//Carbon fixation in photosynthetic organisms	K01601;K01601;K01601;K01601	GO:0009536//plastid	GO:0016491//oxidoreductase activity;GO:0016831//carboxy-lyase activity;GO:0043169//cation binding	GO:0015977//carbon fixation;GO:0043094//cellular metabolic compound salvage
Solyc00g500071.1	4.96	4.66	3.59	2.77	3.48	2.93	3.14	1.85	2.9	0.95	1.18	1.07	131.5	173.5	168.5	140	116.5	71.5	102.5	77	93.5	40.5	38.5	28	psbB	PREDICTED: LOW QUALITY PROTEIN: photosystem II CP47 reaction center protein-like [Gossypium hirsutum]	Metabolism;Metabolism	Global and overview maps;Energy metabolism	ko01100//Metabolic pathways;ko00195//Photosynthesis	K02704;K02704	GO:0009521//photosystem;GO:0031224//intrinsic component of membrane;GO:0044434//chloroplast part	GO:0046906//tetrapyrrole binding	GO:0006464//cellular protein modification process;GO:0022900//electron transport chain
Solyc00g500130.1	24.51	22.49	18.74	17.79	21.88	16.73	18.66	14.67	20.63	4.01	4.03	3.81	452.25	582	611.25	624.25	509	283.75	424	424	462.25	118.5	91.25	69.5	psbA	PsbA (chloroplast) [Euphorbia esula]	Metabolism;Metabolism	Global and overview maps;Energy metabolism	ko01100//Metabolic pathways;ko00195//Photosynthesis	K02703;K02703	GO:0009521//photosystem;GO:0031224//intrinsic component of membrane;GO:0031976//plastid thylakoid;GO:0044434//chloroplast part	GO:0009055//electron carrier activity;GO:0016491//oxidoreductase activity;GO:0043169//cation binding;GO:0046906//tetrapyrrole binding	GO:0006464//cellular protein modification process;GO:0006950//response to stress;GO:0009767//photosynthetic electron transport chain;GO:0032774//RNA biosynthetic process;GO:0043623//cellular protein complex assembly
Solyc00g500136.1	3.58	3.57	3.07	2.6	3.26	2.68	2.55	2.03	2.81	0.94	0.8	0.81	145	202.67	220	200.33	166.67	99.67	127	129	138	60.67	39.67	32.33	psbC	PREDICTED: LOW QUALITY PROTEIN: photosystem II CP43 reaction center protein-like [Prunus mume]	Metabolism;Metabolism	Global and overview maps;Energy metabolism	ko01100//Metabolic pathways;ko00195//Photosynthesis	K02705;K02705	GO:0009521//photosystem;GO:0031224//intrinsic component of membrane;GO:0044434//chloroplast part	GO:0009055//electron carrier activity;GO:0043169//cation binding;GO:0046906//tetrapyrrole binding	GO:0006464//cellular protein modification process;GO:0009767//photosynthetic electron transport chain
Solyc00g500138.1	2.62	2.75	2.59	1.7	2.17	1.54	1.97	1.7	2.1	0.78	0.76	0.62	100.33	148	175.67	124	104.67	54.33	93	102	97.59	47.67	35.67	23.33	psaB	photosystem I P700 apoprotein A2 [Solanum bulbocastanum]	Metabolism;Metabolism	Global and overview maps;Energy metabolism	ko01100//Metabolic pathways;ko00195//Photosynthesis	K02690;K02690	GO:0009521//photosystem;GO:0031224//intrinsic component of membrane;GO:0044434//chloroplast part	GO:0003824//catalytic activity;GO:0043169//cation binding;GO:0046906//tetrapyrrole binding;GO:0051536//iron-sulfur cluster binding	GO:0006464//cellular protein modification process;GO:0044710//single-organism metabolic process
Solyc00g500184.1	0.57	0.81	0.74	0.72	0.41	0.74	0.37	0.04	0.47	0.18	0.23	0.17	10	20	23	24	9	12	8	1	10	5	5	3	NAD7	NADH dehydrogenase subunit 7 [Nicotiana tabacum]	Metabolism;Metabolism	Global and overview maps;Energy metabolism	ko01100//Metabolic pathways;ko00190//Oxidative phosphorylation	K03935;K03935	GO:0043231//intracellular membrane-bounded organelle;GO:0044425//membrane part	GO:0000166//nucleotide binding;GO:0048037//cofactor binding;GO:0050136//NADH dehydrogenase (quinone) activity	GO:0044710//single-organism metabolic process
Solyc00g500191.1	0.08	0.06	0	0.15	0.13	0.09	0	0.11	0	0	0	0	2	2.01	0	6.51	4	1.9	0	4	0	0	0	0	TIC214	hypothetical chloroplast RF1 (chloroplast) [Solanum lycopersicum]	-	-	-	-	GO:0043231//intracellular membrane-bounded organelle	-	-
Solyc00g500200.1	24.51	22.49	18.74	17.79	21.88	16.73	18.66	14.67	20.63	4.01	4.03	3.81	452.25	582	611.25	624.25	509	283.75	424	424	462.25	118.5	91.25	69.5	psbA	PsbA (chloroplast) [Euphorbia esula]	Metabolism;Metabolism	Global and overview maps;Energy metabolism	ko01100//Metabolic pathways;ko00195//Photosynthesis	K02703;K02703	GO:0009521//photosystem;GO:0031224//intrinsic component of membrane;GO:0031976//plastid thylakoid;GO:0044434//chloroplast part	GO:0009055//electron carrier activity;GO:0016491//oxidoreductase activity;GO:0043169//cation binding;GO:0046906//tetrapyrrole binding	GO:0006464//cellular protein modification process;GO:0006950//response to stress;GO:0009767//photosynthetic electron transport chain;GO:0032774//RNA biosynthetic process;GO:0043623//cellular protein complex assembly
Solyc00g500206.1	3.58	3.57	3.07	2.6	3.26	2.68	2.55	2.03	2.81	0.94	0.8	0.81	145	202.67	220	200.33	166.67	99.67	127	129	138	60.67	39.67	32.33	psbC	PREDICTED: LOW QUALITY PROTEIN: photosystem II CP43 reaction center protein-like [Prunus mume]	Metabolism;Metabolism	Global and overview maps;Energy metabolism	ko01100//Metabolic pathways;ko00195//Photosynthesis	K02705;K02705	GO:0009521//photosystem;GO:0031224//intrinsic component of membrane;GO:0044434//chloroplast part	GO:0009055//electron carrier activity;GO:0043169//cation binding;GO:0046906//tetrapyrrole binding	GO:0006464//cellular protein modification process;GO:0009767//photosynthetic electron transport chain
Solyc00g500208.1	2.62	2.75	2.59	1.7	2.17	1.54	1.97	1.7	2.1	0.78	0.76	0.62	100.33	148	175.67	124	104.67	54.33	93	102	97.59	47.67	35.67	23.33	psaB	photosystem I P700 apoprotein A2 [Solanum bulbocastanum]	Metabolism;Metabolism	Global and overview maps;Energy metabolism	ko01100//Metabolic pathways;ko00195//Photosynthesis	K02690;K02690	GO:0009521//photosystem;GO:0031224//intrinsic component of membrane;GO:0044434//chloroplast part	GO:0003824//catalytic activity;GO:0043169//cation binding;GO:0046906//tetrapyrrole binding;GO:0051536//iron-sulfur cluster binding	GO:0006464//cellular protein modification process;GO:0044710//single-organism metabolic process
Solyc00g500209.1	3.37	3.55	2.96	2.11	2.66	2.31	2	2.09	2.83	0.8	0.78	0.92	115	169.5	178.55	136.5	114.5	72.5	83.76	111.86	117	43.5	32.5	31	psaA	photosystem I P700 apoprotein A1 [Solanum bulbocastanum]	Metabolism;Metabolism	Global and overview maps;Energy metabolism	ko01100//Metabolic pathways;ko00195//Photosynthesis	K02689;K02689	GO:0009521//photosystem;GO:0031224//intrinsic component of membrane;GO:0044434//chloroplast part	GO:0003824//catalytic activity;GO:0043169//cation binding;GO:0046906//tetrapyrrole binding;GO:0051536//iron-sulfur cluster binding	GO:0006464//cellular protein modification process;GO:0044710//single-organism metabolic process
Solyc00g500260.1	0.57	0.69	0.68	0.51	0.5	0.52	0.6	0.23	0.36	0.35	0.12	0.18	27.49	46.87	58.17	46.74	30.27	23.18	35.64	17.56	21.11	27.31	7.08	8.51	MT-CYB	apocytochrome b (mitochondrion) [Capsicum annuum]	Metabolism;Metabolism	Global and overview maps;Energy metabolism	ko01100//Metabolic pathways;ko00190//Oxidative phosphorylation	K00412;K00412	GO:0031224//intrinsic component of membrane	GO:0003824//catalytic activity;GO:0043169//cation binding	GO:0022900//electron transport chain
Solyc00g500296.1	24.51	22.49	18.74	17.79	21.88	16.73	18.66	14.67	20.63	4.01	4.03	3.81	452.25	582	611.25	624.25	509	283.75	424	424	462.25	118.5	91.25	69.5	psbA	PsbA (chloroplast) [Euphorbia esula]	Metabolism;Metabolism	Global and overview maps;Energy metabolism	ko01100//Metabolic pathways;ko00195//Photosynthesis	K02703;K02703	GO:0009521//photosystem;GO:0031224//intrinsic component of membrane;GO:0031976//plastid thylakoid;GO:0044434//chloroplast part	GO:0009055//electron carrier activity;GO:0016491//oxidoreductase activity;GO:0043169//cation binding;GO:0046906//tetrapyrrole binding	GO:0006464//cellular protein modification process;GO:0006950//response to stress;GO:0009767//photosynthetic electron transport chain;GO:0032774//RNA biosynthetic process;GO:0043623//cellular protein complex assembly
Solyc00g500302.1	1.11	1.59	3.28	2.31	2.63	1.44	1.61	1.59	1.64	0.36	0.88	1.34	13.41	26.94	70	53	40	16	24	30	24	6.97	13	16	AtMg00640	atp synthase protein mi25 [Nicotiana attenuata]	-	-	-	-	GO:0031090//organelle membrane;GO:0031224//intrinsic component of membrane;GO:0043231//intracellular membrane-bounded organelle;GO:0045263//proton-transporting ATP synthase complex, coupling factor F(o)	GO:0015077//monovalent inorganic cation transmembrane transporter activity	GO:0006754//ATP biosynthetic process;GO:0006818//hydrogen transport;GO:0016070//RNA metabolic process
Solyc00g500329.1	24.51	22.49	18.74	17.79	21.88	16.73	18.66	14.67	20.63	4.01	4.03	3.81	452.25	582	611.25	624.25	509	283.75	424	424	462.25	118.5	91.25	69.5	psbA	PsbA (chloroplast) [Euphorbia esula]	Metabolism;Metabolism	Global and overview maps;Energy metabolism	ko01100//Metabolic pathways;ko00195//Photosynthesis	K02703;K02703	GO:0009521//photosystem;GO:0031224//intrinsic component of membrane;GO:0031976//plastid thylakoid;GO:0044434//chloroplast part	GO:0009055//electron carrier activity;GO:0016491//oxidoreductase activity;GO:0043169//cation binding;GO:0046906//tetrapyrrole binding	GO:0006464//cellular protein modification process;GO:0006950//response to stress;GO:0009767//photosynthetic electron transport chain;GO:0032774//RNA biosynthetic process;GO:0043623//cellular protein complex assembly
Solyc00g500406.1	1.88	1.84	1.26	1.89	2.26	2.59	1.95	1.49	2.46	1.11	0.87	0.76	54.33	74.81	64.25	104.26	82.43	68.8	69.43	67.6	86.37	51.31	31.03	21.82	N	PREDICTED: TMV resistance protein N-like [Solanum lycopersicum]	-	-	-	-	-	-	-
Solyc01g005040.3	0.17	0.24	0.1	0.18	0.07	0.46	0.07	0.11	0.07	0	0	0	2	4	2	4	1	5	1	2	1	0	0	0	PIMP1	PREDICTED: CASP-like protein PIMP1 [Solanum lycopersicum]	-	-	-	-	-	-	-
Solyc01g005060.3	3.86	3.13	3.66	2.33	2.46	3.28	4.5	4.02	4.2	8.04	7.09	8.26	87	99	146	100	70	68	125	142	115	290	196	184	IDD14	PREDICTED: protein SHOOT GRAVITROPISM 5 [Solanum lycopersicum]	-	-	-	-	-	-	-
Solyc01g005070.3	0.19	0.11	0.15	0.1	0.15	0.08	0.12	0.02	0.03	0.64	0.65	0.53	5	4	7	5	5	2	4	1	1	27	21	14	At4g32285	PREDICTED: putative clathrin assembly protein At1g25240 [Solanum lycopersicum]	-	-	-	-	-	-	-
Solyc01g005220.3	2.25	2.11	2.16	2.26	3.07	2.86	3.12	3.5	3.06	1.38	1.4	1.31	89	117	151	170	153	104	152	217	147	87	68	51	At1g14780	PREDICTED: MACPF domain-containing protein At1g14780 [Solanum lycopersicum]	-	-	-	-	-	-	-
Solyc01g005400.3	8.19	7.65	7.61	9.41	13.89	13.39	9.82	7.82	7.35	2.96	3.18	3.2	145	190	238	317	310	218	214	217	158	84	69	56	PXG4	PREDICTED: probable peroxygenase 5 [Solanum lycopersicum]	Metabolism	Lipid metabolism	ko00073//Cutin, suberine and wax biosynthesis	K17991	-	-	-
Solyc01g005450.3	4.9	5.66	6.74	7.32	7.28	7.8	4.86	6.02	3.87	3.22	2.56	2.87	95	154	231	270	178	139	116	183	91	100	61	55	SKIP28	PREDICTED: F-box protein SKIP28 [Solanum lycopersicum]	-	-	-	-	-	-	-
Solyc01g005510.3	0.93	0.64	0.68	2.68	3.07	2.51	0.45	0.68	0.7	0.02	0.04	0	35	34	45	192	146	87	21	40	32	1	2	0	Bp10	PREDICTED: L-ascorbate oxidase homolog [Solanum lycopersicum]	Metabolism;Metabolism	Global and overview maps;Carbohydrate metabolism	ko01100//Metabolic pathways;ko00053//Ascorbate and aldarate metabolism	K00423;K00423	-	-	-
Solyc01g005590.2	45.71	48.22	50.5	45.14	43.17	44.25	50.83	50.81	52.55	20.24	22.3	20.67	336	497	656	631	400	299	460	585	469	238	201	150	--	PREDICTED: arabinogalactan peptide 13 [Solanum lycopersicum]	-	-	-	-	-	-	-
Solyc01g005680.4	0.18	0.6	0.57	0.69	1.18	0.71	0.24	0.53	0.25	0.26	0.24	0.12	3	14	17	22	25	11	5	14	5	7	5	2	LOG8	PREDICTED: cytokinin riboside 5'-monophosphate phosphoribohydrolase LOG8 [Solanum lycopersicum]	-	-	-	-	-	-	-
Solyc01g005720.3	8.27	9.57	9.17	9.09	8.24	8.3	5.2	5.02	3.92	1.08	1.22	0.88	315.86	512.57	619.35	660.42	396.91	291.7	244.43	300.71	182.03	66	57.2	33.06	HCR9-0	PREDICTED: receptor-like protein 12 [Solanum lycopersicum]	-	-	-	-	-	-	-
Solyc01g005730.3	5.68	5.73	5.58	6.59	6.26	5.7	5.91	5.97	5.26	1.73	1.25	1.6	270	382	469	596	375	249	346	445	304	132	73	75	HCR9-0	PREDICTED: receptor-like protein 12 isoform X1 [Solanum pennellii]	-	-	-	-	-	-	-
Solyc01g005760.3	18.72	17.47	18.5	28.42	28.01	27.77	19.51	18.91	19.36	11.5	11.08	12.92	920.14	1203.43	1606.65	2656.58	1735.09	1254.3	1180.57	1455.29	1154.97	904	667.8	626.94	HCR9-0	PREDICTED: receptor-like protein 12 [Solanum lycopersicum]	-	-	-	-	-	-	-
Solyc01g005850.2	0.06	0.23	0.37	0.2	0.26	0.07	0	0.21	0	0.57	0.74	0.92	1	5	10	6	5	1	0	5	0	14	14	14	--	PREDICTED: extensin-3-like isoform X1 [Solanum lycopersicum]	-	-	-	-	-	-	-
Solyc01g005870.3	30.91	29.21	27.86	31.08	29.16	29.27	15.18	15.5	14.5	4.62	4.27	4.91	1268	1680	2020	2425	1508	1104	767	996	722	303	215	199	HCR9-0	PREDICTED: receptor-like protein 12 [Solanum lycopersicum]	-	-	-	-	-	-	-
Solyc01g005880.1	0.44	0.75	0.81	0.58	0.74	0.48	0.27	0.39	0.45	0.03	0.04	0.11	8	19	26	20	17	8	6	11	10	1	1	2	--	PREDICTED: extensin-1-like [Solanum lycopersicum]	-	-	-	-	-	-	-
Solyc01g006055.1	0.17	0	0.15	0.5	0.41	0.47	0.35	0.55	0.07	2.06	0.57	1.05	2	0	3	11	6	5	5	10	1	38	8	12	DIR19	PREDICTED: dirigent protein 19 [Solanum lycopersicum]	-	-	-	-	-	-	-
Solyc01g006240.3	7.17	6.94	7.05	9.02	8.94	10.77	6.93	5.89	6.68	5.07	3.83	5.02	84	114	146	201	132	116	100	108	95	95	55	58	PBP2	PREDICTED: inactive protein RESTRICTED TEV MOVEMENT 1-like [Solanum lycopersicum]	-	-	-	-	-	-	-
Solyc01g006290.4	111.4	104.89	110.59	114.84	115.01	113.38	199.21	203.04	175.57	21.29	20	21.46	2439	3220	4279	4782	3174	2282	5370	6963	4667	746	537	464	-	-	-	-	-	-	-	-	-
Solyc01g006300.3	28.13	25.63	24.72	28.85	27.08	24.12	27.5	27.57	26.78	12.3	10.28	9.92	609	778	946	1188	739	480	733	935	704	426	273	212	PER53	peroxidase precursor [Solanum lycopersicum]	Metabolism;Metabolism;Metabolism	Global and overview maps;Global and overview maps;Biosynthesis of other secondary metabolites	ko01100//Metabolic pathways;ko01110//Biosynthesis of secondary metabolites;ko00940//Phenylpropanoid biosynthesis	K00430;K00430;K00430	-	GO:0003824//catalytic activity;GO:0043169//cation binding;GO:0046906//tetrapyrrole binding	GO:0006950//response to stress;GO:0044710//single-organism metabolic process
Solyc01g006450.4	23.98	23.97	26.11	25.86	24.95	25.2	16.59	15.01	16.16	60.15	58.45	55.24	622	872	1197	1276	816	601	530	610	509	2497	1860	1415	MOD1	PREDICTED: enoyl-[acyl-carrier-protein] reductase [NADH], chloroplastic-like [Solanum lycopersicum]	Metabolism;Metabolism;Metabolism;Metabolism	Global and overview maps;Global and overview maps;Lipid metabolism;Metabolism of cofactors and vitamins	ko01100//Metabolic pathways;ko01212//Fatty acid metabolism;ko00061//Fatty acid biosynthesis;ko00780//Biotin metabolism	K00208;K00208;K00208;K00208	GO:0009526//plastid envelope;GO:0009532//plastid stroma;GO:0043234//protein complex	GO:0016628//oxidoreductase activity, acting on the CH-CH group of donors, NAD or NADP as acceptor;GO:0046914//transition metal ion binding	GO:0006631//fatty acid metabolic process;GO:0006637//acyl-CoA metabolic process;GO:0006970//response to osmotic stress;GO:0006996//organelle organization;GO:0016129//phytosteroid biosynthetic process;GO:0070838//divalent metal ion transport
Solyc01g006640.1	0.03	0	0	0.17	0.1	0.21	0.05	0.01	0.03	0	0	0	4	0	0	40	15	23	8	1	4	0	0	0	fadD28	4-coumarate--coa ligase-like 1 [Nicotiana attenuata]	-	-	-	-	-	GO:0004601//peroxidase activity;GO:0046906//tetrapyrrole binding	GO:0044710//single-organism metabolic process
Solyc01g006650.2	2.72	2.28	2.59	2.83	3.2	3.78	2.77	3.17	2.42	1.3	0.86	0.9	98	115	165	194	145	125	123	179	106	75	38	32	EIL3	PREDICTED: ETHYLENE INSENSITIVE 3-like 3 protein [Solanum lycopersicum]	Environmental Information Processing;Environmental Information Processing	Signal transduction;Signal transduction	ko04075//Plant hormone signal transduction;ko04016//MAPK signaling pathway - plant	K14514;K14514	-	-	-
Solyc01g006660.3	3.77	4.44	3.54	6.14	5.32	6.27	6.4	5.3	5.6	2.52	2.84	3.04	132	218	219	409	235	202	276	291	238	141	122	105	CRSP	PREDICTED: CO(2)-response secreted protease-like [Solanum lycopersicum]	-	-	-	-	-	-	-
Solyc01g006690.4	20.51	19.53	18.16	16.69	17.24	17.95	14.28	13.95	14.03	6.38	6.92	7.05	737	984	1153	1141	781	593	632	785	612	367	305	250	-	-	-	-	-	-	-	-	-
Solyc01g006840.3	0.32	0.06	0.26	0.2	0.25	0.03	0.02	0.13	0	0.02	0	0	11	3	16	13	11	1	1	7	0	1	0	0	CPK11	PREDICTED: calcium-dependent protein kinase 26-like [Solanum lycopersicum]	Organismal Systems	Environmental adaptation	ko04626//Plant-pathogen interaction	K13412	-	GO:0004672//protein kinase activity;GO:0032550//purine ribonucleoside binding;GO:0046872//metal ion binding	GO:0006464//cellular protein modification process;GO:0006796//phosphate-containing compound metabolic process
Solyc01g007080.3	0.6	0.96	0.94	0.56	0.59	0.66	0.66	0.63	0.73	0.07	0.03	0.04	17	38	47	30	21	17	23	28	25	3	1	1	ALMT8	PREDICTED: aluminum-activated malate transporter 8-like isoform X1 [Solanum lycopersicum]	-	-	-	-	-	-	-
Solyc01g007160.4	0.99	1.09	0.53	0.65	0.67	0.48	0.68	0.32	0.24	2.1	1.93	1.2	20	31	19	25	17	9	17	10	6	68	48	24	CTF7	PREDICTED: protein CHROMOSOME TRANSMISSION FIDELITY 7 [Solanum lycopersicum]	-	-	-	-	-	-	-
Solyc01g007190.3	4.35	3.9	4.2	4.04	4.59	3.35	2.8	3.12	3.06	1.33	1.56	1.34	82	103	140	145	109	58	65	92	70	40	36	25	--	PREDICTED: uncharacterized protein LOC101262645 [Solanum lycopersicum]	-	-	-	-	-	-	-
Solyc01g007200.2	14.47	15.27	14.57	10.77	11.99	11.44	8.05	7.3	7.36	2.71	1.77	1.48	267	395	475	378	279	194	183	211	165	80	40	27	--	PREDICTED: uncharacterized protein LOC101262337 isoform X1 [Solanum lycopersicum]	-	-	-	-	-	-	-
Solyc01g007260.3	2.51	2.21	2.45	2.15	2.12	1.79	2.02	1.85	1.82	1	0.8	0.7	116	143	200	189	123	76	115	134	102	74	45	32	SMXL3	PREDICTED: protein SMAX1-LIKE 3 isoform X1 [Solanum lycopersicum]	-	-	-	-	-	-	-
Solyc01g007263.1	0.11	0	0	0.06	0	0	0.35	0.34	0.18	0.2	0.35	0.66	1	0	0	1	0	0	4	5	2	3	4	6	LOG7	PREDICTED: cytokinin riboside 5'-monophosphate phosphoribohydrolase LOG7 [Solanum pennellii]	-	-	-	-	GO:0044444//cytoplasmic part	GO:0016798//hydrolase activity, acting on glycosyl bonds	GO:0009690//cytokinin metabolic process
Solyc01g007780.4	2.15	2.29	1.84	2.93	2.84	2.46	1.75	2.52	2.55	1.41	0.94	1.28	41	61	62	106	68	43	41	75	59	43	22	24	HVA22I	PREDICTED: HVA22-like protein j [Solanum lycopersicum]	-	-	-	-	-	-	-
Solyc01g007800.3	1.55	1.93	2.04	2.34	2.35	1.96	1.05	0.86	0.85	1.29	0.58	1.37	24	42	56	69	46	28	20	21	16	32	11	21	OFP6	PREDICTED: transcription repressor OFP6 [Solanum lycopersicum]	-	-	-	-	-	-	-
Solyc01g007980.4	0.35	0.23	0.36	0.67	0.93	0.98	0.51	0.44	0.36	0.1	0.31	0.25	13	12	23	47	43	33	23	25	16	6	14	9	CRK2	PREDICTED: cysteine-rich receptor-like protein kinase 2 isoform X1 [Solanum pennellii]	-	-	-	-	-	-	-
Solyc01g008180.3	16.02	16.03	15.93	17.62	16.89	18.03	11.51	12.11	12.47	8.26	8.14	8.49	581	815	1021	1215	772	601	514	688	549	479	362	304	--	PREDICTED: flocculation protein FLO11 isoform X1 [Ricinus communis]	-	-	-	-	-	-	-
Solyc01g008240.4	0.26	0.25	0.13	0.86	1.14	0.85	0.12	0.07	0.29	0.04	0	0	9	12	8	57	50	27	5	4	12	2	0	0	STP10	PREDICTED: sugar transport protein 10 [Solanum lycopersicum]	-	-	-	-	-	-	-
Solyc01g008330.4	39.53	42.01	39.73	45.54	44.09	45.82	34.3	33.54	36.57	103.13	105.27	105.36	1404	2092	2494	3076	1974	1496	1500	1866	1577	5861	4586	3695	POPTRDRAFT_831870	PREDICTED: biotin carboxylase 1, chloroplastic [Solanum lycopersicum]	Metabolism;Metabolism;Metabolism;Metabolism;Metabolism;Metabolism;Metabolism	Global and overview maps;Global and overview maps;Global and overview maps;Carbohydrate metabolism;Global and overview maps;Lipid metabolism;Carbohydrate metabolism	ko01100//Metabolic pathways;ko01110//Biosynthesis of secondary metabolites;ko01200//Carbon metabolism;ko00620//Pyruvate metabolism;ko01212//Fatty acid metabolism;ko00061//Fatty acid biosynthesis;ko00640//Propanoate metabolism	K01961;K01961;K01961;K01961;K01961;K01961;K01961	-	GO:0016879//ligase activity, forming carbon-nitrogen bonds;GO:0032550//purine ribonucleoside binding;GO:0043169//cation binding	-
Solyc01g008420.3	1.35	1.07	1.25	2.31	2.22	1.92	1.31	1.32	2.04	0.94	1.03	1.07	46	51	75	149	95	60	55	70	84	51	43	36	DTX42	PREDICTED: protein DETOXIFICATION 42-like [Solanum lycopersicum]	-	-	-	-	-	-	-
Solyc01g008540.4	0.77	0.29	0.08	0.33	0.21	0.2	0.55	0.6	0.48	1.74	1.4	1.37	17	9	3	14	6	4	15	21	13	62	38	30	CCR1	PREDICTED: cinnamoyl-CoA reductase 1 [Solanum lycopersicum]	-	-	-	-	-	GO:0048037//cofactor binding	-
Solyc01g008790.4	10.08	11.53	10.58	14.93	15.62	15.47	17.57	17.46	16.84	36.62	37.77	38.7	334	535.22	619.12	940.63	652.26	470.94	716.31	905.59	676.97	1940.62	1534.41	1265.5	NPC2	PREDICTED: non-specific phospholipase C2 [Solanum lycopersicum]	Metabolism;Metabolism;Metabolism;Metabolism;Metabolism	Global and overview maps;Global and overview maps;Lipid metabolism;Carbohydrate metabolism;Lipid metabolism	ko01100//Metabolic pathways;ko01110//Biosynthesis of secondary metabolites;ko00564//Glycerophospholipid metabolism;ko00562//Inositol phosphate metabolism;ko00565//Ether lipid metabolism	K01114;K01114;K01114;K01114;K01114	-	GO:0016787//hydrolase activity	-
Solyc01g008830.2	9.27	7.66	8.11	9.82	9.24	10.38	7.59	7.16	6.62	1.72	1.34	1.25	277	321	428	558	348	285	279	335	240	82	49	37	AAO	PREDICTED: L-ascorbate oxidase-like isoform X1 [Solanum lycopersicum]	Metabolism;Metabolism	Global and overview maps;Carbohydrate metabolism	ko01100//Metabolic pathways;ko00053//Ascorbate and aldarate metabolism	K00423;K00423	-	-	-
Solyc01g008940.2	3.68	4.38	2.61	3.31	3.65	2	2.87	1.86	2.65	0.1	0	0.31	24	40	30	41	30	12	23	19	21	1	0	2	--	anther protein [Nicotiana tabacum]	-	-	-	-	-	-	-
Solyc01g009080.4	76.81	77.71	78.39	57.93	58.77	61.86	88.74	93.72	93.11	25.83	26.64	26.72	1013	1437	1827	1453	977	750	1441	1936	1491	545	431	348	--	PREDICTED: zeaxanthin epoxidase, chloroplastic [Populus euphratica]	-	-	-	-	-	-	-
Solyc01g009170.4	50.58	52.53	51.39	51.33	51.02	51.88	77.68	79.79	81.02	20.29	20.43	20.5	2192	3192	3936	4231	2787	2067	4145	5416	4263	1407	1086	877	EIN3	EIL2 protein [Solanum lycopersicum]	Environmental Information Processing;Environmental Information Processing	Signal transduction;Signal transduction	ko04075//Plant hormone signal transduction;ko04016//MAPK signaling pathway - plant	K14514;K14514	GO:0043231//intracellular membrane-bounded organelle	-	GO:0010468//regulation of gene expression
Solyc01g009220.3	3.53	2.77	1.92	3.27	3.59	4.07	1.32	2.12	2.62	1.46	1.21	1.43	50	55	48	88	64	53	23	47	45	33	21	20	--	PREDICTED: inactive protein RESTRICTED TEV MOVEMENT 2-like [Solanum lycopersicum]	-	-	-	-	-	-	-
Solyc01g009565.1	5.13	5.18	4.87	5.89	5.7	5.32	3.46	3.83	3.9	1.04	1.09	1.28	65	92	109	142	91	62	54	76	60	21	17	16	--	PREDICTED: receptor-like protein 12 [Solanum pennellii]	-	-	-	-	-	-	-
Solyc01g009720.2	0.79	0.69	1.03	0.72	1.26	1.23	1.24	1.12	1.59	0.6	0.09	0.52	14	17	32	24	28	20	27	31	34	17	2	9	LAX2	PREDICTED: uncharacterized protein LOC101244608 [Solanum lycopersicum]	-	-	-	-	-	-	-
Solyc01g009760.3	2	2.98	2.88	2.33	2.5	1.72	2.27	2.79	2.25	0.83	0.69	0.68	33	69	84	73	52	26	46	72	45	22	14	11	At5g13200	PREDICTED: GEM-like protein 5 [Solanum lycopersicum]	-	-	-	-	-	-	-
Solyc01g009870.3	1.23	1.24	1.31	1.13	0.55	0.99	0.83	1.3	0.84	14.02	13.91	14.75	34	48	64	59	19	25	28	56	28	618	470	401	GDPD3	PREDICTED: glycerophosphodiester phosphodiesterase GDPD3-like isoform X1 [Solanum lycopersicum]	Metabolism	Lipid metabolism	ko00564//Glycerophospholipid metabolism	K18696	-	-	-
Solyc01g009900.3	0.73	0.6	0.48	1.34	0.58	0.66	1.87	0.54	0.8	0.15	0.3	0.12	6	7	7	21	6	5	19	7	8	2	3	1	GRXC3	PREDICTED: glutaredoxin-C1-like [Solanum lycopersicum]	-	-	-	-	-	-	-
Solyc01g010130.4	15.9	14.96	16.01	17.84	18.52	19.07	12.62	13.64	13.81	6.62	5.46	5.55	941	1241	1674	2008	1381	1037	919	1264	992	627	396	324	BHLH49	PREDICTED: transcription factor bHLH49-like [Solanum lycopersicum]	-	-	-	-	-	-	-
Solyc01g010150.3	3.17	3.57	4.03	3.16	3.38	3.69	5.13	4.69	5.05	1.26	1.37	1.2	102	161	229	193	137	109	203	236	197	65	54	38	ACR4	PREDICTED: ACT domain-containing protein ACR4-like isoform X1 [Solanum lycopersicum]	-	-	-	-	-	-	-
Solyc01g010310.4	21.13	23.14	21.46	20.53	24.31	23.72	30.19	33.49	34.75	51.09	55.05	59.12	282	433	506	521	409	291	496	700	563	1091	901	779	PDCB2	PREDICTED: PLASMODESMATA CALLOSE-BINDING PROTEIN 1 [Solanum lycopersicum]	-	-	-	-	-	-	-
Solyc01g010430.4	5.77	4.52	5.08	4.38	4.41	6.32	4.38	4.97	3.87	2.34	2.72	2.29	140	154	218	202	135	141	131	189	114	91	81	55	--	PREDICTED: uncharacterized protein LOC101261849 [Solanum lycopersicum]	-	-	-	-	-	-	-
Solyc01g010480.3	5.54	6.03	5.9	12.04	11.65	12.42	10.65	11.95	11.75	4.47	4.47	3.93	183	279	344	756	485	377	433	618	471	236	181	128	TLP1	PREDICTED: protein TWIN LOV 1-like isoform X1 [Solanum lycopersicum]	-	-	-	-	-	-	-
Solyc01g010710.4	7.36	7.08	7.88	7.88	7.51	8.3	3.65	4.47	4.03	2.31	2.17	1.92	221	298	418	450	284	229	135	210	147	111	80	57	SCPL45	PREDICTED: serine carboxypeptidase-like 45 [Solanum lycopersicum]	-	-	-	-	-	GO:0004180//carboxypeptidase activity	GO:0019538//protein metabolic process
Solyc01g010900.3	0	0	0	0	0	0	0	0	0.03	0.38	0.63	0.48	0	0	0	0	0	0	0	0	1	18	23	14	CYP704B1	PREDICTED: cytochrome P450 704B1 [Solanum lycopersicum]	Metabolism;Metabolism;Metabolism	Global and overview maps;Lipid metabolism;Lipid metabolism	ko01100//Metabolic pathways;ko00071//Fatty acid degradation;ko00073//Cutin, suberine and wax biosynthesis	K20495;K20495;K20495	-	-	-
Solyc01g011050.3	0.04	0.03	0	0.34	0.32	0.4	0.03	0.03	0.17	0	0	0	1	1	0	16	10	9	1	1	5	0	0	0	--	leucine rich repeat protein precursor [Solanum lycopersicum]	-	-	-	-	-	-	-
Solyc01g011350.3	17.03	17.42	16.52	16.72	19.07	17.03	13	13.61	13.66	83.57	82.43	84.31	619	888	1061	1156	874	569	582	775	603	4861	3675	3026	--	fruit SANT/MYB Binding protein1 [Solanum lycopersicum]	-	-	-	-	-	-	-
Solyc01g011430.4	0.16	0.21	0.17	0.19	0.37	0.25	0.11	0.19	0.19	0.04	0.08	0	5	9	9	11	14	7	4	9	7	2	3	0	WSD1	PREDICTED: O-acyltransferase WSD1-like [Solanum lycopersicum]	-	-	-	-	-	-	-
Solyc01g014530.2	8.17	8.24	8.95	10.04	9.86	10.35	6.73	5.78	4.71	2.23	2.09	2.01	140	198	271	327	213	163	142	155	98	61	44	34	--	PREDICTED: G-type lectin S-receptor-like serine/threonine-protein kinase RLK1 [Solanum lycopersicum]	-	-	-	-	-	-	-
Solyc01g014725.2	0.44	0.25	0.2	1.58	1.93	1.53	0.36	0.34	0.07	0.38	0.79	0.62	5	4	4	34.26	27.68	16	5	6	1	7	11	7	--	PREDICTED: probable LRR receptor-like serine/threonine-protein kinase At1g34110 [Solanum pennellii]	-	-	-	-	-	-	-
Solyc01g016380.4	0.06	0	0	0.33	0.13	0.12	0.18	0.11	0	0	0	0	1	0	0	11	3	2	4	3	0	0	0	0	TBR	PREDICTED: protein trichome birefringence-like 4 [Solanum lycopersicum]	-	-	-	-	-	-	-
Solyc01g028800.3	0.64	0.7	0.87	0.71	0.49	0.51	0.61	0.6	0.65	1.67	1.24	1.88	30	46	72	63	29	22	35	44	37	125	71	87	APUM12	PREDICTED: pumilio homolog 12 [Solanum lycopersicum]	-	-	-	-	-	-	-
Solyc01g034010.2	0	0.04	0	0.34	0.66	0.32	0.05	0.19	0.24	0.07	0	0	0	1	0	11	14	5	1	4.98	5	2	0	0	MAIL3	PREDICTED: serine/threonine-protein phosphatase 7 long form homolog [Solanum lycopersicum]	-	-	-	-	-	-	-
Solyc01g044420.4	0.03	0.04	0	0.02	0	0	0.05	0	0.03	0.35	0.53	0.31	1	2	0	1	0	0	2	0	1	18	21	10	IQM2	PREDICTED: IQ domain-containing protein IQM2-like isoform X2 [Solanum lycopersicum]	-	-	-	-	-	-	-
Solyc01g049770.3	15.09	15.22	12.41	14.76	15.25	16.42	18.58	14.15	12.34	5.45	7.4	6.33	128	181	186	238	163	128	194	188	127	74	77	53	--	-	-	-	-	-	-	-	-
Solyc01g056310.3	3.56	3.49	2.98	6.76	7.38	6.04	1.87	1.82	1.81	0.04	0.09	0.12	125	172	185	452	327	195	81	100	77	2	4	4	Bp10	PREDICTED: L-ascorbate oxidase homolog [Solanum lycopersicum]	Metabolism;Metabolism	Global and overview maps;Carbohydrate metabolism	ko01100//Metabolic pathways;ko00053//Ascorbate and aldarate metabolism	K00423;K00423	-	-	-
Solyc01g056990.3	0.75	0.64	0.74	0.32	0.56	0.16	0.28	0.35	0.33	1.75	1.39	1.57	15	18	26	12	14	3	7	11	8	56	34	31	--	PREDICTED: uncharacterized protein LOC101257802 isoform X1 [Solanum lycopersicum]	-	-	-	-	-	-	-
Solyc01g057165.1	0.07	0.7	0.4	0.22	0.89	0.23	0.85	0.49	0.06	0	0	0	1	14	10	6	16	3	15	11	1	0	0	0	--	PREDICTED: uncharacterized protein LOC104646748 [Solanum lycopersicum]	-	-	-	-	-	-	-
Solyc01g057220.3	0.08	0.24	0.11	0.15	0.11	0.06	0	0.02	0.07	0	0	0	3	12	7	10	5	2	0	1	3	0	0	0	PME13	PREDICTED: pectinesterase-like [Solanum lycopersicum]	Metabolism;Metabolism	Global and overview maps;Carbohydrate metabolism	ko01100//Metabolic pathways;ko00040//Pentose and glucuronate interconversions	K01051;K01051	-	-	-
Solyc01g057260.4	1.03	0.91	0.72	1.25	0.85	1.12	0.75	0.61	0.85	0.09	0.06	0.11	29	36	36	67	30	29	26	27	29	4	2	3	At3g47200	PREDICTED: UPF0481 protein At3g47200-like [Solanum tuberosum]	-	-	-	-	-	-	-
Solyc01g057270.4	1.19	0.95	0.99	0.69	0.83	0.9	0.77	0.77	0.61	0.27	0.37	0.47	66	74	97	73	58	46	53	67	41	24	25	26	CAMTA3	PREDICTED: calmodulin-binding transcription factor SR4 isoform X1 [Solanum lycopersicum]	-	-	-	-	-	-	-
Solyc01g058270.3	7.44	6.32	6.72	7.93	7.27	8.6	10.69	10.9	11.07	16.66	16.82	15.85	272	324	434	551	335	289	481	624	491	974	754	572	RWA2	PREDICTED: protein REDUCED WALL ACETYLATION 2 [Solanum lycopersicum]	-	-	-	-	-	-	-
Solyc01g060460.2	0.22	0.19	0.14	0.23	0.18	0.32	0.16	0.09	0.08	0.08	0.04	0.05	9	11	10	18	9	12	8	6	4	5	2	2	CLSY3	PREDICTED: SNF2 domain-containing protein CLASSY 4-like [Solanum lycopersicum]	Genetic Information Processing	Replication and repair	ko03440//Homologous recombination	K10875	-	-	-
Solyc01g065690.3	15.65	14.77	16.63	15.45	11.9	12.9	14.9	13.53	15.78	6.98	6.75	6.32	384	508	721	721	368	291	450	520	470	274	203	153	HIPP23	PREDICTED: early nodulin-75-like isoform X1 [Solanum lycopersicum]	-	-	-	-	-	-	-
Solyc01g065740.3	0.73	0.7	0.78	0.55	0.62	0.64	1.25	1.08	0.93	1.05	1.1	1.62	26	35	49	37	28	21	55	60	40	60	48	57	At2g26030	PREDICTED: F-box/LRR-repeat protein 25-like isoform X1 [Solanum tuberosum]	-	-	-	-	-	-	-
Solyc01g066040.2	0	0	0.15	0	0	0	0	0.08	0	0.32	0.94	0.52	0	0	2	0	0	0	0	1	0	4	9	4	--	hypothetical protein MIMGU_mgv1a016899mg [Erythranthe guttata]	-	-	-	-	-	-	-
Solyc01g066270.3	0.21	0.38	0.65	0.39	0.5	0.23	0.68	0.47	0.69	0	0.09	0	2	5	11	7	6	2	8	7	8	0	1	0	--	hypothetical protein A4A49_30795 [Nicotiana attenuata]	-	-	-	-	-	-	-
Solyc01g066360.3	0.08	0.07	0.01	0.11	0.16	0.25	0.04	0	0.23	0	0	0	3	4	1	8	8	9	2	0	11	0	0	0	PME21	pectin methylesterase precursor [Solanum lycopersicum]	Metabolism;Metabolism	Global and overview maps;Carbohydrate metabolism	ko01100//Metabolic pathways;ko00040//Pentose and glucuronate interconversions	K01051;K01051	-	-	-
Solyc01g066380.4	0.03	0.02	0	0.03	0.13	0.11	0.02	0.08	0.05	0	0	0	1	1	0	2.11	5.32	3.43	1	4	2	0	0	0	--	-	-	-	-	-	-	-	-
Solyc01g066420.3	0.47	0.12	0.18	0.6	0.69	0.51	0.05	0.15	0.17	0	0	0	16	6	11	38.89	29.68	16	2	8	7	0	0	0	PPE1	PREDICTED: pectinesterase-like [Solanum lycopersicum]	Metabolism;Metabolism	Global and overview maps;Carbohydrate metabolism	ko01100//Metabolic pathways;ko00040//Pentose and glucuronate interconversions	K01051;K01051	-	-	-
Solyc01g066457.1	12.39	12.81	12.66	10.28	10.96	11.13	6.11	7.09	7.8	0.42	1.18	1.05	282.4	409.37	510.14	445.65	315.07	233.27	171.44	253.21	215.84	15.36	33.06	23.71	ephA	PREDICTED: bifunctional epoxide hydrolase 2 [Solanum lycopersicum]	-	-	-	-	-	-	-
Solyc01g066510.3	0.02	0.04	0.01	0.01	0.08	0.07	0	0.07	0.04	0.53	0.39	0.4	1	3	1	1	6	4	0	6	3	50	28	23	GEX2	PREDICTED: protein GAMETE EXPRESSED 2 [Solanum lycopersicum]	-	-	-	-	-	-	-
Solyc01g066560.3	17.47	16.34	16.29	20.04	19.73	19.8	10.64	11.19	11.28	1.26	1.02	1.37	1261	1654	2079	2752	1796	1314	946	1265	989	146	90	98	DTX55	PREDICTED: protein DETOXIFICATION 55 isoform X1 [Solanum lycopersicum]	-	-	-	-	GO:0031224//intrinsic component of membrane	GO:0015291//secondary active transmembrane transporter activity	GO:0044763//single-organism cellular process
Solyc01g066570.3	10.58	9.57	10.88	14.37	14.96	14.4	8.54	10.81	8.56	36.5	32.43	30.43	175	222	318	452	312	219	174	280	172	966	658	497	--	senescence-associated family protein [Populus trichocarpa]	-	-	-	-	-	-	-
Solyc01g066610.4	0.87	0.64	0.79	0.54	0.57	0.54	0.47	0.37	0.33	1.59	1.63	1.55	68	70	110	80	56	39	45	45	31	200	157	120	FANCI	PREDICTED: Fanconi anemia group I protein isoform X1 [Solanum lycopersicum]	-	-	-	-	-	-	-
Solyc01g066640.2	18.66	18.1	18.64	16.31	16.6	17.23	17.69	18.95	16.23	34.85	31.95	33.82	503	684	888	836	564	427	587	800	531	1503	1056	900	--	PREDICTED: uncharacterized protein DDB_G0271670 [Solanum lycopersicum]	-	-	-	-	-	-	-
Solyc01g066680.3	24.33	28.85	24.79	18.68	19.78	17.38	18.49	14.96	13.96	0.75	0.3	0.83	326	542	587	476	334	214	305	314	227	16	5	11	--	PREDICTED: phylloplanin-like [Solanum lycopersicum]	-	-	-	-	-	-	-
Solyc01g066810.4	0.37	0.09	0.07	0.61	1.81	1.47	0.05	0.12	0.1	0	0	0	6	2	2	19	37	22	1	3	2	0	0	0	--	PREDICTED: universal stress protein A-like protein [Solanum lycopersicum]	-	-	-	-	-	-	-
Solyc01g066880.3	9.57	9.96	9.31	10.47	10.26	10.78	11.18	12	10.49	2.41	2.35	2.87	196	286	337	408	265	203	282	385	261	79	59	58	HIPP36	PREDICTED: heavy metal-associated isoprenylated plant protein 3 isoform X2 [Solanum lycopersicum]	-	-	-	-	-	-	-
Solyc01g066900.4	5.21	5.43	5.74	4.79	5.09	4.42	6.05	5.23	5.75	12.56	11.2	12.12	91	133	177	159	112	71	130	143	122	351	240	209	--	PREDICTED: CAP-Gly domain-containing linker protein 1 isoform X1 [Solanum lycopersicum]	-	-	-	-	-	-	-
Solyc01g066910.3	18.02	20.18	21.49	12.23	13.99	10.43	17	18.18	15.16	86.28	77.33	77.71	186	292	392	240	182	99	216	294	190	1425	979	792	--	defective in induced resistance 1 protein [Nicotiana tabacum]	-	-	-	-	-	-	-
Solyc01g067010.3	5.98	4.88	5.73	4.68	5.55	5.1	5.49	5.04	4.89	2.1	1.75	2.1	153	175	259	228	179	120	173	202	152	86	55	53	At3g06240	PREDICTED: F-box/kelch-repeat protein At3g23880-like [Solanum lycopersicum]	-	-	-	-	-	-	-
Solyc01g067120.4	2.63	2.86	2.56	2.15	1.85	2.3	3.68	2.42	2.29	1.1	0.6	1.18	36	55	62	56	32	29	62	52	38	24	10	16	CUL1	PREDICTED: cullin-1-like isoform X1 [Solanum lycopersicum]	Genetic Information Processing;Genetic Information Processing	Folding, sorting and degradation;Folding, sorting and degradation	ko04141//Protein processing in endoplasmic reticulum;ko04120//Ubiquitin mediated proteolysis	K03347;K03347	-	-	-
Solyc01g067130.4	3.44	1.93	3.19	3.55	2.73	3.74	1.69	1.8	1.72	0.15	0.5	0.62	28	22	46	55	28	28	17	23	17	2	5	5	NFYB5	PREDICTED: nuclear transcription factor Y subunit B-5-like [Solanum lycopersicum]	-	-	-	-	GO:0043231//intracellular membrane-bounded organelle	GO:0003677//DNA binding;GO:0046983//protein dimerization activity	GO:0010468//regulation of gene expression
Solyc01g067360.3	3.62	3.25	4.04	3.91	4.28	4.26	4.75	5.85	6.04	1.33	1.37	1.66	73	92	144	150	109	79	118	185	148	43	34	33	MIEL1	PREDICTED: E3 ubiquitin-protein ligase MIEL1 isoform X2 [Solanum lycopersicum]	Genetic Information Processing	Folding, sorting and degradation	ko04120//Ubiquitin mediated proteolysis	K10144	-	-	-
Solyc01g067440.4	2	1.81	2.21	5.77	5.54	5.04	1.62	2.26	1.42	1.42	0.81	1.47	22	28	43	121	77	51	22	39	19	25	11	16	GRXS10	PREDICTED: monothiol glutaredoxin-S10 [Solanum lycopersicum]	-	-	-	-	-	-	-
Solyc01g067510.3	4.61	5.43	5.15	4.98	4.86	5.11	9.46	10.55	9.36	29.7	27.62	28.82	161	266	318	331	214	164	407	577	397	1660	1183	994	ACR4	PREDICTED: proline-rich receptor-like protein kinase PERK14 [Solanum pennellii]	-	-	-	-	-	GO:0016772//transferase activity, transferring phosphorus-containing groups	GO:0006796//phosphate-containing compound metabolic process
Solyc01g068110.2	0.23	0.29	0.2	1.04	1.29	0.25	0.14	0.04	0.1	0	0.05	0	4	7	6	34	28	4	3	1	2	0	1	0	--	unknown [Zea mays]	-	-	-	-	-	-	-
Solyc01g068120.4	0.06	0.28	0.22	0.51	0.82	0.35	0.21	0.12	0.11	0	0	0	1	6	6	15	16	5	4	3	2	0	0	0	PME5	PREDICTED: pectinesterase [Solanum lycopersicum]	Metabolism;Metabolism	Global and overview maps;Carbohydrate metabolism	ko01100//Metabolic pathways;ko00040//Pentose and glucuronate interconversions	K01051;K01051	-	-	-
Solyc01g068140.4	2.3	2.66	2.23	4.06	3.74	3.7	2.82	2.87	3.16	1.69	1.97	1.7	63	102	108	211	129	93	95	123	105	74	66	46	AT4	PREDICTED: 3'-N-debenzoyl-2'-deoxytaxol N-benzoyltransferase [Solanum lycopersicum]	-	-	-	-	-	GO:0016746//transferase activity, transferring acyl groups	-
Solyc01g068430.3	0.15	0.07	0.03	0.08	0.08	0.05	0	0	0.04	0.64	0.72	0.35	3	2	1	3	2	1	0	0	1	21	18	7	TBL38	PREDICTED: protein trichome birefringence-like 38 [Solanum lycopersicum]	-	-	-	-	-	-	-
Solyc01g068500.4	2.43	1.87	2.32	2.31	1.89	1.93	1.26	1.3	0.94	0.79	0.73	0.74	100	108	169	181	98	73	64	84	47	52	37	30	At3g54510	PREDICTED: CSC1-like protein At3g54510 isoform X1 [Solanum lycopersicum]	-	-	-	-	-	-	-
Solyc01g073660.3	9.41	9.73	9.49	8.65	9.32	9.34	5.85	5.84	5.39	1.58	1.32	1.4	354	513	631	619	442	323	271	344	246	95	61	52	MFSD12	PREDICTED: major facilitator superfamily domain-containing protein 12 isoform X2 [Solanum lycopersicum]	-	-	-	-	-	-	-
Solyc01g073680.4	43.05	43.51	38.08	37.24	36.55	37.69	28.97	25.64	27.43	12.59	13.29	13.65	671	951	1049	1104	718	540	556	626	519	314	254	210	YLS3	PREDICTED: protein YLS3 [Solanum lycopersicum]	-	-	-	-	-	-	-
Solyc01g073720.2	1.25	0.74	1.59	1.2	1.4	1.58	0.85	0.4	0.51	0.07	0.08	0	12	10	27	22	17	14	10	6	6	1	1	0	--	PREDICTED: uncharacterized protein LOC104647874 [Solanum lycopersicum]	-	-	-	-	-	-	-
Solyc01g073780.2	0.55	0.48	0.6	0.91	0.94	0.92	0.28	0.19	0.45	0.21	0.31	0.26	13	16	25	41	28	20	8	7	13	8	9	6	--	PREDICTED: eukaryotic translation initiation factor 5B-like [Nicotiana attenuata]	-	-	-	-	-	-	-
Solyc01g073880.2	0.94	0.47	0.48	0.79	0.75	1.34	0.61	0.36	0.47	0.24	0.08	0	10	7	9	16	10	13	8	6	6	4	1	0	--	BnaA03g20780D [Brassica napus]	-	-	-	-	-	-	-
Solyc01g073890.3	0.29	0.27	0.45	0.77	0.99	0.54	0.37	0.19	0.41	0.21	0.2	0.08	7	9	19	35	30	12	11	7	12	8	6	2	--	uncharacterized LOC107803974 [Nicotiana tabacum]	-	-	-	-	-	-	-
Solyc01g073910.4	4.77	4.48	4.26	5.36	4.9	4.81	6.57	6.19	6.12	2.26	1.76	1.78	95	125	150	203	123	88	161	193	148	72	43	35	HAT14	PREDICTED: homeobox-leucine zipper protein HOX11-like [Solanum lycopersicum]	-	-	-	-	-	-	-
Solyc01g073985.1	1.33	1.41	0.93	0.87	0.76	0.72	0.99	0.61	1.01	0.36	0.23	0.28	50.89	75.53	62.88	63.57	36.6	25.31	46.82	36.55	47.04	21.79	11	10.42	RPM1	PREDICTED: disease resistance protein RPM1-like isoform X1 [Solanum pennellii]	Organismal Systems	Environmental adaptation	ko04626//Plant-pathogen interaction	K13457	-	-	-
Solyc01g074030.3	81.77	71.97	73.57	56.9	57.03	56.35	99.14	98.45	88.33	132.1	111.68	126.71	2687	3316	4272	3556	2362	1702	4011	5067	3524	6945	4501	4111	BGLU12	beta-glucosidase 01 precursor [Solanum lycopersicum]	Metabolism;Metabolism;Metabolism;Metabolism;Metabolism	Global and overview maps;Global and overview maps;Biosynthesis of other secondary metabolites;Carbohydrate metabolism;Metabolism of other amino acids	ko01100//Metabolic pathways;ko01110//Biosynthesis of secondary metabolites;ko00940//Phenylpropanoid biosynthesis;ko00500//Starch and sucrose metabolism;ko00460//Cyanoamino acid metabolism	K01188;K01188;K01188;K01188;K01188	-	-	GO:0044238//primary metabolic process
Solyc01g079150.4	101.73	100.14	98.02	53.19	49.88	52.43	74.91	71.58	75.45	12.23	11.39	12.57	4755	6563	8097	4729	2939	2253	4311	5241	4282	915	653	580	BOR1	PREDICTED: boron transporter 1 [Solanum lycopersicum]	-	-	-	-	-	-	-
Solyc01g079300.4	1.23	1.44	1.59	1.93	1.77	2.01	1.5	1.43	1.36	0.42	0.47	0.59	57	94	131	171	104	86	86	104	77	31	27	27	STS1	PREDICTED: stachyose synthase [Solanum lycopersicum]	Metabolism	Carbohydrate metabolism	ko00052//Galactose metabolism	K06611	-	-	-
Solyc01g079400.3	7.44	7.21	6.45	6.3	7.09	6.57	5.93	5.87	6.32	13.84	13.95	13.89	254	345	389	409	305	206	249	314	262	756	584	468	TBL6	PREDICTED: protein trichome birefringence-like 6 [Solanum lycopersicum]	-	-	-	-	-	-	-
Solyc01g079470.4	79.53	83.65	80.51	134.94	130.9	125.03	69.62	65.06	60.81	35.56	30.06	30.91	977	1441	1748	3153	2027	1412	1053	1252	907	699	453	375	--	-	-	-	-	-	-	-	-
Solyc01g079580.3	27.09	26.19	28.76	27.38	26.68	25.73	15.75	16.55	15.56	70.78	68.32	66.08	1024	1388	1921	1968	1271	894	733	980	714	4280	3167	2466	--	PREDICTED: uncharacterized protein LOC101245693 [Solanum lycopersicum]	-	-	-	-	-	-	-
Solyc01g079850.3	3.85	3.65	3.53	4.29	4.71	3.87	2.54	2.06	2.07	1.43	1.49	1.39	118	157	191	250	182	109	96	99	77	70	56	42	TBL11	PREDICTED: protein trichome birefringence-like 11 [Solanum lycopersicum]	-	-	-	-	-	-	-
Solyc01g080010.2	3.56	3.52	3.67	6.97	7.52	6.6	6.36	6.29	5.77	17.43	18.38	15.47	95	132	173	354	253	162	209	263	187	745	602	408	BG	xyloglucan-specific fungal endoglucanase inhibitor protein precursor [Solanum lycopersicum]	-	-	-	-	-	-	GO:0019538//protein metabolic process
Solyc01g080150.3	10.05	10.25	10.44	17.83	16.1	17.22	13.28	12.94	13.38	1.26	0.86	1.38	295	422	542	996	596	465	480	595	477	59	31	40	IPT5	adenylate isopentenyltransferase 5, chloroplastic-like [Solanum lycopersicum]	Metabolism;Metabolism;Metabolism	Global and overview maps;Global and overview maps;Metabolism of terpenoids and polyketides	ko01100//Metabolic pathways;ko01110//Biosynthesis of secondary metabolites;ko00908//Zeatin biosynthesis	K10760;K10760;K10760	-	GO:0003824//catalytic activity	GO:0006399//tRNA metabolic process
Solyc01g080210.3	3.25	3.5	3.27	3.62	4.11	3.8	3.54	3.46	3.13	1.73	1.49	1.93	94	142	167	199	150	101	126	157	110	80	53	55	RNR2A	PREDICTED: ribonucleoside-diphosphate reductase small chain A-like [Solanum lycopersicum]	Metabolism;Metabolism;Metabolism;Metabolism	Global and overview maps;Nucleotide metabolism;Nucleotide metabolism;Metabolism of other amino acids	ko01100//Metabolic pathways;ko00230//Purine metabolism;ko00240//Pyrimidine metabolism;ko00480//Glutathione metabolism	K10808;K10808;K10808;K10808	GO:0044444//cytoplasmic part	GO:0003824//catalytic activity	GO:0009132//nucleoside diphosphate metabolic process;GO:0009165//nucleotide biosynthetic process
Solyc01g080220.3	15.54	17.58	15.94	19.82	18.59	19.28	18.49	21.01	23	7.4	6.53	6.27	256	406	464	621	386	292	375	542	460	195	132	102	cmbl	PREDICTED: endo-1,3;1,4-beta-D-glucanase-like [Solanum lycopersicum]	-	-	-	-	-	GO:0016787//hydrolase activity	-
Solyc01g080260.3	3.64	3	2.86	5.18	5.71	5.66	3.39	3.34	3.33	1.85	1.66	1.59	195	226	271	528	386	279	224	281	217	159	109	84	--	Armadillo [Corchorus olitorius]	-	-	-	-	-	-	-
Solyc01g080280.3	677.07	684.82	662.46	603.48	591.43	583.13	723.31	733.48	720.14	178.5	183.19	180.15	21483	30467	37146	36418	23654	17009	28257	36454	27742	9062	7129	5644	GLN2	glutamine synthetase [Solanum lycopersicum]	Metabolism;Metabolism;Metabolism;Metabolism;Metabolism;Metabolism	Global and overview maps;Global and overview maps;Carbohydrate metabolism;Amino acid metabolism;Amino acid metabolism;Energy metabolism	ko01100//Metabolic pathways;ko01230//Biosynthesis of amino acids;ko00630//Glyoxylate and dicarboxylate metabolism;ko00250//Alanine, aspartate and glutamate metabolism;ko00220//Arginine biosynthesis;ko00910//Nitrogen metabolism	K01915;K01915;K01915;K01915;K01915;K01915	-	-	-
Solyc01g080490.2	2.82	2.94	3.11	5.49	6	5.31	2.68	2.77	2.38	3.57	2.3	2.44	41	60	80	152	110	71	48	63	42	83	41	35	DMP2	PREDICTED: uncharacterized protein LOC101268223 [Solanum lycopersicum]	-	-	-	-	-	-	-
Solyc01g080510.3	32.81	31.73	29.72	30.39	30.31	28.63	37.85	39.2	37.01	13.86	15.08	15.57	809	1097	1295	1425	942	649	1149	1514	1108	547	456	379	At4g15545	PREDICTED: uncharacterized protein At4g15545 [Solanum lycopersicum]	-	-	-	-	-	GO:0005215//transporter activity	GO:0044763//single-organism cellular process
Solyc01g081060.4	8.39	6.38	7.92	5.96	4.51	5.15	12.76	13.41	10.68	2.71	2.14	2.18	211	225	352	285	143	119	395	528	326	109	66	54	XTH30	xyloglucan endotransglucosylase-hydrolase XTH5 precursor [Solanum lycopersicum]	-	-	-	-	-	-	-
Solyc01g081570.3	10.54	9.61	11.31	12.77	12.42	11.13	16.64	15.87	14.37	35.07	31.36	34.39	381	487	723	878	566	370	741	899	631	2029	1391	1228	--	PREDICTED: uncharacterized protein LOC101264758 [Solanum lycopersicum]	-	-	-	-	-	-	-
Solyc01g081640.4	0.55	0.43	0.6	0.51	0.37	0.57	0.47	0.71	0.41	1.38	1.15	1.5	21	23	41	37	18	20	22	43	19	85	54	57	--	DUF936 domain-containing protein [Cephalotus follicularis]	-	-	-	-	-	-	-
Solyc01g086640.2	4.86	3.79	4.31	4.4	5.01	4.73	6.35	6.19	6.14	10.69	9.61	9.87	191	209	299	329	248	171	307	381	293	672	463	383	OFUT20	PREDICTED: uncharacterized protein At1g04910-like [Solanum lycopersicum]	-	-	-	-	-	-	-
Solyc01g086730.4	0.3	0.43	0.37	0.22	0.54	0.37	0.4	0.15	0.44	0.05	0.09	0.12	8	16	17	11	18	9	13	6	14	2	3	3	At3g26670	PREDICTED: probable magnesium transporter NIPA8 [Solanum lycopersicum]	-	-	-	-	GO:0016020//membrane	-	-
Solyc01g086810.2	11.61	11.74	11.75	13.19	13.37	13.88	12.95	12.89	11.99	5.23	5.28	5.38	642.11	910.47	1148.12	1387.43	932.4	705.69	882.18	1116.45	804.96	463.21	358	293.58	RPM1	PREDICTED: disease resistance protein RPM1-like isoform X1 [Solanum pennellii]	Organismal Systems	Environmental adaptation	ko04626//Plant-pathogen interaction	K13457	-	-	-
Solyc01g086840.3	0.68	0.97	0.77	0.86	0.79	1.18	0.37	0.75	0.45	0	0	0.05	15	30	30	36	22	24	10	26	12	0	0	1	At1g75040	PREDICTED: thaumatin-like protein 1b [Solanum lycopersicum]	-	-	-	-	-	-	-
Solyc01g086920.3	63.42	63.35	63.35	81.19	89.08	84.23	118.06	119.24	117.27	322.72	303.58	329.57	1576	2207	2782	3837	2790	1924	3612	4641	3538	12831	9252	8086	DRT100	PREDICTED: DNA-damage-repair/toleration protein DRT100-like [Solanum lycopersicum]	-	-	-	-	-	-	-
Solyc01g087020.2	7.39	7.51	7.32	11.32	8.28	9.14	13.05	11.2	12.02	20.26	22.97	22.27	80	114	140	233	113	91	174	190	158	351	305	238	--	conserved hypothetical protein [Ricinus communis]	-	-	-	-	-	-	-
Solyc01g087140.4	2.79	2.52	2.54	2.87	2.77	2.99	1.35	1.76	1.29	1.58	1.17	1.55	64	81	103	125	80	63	38	63	36	58	33	35	--	PREDICTED: uncharacterized protein LOC101245398 [Solanum lycopersicum]	-	-	-	-	-	-	-
Solyc01g087190.4	31.65	32.28	30.78	25.01	25.58	26.36	30.05	31.32	26.32	11.84	9.78	9.8	533	762	916	801	543	408	623	826	538	319	202	163	RBCX2	PREDICTED: chaperonin-like RbcX protein 2, chloroplastic [Nicotiana attenuata]	-	-	-	-	-	-	-
Solyc01g087200.3	9.28	8.96	9.06	9.61	9.1	9.72	5.12	4.85	5.57	3.41	3.13	3.38	462	626	797	910	571	445	314	378	337	272	191	166	R1A	PREDICTED: putative late blight resistance protein homolog R1A-10 [Solanum lycopersicum]	-	-	-	-	-	-	-
Solyc01g087210.3	109.21	105.88	103.93	101.59	100.3	103.62	161.74	158.27	164.29	240.15	227.58	237.4	7718	10492	12980	13654	8935	6732	14073	17520	14096	27155	19726	16565	CESA3	PREDICTED: cellulose synthase A catalytic subunit 3 [UDP-forming] [Solanum lycopersicum]	-	-	-	-	GO:0005911//cell-cell junction;GO:0031224//intrinsic component of membrane;GO:0031984//organelle subcompartment;GO:0043231//intracellular membrane-bounded organelle	GO:0016759//cellulose synthase activity;GO:0046914//transition metal ion binding	GO:0000281//mitotic cytokinesis;GO:0006090//pyruvate metabolic process;GO:0006109//regulation of carbohydrate metabolic process;GO:0006694//steroid biosynthetic process;GO:0006970//response to osmotic stress;GO:0006996//organelle organization;GO:0007275//multicellular organism development;GO:0009699//phenylpropanoid biosynthetic process;GO:0009746//response to hexose;GO:0009826//unidimensional ce…
Solyc01g087360.3	0.84	0.99	0.6	0.82	0.84	0.55	0.68	0.57	0.96	0.1	0.09	0.06	15	25	19	28	19	9	15	16	21	3	2	1	--	PREDICTED: histone-lysine N-methyltransferase 2C-like isoform X2 [Solanum tuberosum]	-	-	-	-	-	-	-
Solyc01g087540.4	27.05	27.54	30.24	26.61	26.06	25.46	28.43	26.23	28.06	74.78	73.67	73.81	690	985	1363	1291	838	597	893	1048	869	3052	2305	1859	--	PREDICTED: LOW QUALITY PROTEIN: uncharacterized protein LOC107004534 [Solanum pennellii]	-	-	-	-	-	-	-
Solyc01g087590.3	12.12	8.77	10.69	9.26	8.99	9.74	5.83	6.25	5.92	3.1	3.55	3.58	432	438	673	628	404	319	256	349	256	177	155	126	PAO1	PREDICTED: polyamine oxidase 1 [Solanum lycopersicum]	Metabolism;Metabolism;Metabolism	Global and overview maps;Metabolism of other amino acids;Amino acid metabolism	ko01100//Metabolic pathways;ko00410//beta-Alanine metabolism;ko00330//Arginine and proline metabolism	K13366;K13366;K13366	-	GO:0016647//oxidoreductase activity, acting on the CH-NH group of donors, oxygen as acceptor	GO:0044710//single-organism metabolic process
Solyc01g087690.3	1.23	1.33	1.44	1.65	1.88	1.34	0.85	0.73	0.64	0	0.19	0.18	27	41	56	69	52	27	23	25	17	0	5	4	SIGD	PREDICTED: RNA polymerase sigma factor sigD, chloroplastic isoform X1 [Solanum lycopersicum]	-	-	-	-	-	-	GO:0010467//gene expression;GO:0032774//RNA biosynthetic process
Solyc01g087710.2	4.27	3.69	4.61	3.84	5.03	4.15	8.88	8.01	6.6	0.44	0.42	0.65	66	80	126	113	98	59	169	194	124	11	8	10	--	PREDICTED: uncharacterized protein LOC101254731 [Solanum lycopersicum]	-	-	-	-	-	-	-
Solyc01g087750.4	70.24	70.26	66.58	57.99	56.94	59.58	72.33	72.66	72.12	10.42	10.65	10.2	1694	2376	2838	2660	1731	1321	2148	2745	2112	402	315	243	RER4	PREDICTED: protein RETICULATA-RELATED 4, chloroplastic [Solanum lycopersicum]	-	-	-	-	-	-	-
Solyc01g087770.4	3.78	2.95	3.05	2.34	2.56	3.29	3.93	4.19	5.64	1.55	1.41	1.08	96	105	137	113	82	77	123	167	174	63	44	27	SBT1.4	PREDICTED: subtilisin-like protease SBT1.7 [Solanum tuberosum]	-	-	-	-	-	-	GO:0019538//protein metabolic process
Solyc01g087780.2	52.57	50.97	49.21	66.18	65.53	67.67	28.39	28.28	28.67	12.19	11.76	12.19	2585.23	3514.12	4276.8	6189.71	4062.11	3058.92	1719.17	2178.03	1711.73	959.23	709.44	591.93	SBT1.9	subtilisin-like protease [Solanum lycopersicum]	-	-	-	-	-	GO:0070011//peptidase activity, acting on L-amino acid peptides	GO:0019538//protein metabolic process
Solyc01g087800.2	3.55	4.25	3.94	7.21	5.47	5.91	2.51	1.99	2.03	1.37	0.93	0.91	146	245	286	563	283	223	127	128	101	90	47	37	SBT1.9	PREDICTED: subtilisin-like protease SBT1.9 [Solanum lycopersicum]	-	-	-	-	-	-	-
Solyc01g087810.2	1.04	0.94	1.33	2.23	1.94	2.15	1.05	1.43	1.1	0.47	0.41	0.28	46	58	104	187	108	87	57	99	59	33	22	12	SBT1.6	subtilisin-like serine protease family protein [Solanum lycopersicum]	-	-	-	-	-	-	-
Solyc01g088050.3	6.95	6.46	6.15	5.98	6.04	5.66	5.33	5.27	4.29	2.28	2.82	2.13	231	301	361	378	253	173	218	274	173	121	115	70	At3g51990	PREDICTED: serine/threonine-protein kinase-like protein At3g51990 [Solanum lycopersicum]	-	-	-	-	-	-	-
Solyc01g088250.4	30.42	30.08	30.95	31	32.65	28.92	27.64	29.27	29.98	13.54	12.69	11.16	1063	1474	1911	2060	1438	929	1189	1602	1272	757	544	385	--	PREDICTED: protein IQ-DOMAIN 14 [Solanum lycopersicum]	-	-	-	-	-	-	-
Solyc01g088575.1	0	0.24	0.06	0.24	0.45	0.61	0.37	0.07	0.19	0.07	0	0	0	3	1	4	5	5	4	1	2	1	0	0	--	sts15 [Solanum tuberosum]	-	-	-	-	-	-	-
Solyc01g088690.3	16.52	15.48	16.48	15.29	15.64	17.49	9.31	9.56	8.77	4.2	5.11	4.62	641	842	1130	1128	765	624	445	581	413	261	243	177	PBL19	PREDICTED: probable receptor-like protein kinase At5g47070 [Solanum lycopersicum]	-	-	-	-	-	-	-
Solyc01g088760.4	3.78	3.85	3.54	2.62	3.48	2.97	2.71	2.63	2.82	1.01	1.09	1.16	119	170	197.16	157	138.15	86	105	130	108	51	42	36	CYP714C2	PREDICTED: cytochrome P450 714C2-like [Solanum lycopersicum]	-	-	-	-	-	GO:0016491//oxidoreductase activity;GO:0046872//metal ion binding	-
Solyc01g088780.3	3.9	3.24	4.02	4.29	3.35	4.12	2.47	2.01	2.64	2	1.83	1.89	73	85	133	153	79	71	57	59	60	60	42	35	ARAC9	PREDICTED: rac-like GTP-binding protein 5 [Solanum lycopersicum]	Cellular Processes	Transport and catabolism	ko04145//Phagosome	K04392	-	-	-
Solyc01g089850.4	5.83	4.84	4.75	4.72	5.54	4.04	4.48	3.4	4.12	36.53	34.85	34.27	91	106	131	140	109	58	86	83	78	912	667	528	CYCU4-1	PREDICTED: cyclin-U4-1 [Solanum lycopersicum]	-	-	-	-	-	GO:0016772//transferase activity, transferring phosphorus-containing groups;GO:0019900//kinase binding	GO:0006796//phosphate-containing compound metabolic process
Solyc01g089880.3	26.88	26.66	24.65	34.44	37.51	35.21	24.22	25.45	22.78	7.48	9.45	7.98	348	484	564	848	612	419	386	516	358	155	150	102	--	PRA1 family protein F4-like [Cajanus cajan]	-	-	-	-	-	-	-
Solyc01g089890.3	1.38	1.54	2.31	3.4	3.17	4.69	3	1.92	2.09	1.88	1.32	1.4	18	28	53	84	52	56	48	39	33	39	21	18	--	PRA1 family protein F4-like [Cajanus cajan]	-	-	-	-	-	-	-
Solyc01g089960.3	3.72	3.82	3.23	4.07	3.74	4	2.1	2.63	1.88	1.52	1.98	2.21	75	108	115	156	95	74	52	83	46	49	49	44	-	-	-	-	-	-	-	-	-
Solyc01g090120.3	4.6	4.3	6.48	7.65	6.53	5.75	5.63	5.25	5.31	3.3	2.24	3.2	67	88	167	212	120	77	101	120	94	77	40	46	UCC1	PREDICTED: uclacyanin-3 [Solanum lycopersicum]	-	-	-	-	-	-	-
Solyc01g090180.4	62.15	62.13	59.21	49.21	52.59	47.81	52.99	57.38	56.06	15.73	15.1	16.16	1188	1665	2000	1789	1267	840	1247	1718	1301	481	354	305	DODA	PREDICTED: 4,5-DOPA dioxygenase extradiol-like [Solanum lycopersicum]	Metabolism	Biosynthesis of other secondary metabolites	ko00965//Betalain biosynthesis	K15777	-	-	-
Solyc01g090300.2	0	0.11	0.09	0	0.13	0.26	0.2	0.1	0.13	0.85	0.65	0.81	0	2	2	0	2	3	3	2	2	17	10	10	ERF13	PREDICTED: ethylene-responsive transcription factor 13-like [Solanum lycopersicum]	-	-	-	-	-	-	-
Solyc01g090710.3	4.82	4.41	4.32	5.12	3.96	5.71	3.85	2.94	3.55	1.95	2.65	2.29	113	145	179	228	117	123	111	108	101	73	76	53	-	-	-	-	-	-	-	-	-
Solyc01g090730.3	16.06	18.21	16.86	18.73	17.77	17.11	10.93	12.31	12.25	49.23	49.2	49.6	339	539	629	752	473	332	284	407	314	1663	1274	1034	SPL8	PREDICTED: squamosa promoter-binding-like protein 8 [Solanum lycopersicum]	-	-	-	-	-	-	-
Solyc01g090740.3	48.65	46.92	47.72	59.56	56.21	56.72	83.96	93.82	86.38	8.89	8.34	7.41	585	791	1014	1362	852	627	1243	1767	1261	171	123	88	--	PREDICTED: uncharacterized protein LOC101266759 [Solanum lycopersicum]	-	-	-	-	-	-	-
Solyc01g090800.3	2.77	1.85	2.77	1.4	2.48	1.35	2.78	2.86	2.53	0.29	0.19	0.36	47	44	83	45	53	21	58	76	52	8	4	6	CYCU2-1	PREDICTED: cyclin-U2-1 [Solanum lycopersicum]	-	-	-	-	-	GO:0019900//kinase binding	-
Solyc01g090840.3	6.28	5.26	5.57	6.33	7.14	5.63	4.29	4.21	3.79	2.35	1.88	2.44	120	141	188	230	172	99	101	126	88	72	44	46	ZAT9	PREDICTED: zinc finger protein ZAT9-like [Solanum lycopersicum]	-	-	-	-	-	-	-
Solyc01g090965.1	7.82	8.28	7.04	3.13	5.37	4.05	8.59	7.22	7.48	0.42	0.36	0.68	105	156	167	80	91	50	142	152	122	9	6	9	AZI1	alpha amylase inhibitor/lipid-transfer/seed storage superfamily protein precursor [Solanum lycopersicum]	-	-	-	-	-	-	-
Solyc01g091030.3	9.08	8.92	9.26	8.38	7.62	8.39	9.61	8.97	8.39	0.99	1.33	1.98	172	237	310	302	182	146	224	266	193	30	31	37	SAUR36	PREDICTED: auxin-induced protein 10A5 [Solanum lycopersicum]	Environmental Information Processing	Signal transduction	ko04075//Plant hormone signal transduction	K14488	-	-	-
Solyc01g091050.4	16.03	14.96	15.77	15.12	14.04	16.34	14.28	15.91	13.72	2.37	3.11	2.63	538	704	935	965	594	504	590	836	559	127	128	87	PECS-2.1	PREDICTED: pectinesterase 2 [Solanum lycopersicum]	Metabolism;Metabolism	Global and overview maps;Carbohydrate metabolism	ko01100//Metabolic pathways;ko00040//Pentose and glucuronate interconversions	K01051;K01051	GO:0030312//external encapsulating structure	GO:0052689//carboxylic ester hydrolase activity	GO:0000272//polysaccharide catabolic process;GO:0009892//negative regulation of metabolic process;GO:0071555//cell wall organization
Solyc01g091090.4	4.42	4.4	4.14	4.54	3.45	4.5	3.39	3.01	3.26	8.11	9.02	9.33	122	170	202	238	120	114	115	130	109	358	305	254	TFCD	PREDICTED: tubulin-folding cofactor D [Solanum lycopersicum]	-	-	-	-	-	-	-
Solyc01g091420.2	1.9	2.62	2.27	3.11	2.8	2.84	1.49	1.62	1.28	1.1	1.09	1.21	27	52	57	84	50	37	26	36	22	25	19	17	LBD18	PREDICTED: LOB domain-containing protein 30 [Solanum lycopersicum]	-	-	-	-	-	-	-
Solyc01g091490.3	0.62	0.59	1.02	0.76	0.71	0.98	0.34	0.62	0.34	0.26	0.23	0.21	9	12	26	21	13	13	6	14	6	6	4	3	--	PREDICTED: protein LITTLE ZIPPER 2-like [Solanum tuberosum]	-	-	-	-	-	-	-
Solyc01g091530.4	149.07	152.31	144.92	133.95	131.74	135.02	140.11	140.21	145.39	289.9	294.14	283.68	4230	6060	7267	7229	4712	3522	4895	6232	5009	13162	10237	7948	FLA10	PREDICTED: fasciclin-like arabinogalactan protein 10 [Solanum lycopersicum]	-	-	-	-	-	-	-
Solyc01g091540.3	0.32	1.01	0.57	0.43	0.47	0.59	0.48	0.29	0.56	0	0	0.05	7	31	22	18	13	12	13	10	15	0	0	1	GRF9	PREDICTED: growth-regulating factor 9 [Solanum lycopersicum]	-	-	-	-	-	-	-
Solyc01g091770.4	2.42	2.34	2.54	2.96	2.34	2.84	3.56	3.04	2.99	1.32	1.54	1.15	64	87	119	149	78	69	116	126	96	56	50	30	ATL16	PREDICTED: RING-H2 finger protein ATL64-like [Solanum pennellii]	-	-	-	-	-	GO:0043169//cation binding	-
Solyc01g091920.2	9.92	12.2	10.31	11.6	10.97	12.73	10.72	9.89	11.85	2.86	3.15	3.11	429	740	788	954	598	506	571	670	622	198	167	133	SBTI1.1	PREDICTED: subtilisin-like protease SBT1.1 [Solanum lycopersicum]	-	-	-	-	-	-	-
Solyc01g091930.3	2.95	3.63	3.49	4.85	4.69	4.86	5.4	4.79	4.95	2.02	1.74	2.26	115	198	240	359	230	174	259	292	234	126	83	87	SBT4.14	PREDICTED: subtilisin-like protease SBT4.14 isoform X1 [Solanum lycopersicum]	-	-	-	-	-	GO:0016628//oxidoreductase activity, acting on the CH-CH group of donors, NAD or NADP as acceptor;GO:0070011//peptidase activity, acting on L-amino acid peptides	GO:0019538//protein metabolic process;GO:0044710//single-organism metabolic process
Solyc01g092950.3	1.83	1.65	1.31	2.03	2.56	2.37	0.74	0.58	1.16	0.09	0.4	0.07	26	33	33	55	46	31	13	13	20	2	7	1	SOC1	PREDICTED: MADS-box protein SOC1-like [Solanum lycopersicum]	-	-	-	-	-	-	-
Solyc01g093965.2	2.35	1.83	1.89	3.44	2.48	3.17	0.46	1.54	1.23	0.18	0.35	0	33	36	47	92	44	41	8	34	21	4	6	0	SOC1	PREDICTED: MADS-box protein SOC1 [Solanum lycopersicum]	-	-	-	-	-	-	-
Solyc01g094050.1	8.88	5.95	6.32	5.63	4.72	5.07	4.26	4.35	4.4	10.04	9.07	11.8	559	525	703	674	374	293	330	429	336	1011	700	733	BCHC2	PREDICTED: BEACH domain-containing protein C2 [Solanum lycopersicum]	-	-	-	-	-	-	-
Solyc01g094100.2	0.03	0.16	0.02	0.08	0.08	0.1	0	0.02	0	0	0	0	1	7	1	5	3	3	0	1	0	0	0	0	CYP704C1	PREDICTED: cytochrome P450 704C1-like [Solanum lycopersicum]	-	-	-	-	-	-	-
Solyc01g094110.3	0.09	0.06	0.03	0.07	0.14	0.15	0	0	0.04	0	0	0	2	2	1	3	4	3	0	0	1	0	0	0	FA18	PREDICTED: 13S globulin seed storage protein 2-like [Solanum lycopersicum]	-	-	-	-	-	-	-
Solyc01g094260.4	11.9	11.54	10.33	16.84	17.01	19.05	13.49	14.08	12.08	9.36	8.75	8.31	251.1	341.28	384.96	675.59	452.34	369.4	350.27	465.17	309.27	315.81	226.49	173	MNR1	PREDICTED: (+)-neomenthol dehydrogenase-like [Solanum lycopersicum]	Metabolism;Metabolism	Global and overview maps;Metabolism of terpenoids and polyketides	ko01110//Biosynthesis of secondary metabolites;ko00902//Monoterpenoid biosynthesis	K15095;K15095	-	-	-
Solyc01g094270.3	0.57	0.61	0.46	0.55	0.57	0.42	0.66	0.92	1.06	0.06	0.04	0	12	18	17	22	15	8	17	30	27	2	1	0	MNR1	PREDICTED: (+)-neomenthol dehydrogenase [Solanum lycopersicum]	Metabolism;Metabolism	Global and overview maps;Metabolism of terpenoids and polyketides	ko01110//Biosynthesis of secondary metabolites;ko00902//Monoterpenoid biosynthesis	K15095;K15095	-	-	-
Solyc01g094320.3	0	0	0.12	0.17	0.13	0.17	0.04	0.07	0	0	0	0	0	0	4	6	3	3	1	2	0	0	0	0	PLIM2C	LIM domain-containing protein PLIM2a [Solanum lycopersicum]	-	-	-	-	-	-	-
Solyc01g094340.3	19	18.95	18.92	18.9	19.74	19.38	20.08	19.37	17.89	9.22	7.92	10.03	833	1165	1466	1576	1091	781	1084	1330	952	647	426	434	CAC3	PREDICTED: acetyl-coenzyme A carboxylase carboxyl transferase subunit alpha, chloroplastic isoform X1 [Solanum lycopersicum]	Metabolism;Metabolism;Metabolism;Metabolism;Metabolism;Metabolism;Metabolism	Global and overview maps;Global and overview maps;Global and overview maps;Carbohydrate metabolism;Global and overview maps;Lipid metabolism;Carbohydrate metabolism	ko01100//Metabolic pathways;ko01110//Biosynthesis of secondary metabolites;ko01200//Carbon metabolism;ko00620//Pyruvate metabolism;ko01212//Fatty acid metabolism;ko00061//Fatty acid biosynthesis;ko00640//Propanoate metabolism	K01962;K01962;K01962;K01962;K01962;K01962;K01962	GO:0044444//cytoplasmic part	GO:0003824//catalytic activity	GO:0006631//fatty acid metabolic process
Solyc01g094360.3	5.6	6.22	5.29	6.37	5.63	5.7	3.27	4.12	4.5	2.12	1.14	2.06	124	193	207	268	157	116	89	143	121	75	31	45	MYB17	PREDICTED: myb-related protein Zm38-like [Solanum lycopersicum]	Organismal Systems	Environmental adaptation	ko04626//Plant-pathogen interaction	K09422	-	-	-
Solyc01g094760.3	3.08	3.1	2.4	1.85	2.57	2.13	1.94	2.09	1.48	5.38	4.7	4.89	115	162	158	131	121	73	89	122	67	321	215	180	ORC5	PREDICTED: origin of replication complex subunit 5 [Solanum lycopersicum]	-	-	-	-	-	-	-
Solyc01g094890.4	40.07	41.16	41.31	51.52	48.32	47.42	82.87	78.84	80.58	17.73	15.8	17.86	1752	2523	3192	4284	2663	1906	4461	5399	4277	1240	847	771	FRO2	PREDICTED: ferric reduction oxidase 2 [Solanum lycopersicum]	-	-	-	-	-	-	-
Solyc01g094910.3	2.82	2.91	3.13	4.09	4.58	4.94	3.88	4.24	4.24	1.48	1.22	1	117	169	229	322	239	188	198	275	213	98	62	41	FRO2	ferric-chelate reductase [Solanum lycopersicum]	-	-	-	-	GO:0031224//intrinsic component of membrane	GO:0003824//catalytic activity	GO:0044710//single-organism metabolic process
Solyc01g094970.4	8.6	8.49	7.98	15.06	15.67	16.55	7.01	6.89	8.37	0.24	0.16	0.35	233.83	323.51	383.13	778.5	536.77	413.52	234.44	293.1	276.14	10.3	5.2	9.34	GSVIVT00026920001	PREDICTED: probable polygalacturonase [Solanum lycopersicum]	-	-	-	-	-	-	-
Solyc01g095100.4	3.55	3.3	3.62	3.02	3.29	3.62	2.74	2.71	2.03	1.11	0.67	0.92	82	107	148	133	96	77	78	98	57	41	19	21	WRKY22	PREDICTED: WRKY transcription factor 22 [Solanum lycopersicum]	Organismal Systems;Environmental Information Processing	Environmental adaptation;Signal transduction	ko04626//Plant-pathogen interaction;ko04016//MAPK signaling pathway - plant	K13425;K13425	-	-	GO:0009987//cellular process
Solyc01g095150.3	33.63	33.53	31.42	32.81	33.99	32.4	51.2	48.99	47.76	143.63	142.15	153.76	533	745	880	989	679	472	999	1216	919	3642	2763	2406	LEA14-A	late embryogenesis (Lea)-like protein [Solanum lycopersicum]	-	-	-	-	-	-	-
Solyc01g095160.3	0.33	0.24	0.36	0.38	0.36	0.36	0.19	0.24	0.21	1.24	1.1	1.32	13	13	25	28	18	13	9	15	10	78	53	51	PCMP-H5	PREDICTED: pentatricopeptide repeat-containing protein At4g37170 [Solanum lycopersicum]	-	-	-	-	-	-	-
Solyc01g095410.3	973.2	1068.65	1051.58	1149.89	1173.5	1191.67	1085.98	1150.52	1158.9	546.04	603.13	571.78	16116	24813	30774	36216	24495	18141	22142	29843	23300	14468	12250	9349	EIF1AX	S1-like RNA-binding domain-containing protein [Solanum lycopersicum]	Genetic Information Processing	Translation	ko03013//RNA transport	K03236	-	GO:0008135//translation factor activity, RNA binding	GO:0006412//translation
Solyc01g095515.1	0.72	1.74	1.7	0.98	2.27	2.02	0.58	0.46	0.59	0.72	0.58	0.29	5	17	21	13	20	13	5	5	5	8	5	2	AGP16	PREDICTED: arabinogalactan peptide 16 isoform X1 [Solanum pennellii]	-	-	-	-	-	-	-
Solyc01g095560.3	1.62	2.26	1.95	2.07	2.07	1.3	1.09	2.11	1.1	0.09	0.17	0.43	23	45	49	56	37	17	19	47	19	2	3	6	--	PREDICTED: uncharacterized protein LOC101268041 [Solanum lycopersicum]	-	-	-	-	-	-	-
Solyc01g095610.4	1.49	1.36	1.45	1.79	2.18	1.69	1.32	1.9	1.17	0.85	0.66	0.85	46	59	79	105	85	48	50	92	44	42	25	26	TBL25	protein trichome birefringence-like 25 [Solanum lycopersicum]	-	-	-	-	-	-	-
Solyc01g095630.3	14.89	13.39	15.13	13.98	14.05	13.71	8.07	7.71	7	3.09	2.27	2.43	391	493	702	698	465	331	261	317	223	130	73	63	WRKY53	WRKY transcription factor [Solanum lycopersicum]	-	-	-	-	-	GO:0003677//DNA binding	GO:0010468//regulation of gene expression
Solyc01g095720.3	1.57	1.79	1.63	1.74	2.1	1.92	1.36	1.56	1.05	0.5	0.51	0.43	70	112	129	148	118	79	75	109	57	36	28	19	--	PREDICTED: uncharacterized protein LOC101245704 [Solanum lycopersicum]	-	-	-	-	-	-	-
Solyc01g095760.3	0.15	0.45	0.42	0.41	0.53	0.69	0.45	0.52	0.34	0.12	0.18	0.15	4	17	20	21	18	17	15	22	11	5	6	4	UGT94E5	PREDICTED: beta-D-glucosyl crocetin beta-1,6-glucosyltransferase-like [Solanum pennellii]	Metabolism	Global and overview maps	ko01110//Biosynthesis of secondary metabolites	K21354	-	-	-
Solyc01g096050.4	17.61	17.3	18.43	14.81	15.09	15.8	9.32	9.71	8.88	5.65	5.44	6.35	697	960	1289	1115	753	575	454	602	427	358	264	248	BHLH13	PREDICTED: transcription factor bHLH13-like [Solanum lycopersicum]	-	-	-	-	-	-	-
Solyc01g096100.2	14.32	15.05	14.95	15.95	16.36	17.14	25.07	23.81	24.7	39.8	39.05	37.77	506	746	934	1072	729	557	1091	1318	1060	2251	1693	1318	--	PREDICTED: uncharacterized protein LOC101256522 [Solanum lycopersicum]	-	-	-	-	-	-	-
Solyc01g096300.4	2.1	2.33	1.69	2.68	2.12	2.21	2.78	2.58	2.08	1.3	1.24	0.93	98	153	140	238	125	95	160	189	118	97	71	43	At1g16860	PREDICTED: uncharacterized membrane protein At1g16860 [Solanum lycopersicum]	-	-	-	-	-	-	-
Solyc01g096340.3	26.74	27.96	23.74	25.39	23.89	23.54	25.79	26.13	22.73	5.59	5.88	4.92	341	500	535	616	384	276	405	522	352	114	92	62	SAUR32	PREDICTED: auxin-responsive protein SAUR32 [Solanum lycopersicum]	Environmental Information Processing	Signal transduction	ko04075//Plant hormone signal transduction	K14488	-	-	-
Solyc01g096380.1	0.24	0.69	0.65	0.54	0.48	0.53	0.1	0.16	0.2	0.04	0	0	4	16	19	17	10	8	2	4	4	1	0	0	--	PREDICTED: uncharacterized protein LOC101264557 [Solanum lycopersicum]	-	-	-	-	-	-	-
Solyc01g096410.4	2.38	2.45	1.4	1.34	1.54	2.03	2.37	1.88	2.29	8.36	8.72	8.99	102	147	106	109	83	80	125	126	119	573	458	380	PIP5K6	PREDICTED: phosphatidylinositol 4-phosphate 5-kinase 6-like [Solanum lycopersicum]	Metabolism;Cellular Processes;Environmental Information Processing;Metabolism	Global and overview maps;Transport and catabolism;Signal transduction;Carbohydrate metabolism	ko01100//Metabolic pathways;ko04144//Endocytosis;ko04070//Phosphatidylinositol signaling system;ko00562//Inositol phosphate metabolism	K00889;K00889;K00889;K00889	-	-	-
Solyc01g096430.4	9.21	9.18	9.42	10.91	10.52	10.61	11.69	11.7	11.58	38.8	41.6	39.02	171	239	309	385	246	181	267	340	261	1152	947	715	NQR	NAD(P)H:quinone oxidoreductase [Solanum lycopersicum]	-	-	-	-	GO:0009532//plastid stroma;GO:0016020//membrane	GO:0016655//oxidoreductase activity, acting on NAD(P)H, quinone or similar compound as acceptor	GO:0002682//regulation of immune system process;GO:0006090//pyruvate metabolic process;GO:0006605//protein targeting;GO:0006952//defense response;GO:0006970//response to osmotic stress;GO:0006996//organelle organization;GO:0009617//response to bacterium;GO:0009620//response to fungus;GO:0009696//salicylic acid metabolic process;GO:0009755//hormone-mediated signaling pathway;GO:0009863//salicylic …
Solyc01g096440.4	1.35	0.9	0.87	1.16	0.94	0.96	0.6	0.65	0.86	2.25	1.91	2.51	49	46	56	80	43	32	27	37	38	131	85	90	PCMP-E76	PREDICTED: pentatricopeptide repeat-containing protein At2g13600-like [Solanum pennellii]	-	-	-	-	-	-	-
Solyc01g096450.4	145.33	148.39	139.29	160.99	148.8	157.16	128.71	129.69	130.47	462.8	432.04	429.21	4571	6544	7742	9630	5899	4544	4984	6389	4982	23290	16666	13329	-	-	-	-	-	-	-	-	-
Solyc01g096740.4	16.6	14.79	17.44	18.09	18.99	17.95	10.15	11.92	11.72	7.79	7.22	7.64	482	602	895	999	695	479	363	542	413	362	257	219	ZIFL1	PREDICTED: protein ZINC INDUCED FACILITATOR-LIKE 1 [Solanum lycopersicum]	-	-	-	-	-	-	-
Solyc01g096770.2	3.85	2.04	5.87	5.25	2.93	2.85	4.45	4.58	7.18	7.38	9.85	6.73	44.7	33.28	120.42	115.85	42.92	30.39	63.66	83.28	101.23	136.99	140.25	77.13	--	-	-	-	-	-	-	-	-
Solyc01g096810.3	97.52	97.71	99.74	102.13	99.98	98.85	90.78	91.26	91.07	38.89	36.87	38.65	3401	4778	6147	6774	4395	3169	3898	4985	3856	2170	1577	1331	EIN3	EIL3 protein [Solanum lycopersicum]	Environmental Information Processing;Environmental Information Processing	Signal transduction;Signal transduction	ko04075//Plant hormone signal transduction;ko04016//MAPK signaling pathway - plant	K14514;K14514	GO:0043231//intracellular membrane-bounded organelle	-	GO:0010468//regulation of gene expression
Solyc01g096880.4	20.44	20.94	22.68	20.31	19.7	20.93	22.73	23.08	22.39	8.05	7.62	9.38	713	1024	1398	1347	866	671	976	1261	948	449	326	323	NPF6.2	PREDICTED: protein NRT1/ PTR FAMILY 6.2 [Solanum lycopersicum]	-	-	-	-	GO:0031224//intrinsic component of membrane	GO:0015291//secondary active transmembrane transporter activity	GO:0006873//cellular ion homeostasis;GO:0015833//peptide transport;GO:0030001//metal ion transport;GO:0042126//nitrate metabolic process
Solyc01g096940.4	9.96	9.04	10.35	7.99	9.03	8.67	10.06	9.82	8.92	26.14	24.89	24.43	447	569	821	682	511	358	556	691	486	1878	1371	1083	At3g03770	PREDICTED: probable inactive leucine-rich repeat receptor-like protein kinase At3g03770 [Solanum lycopersicum]	-	-	-	-	-	-	-
Solyc01g096960.3	8.34	7.5	8.22	9.58	7.76	10.88	5.6	6.17	6.38	4.52	4.33	4.22	226	285	394	494	265	271	187	262	210	196	144	113	--	PREDICTED: protein RESTRICTED TEV MOVEMENT 2 [Solanum lycopersicum]	-	-	-	-	-	-	-
Solyc01g097050.4	0.38	0.27	0.07	0.3	0.25	0.28	0	0.32	0	0	0	0	6	6	2	9	5	4	0	8	0	0	0	0	-	-	-	-	-	-	-	-	-
Solyc01g097220.3	0.09	0.23	0.1	0.17	0.11	0.1	0.11	0.18	0.19	0.2	0.6	0.46	2	7	4	7	3	2	3	6	5	7	16	10	--	PREDICTED: ankyrin repeat domain-containing protein 50-like isoform X1 [Solanum lycopersicum]	-	-	-	-	-	-	-
Solyc01g097280.2	27.36	26.52	27.58	25.5	25.14	26.08	26.37	24.24	24.41	1.72	3.65	1.67	348	473	620	617	403	305	413	483	377	35	57	21	WIN1	PREDICTED: wound-induced protein WIN1 [Solanum lycopersicum]	-	-	-	-	-	-	GO:0009617//response to bacterium;GO:0009620//response to fungus
Solyc01g097550.4	0.05	0.07	0.33	0.23	0.04	0.32	0	0.19	0.16	0	0	0	1	2	12	9	1	6	0	6	4	0	0	0	ANN4	PREDICTED: annexin D4-like [Solanum lycopersicum]	-	-	-	-	-	-	-
Solyc01g097570.2	0.88	1.47	1.17	2.01	2.34	2.24	1.2	0.47	0.73	0.14	0.24	0.15	12	28	28	52	40	28	20	10	12	3	4	2	--	PREDICTED: dachshund homolog 1-like [Solanum lycopersicum]	-	-	-	-	-	-	-
Solyc01g097630.3	0.88	0.63	1.32	0.6	1.15	1.05	1.03	1.09	0.58	0.19	0.14	0.36	20	20	53	26	33	22	29	39	16	7	4	8	--	PREDICTED: F-box protein At5g49610 [Solanum lycopersicum]	-	-	-	-	-	-	-
Solyc01g097650.3	7.95	6.87	6.29	6.91	6.06	6.74	9.27	7.95	8.04	2.98	3.25	3.33	263	319	368	435	253	205	378	412	323	158	132	109	--	PREDICTED: probable serine incorporator [Solanum lycopersicum]	-	-	-	-	-	-	-
Solyc01g097710.1	0.42	0.49	0.33	0.5	0.38	0.69	0.39	0.13	0.17	1.19	1.16	1.23	8	13	11	18	9	12	9	4	4	36	27	23	--	PREDICTED: extensin-2-like [Solanum lycopersicum]	Metabolism;Metabolism;Metabolism;Genetic Information Processing	Global and overview maps;Nucleotide metabolism;Nucleotide metabolism;Transcription	ko01100//Metabolic pathways;ko00230//Purine metabolism;ko00240//Pyrimidine metabolism;ko03020//RNA polymerase	K03006;K03006;K03006;K03006	-	-	-
Solyc01g097930.3	5.14	5.74	5.79	3.87	4.08	3.9	9.53	10.31	10.62	1.55	1.07	1.33	106	166	211	152	106	74	242	333	266	51	27	27	RCS3	PREDICTED: cysteine synthase-like [Solanum lycopersicum]	Metabolism;Metabolism;Metabolism;Metabolism;Metabolism;Metabolism	Global and overview maps;Global and overview maps;Global and overview maps;Global and overview maps;Amino acid metabolism;Energy metabolism	ko01100//Metabolic pathways;ko01110//Biosynthesis of secondary metabolites;ko01200//Carbon metabolism;ko01230//Biosynthesis of amino acids;ko00270//Cysteine and methionine metabolism;ko00920//Sulfur metabolism	K01738;K01738;K01738;K01738;K01738;K01738	-	-	-
Solyc01g098010.4	0.92	1.6	1.21	2.12	2.06	2.82	1.78	2.13	2.23	1.01	0.94	1.05	16	39	37	70	45	45	38	58	47	28	20	18	p20	PREDICTED: uncharacterized N-acetyltransferase p20-like [Solanum pennellii]	-	-	-	-	-	GO:0003824//catalytic activity	-
Solyc01g098140.4	1.69	1.25	1.27	1.17	1.28	1.35	0.77	0.74	0.7	0.28	0.11	0.11	64	66	85	84	61	47	36	44	32	17	5	4	CXE1	PREDICTED: carboxylesterase 1-like [Solanum lycopersicum]	-	-	-	-	-	-	-
Solyc01g098370.1	0.22	0.1	0.22	0.15	0.21	0.16	0.13	0.39	0.25	0.06	0.05	0.02	11	7	19	14	13	7	8	30	15	5	3	1	RLP6	PREDICTED: receptor-like protein 12 [Solanum lycopersicum]	-	-	-	-	-	-	-
Solyc01g098380.4	20.74	22	24.56	25.72	25.24	24.04	13.41	16.05	14.71	52.83	54.84	51.04	519	772	1086	1224	796	553	413	629	447	2115	1683	1261	DAPB1	PREDICTED: 4-hydroxy-tetrahydrodipicolinate reductase 1, chloroplastic-like [Solanum lycopersicum]	Metabolism;Metabolism;Metabolism;Metabolism;Metabolism	Global and overview maps;Global and overview maps;Global and overview maps;Amino acid metabolism;Biosynthesis of other secondary metabolites	ko01100//Metabolic pathways;ko01110//Biosynthesis of secondary metabolites;ko01230//Biosynthesis of amino acids;ko00300//Lysine biosynthesis;ko00261//Monobactam biosynthesis	K00215;K00215;K00215;K00215;K00215	GO:0009536//plastid	GO:0043168//anion binding	GO:0009085//lysine biosynthetic process
Solyc01g098400.3	81.94	80.55	82.38	87.44	84.41	87.27	43.03	41.57	41.59	39.54	40.29	40.08	1290	1778	2292	2618	1675	1263	834	1025	795	996	778	623	AHP1	PREDICTED: histidine-containing phosphotransfer protein 1 [Solanum lycopersicum]	Environmental Information Processing	Signal transduction	ko04075//Plant hormone signal transduction	K14490	-	GO:0016628//oxidoreductase activity, acting on the CH-CH group of donors, NAD or NADP as acceptor;GO:0060089//molecular transducer activity	GO:0044710//single-organism metabolic process
Solyc01g098620.2	3.67	4.64	3.13	3.11	4.69	3.91	2.07	2.82	2.77	1.59	1.59	2.05	49	87	74	79	79	48	34	59	45	34	26	27	--	PREDICTED: uncharacterized protein LOC102588527 [Solanum tuberosum]	-	-	-	-	-	-	-
Solyc01g098630.3	4.4	3.64	3.63	4.37	3.72	4.12	3.61	3.44	3.02	11.29	10.83	9.92	107	124	156	202	114	92	108	131	89	439	323	238	--	PREDICTED: 39S ribosomal protein L45, mitochondrial [Solanum lycopersicum]	-	-	-	-	-	-	-
Solyc01g098690.2	0.58	0.62	0.75	0.62	0.74	0.77	0.84	0.91	0.52	1.65	1.33	1.69	31	47	71	64	50	38	56	77	34	142	88	90	RLP54	PREDICTED: receptor-like protein 12 [Solanum lycopersicum]	-	-	-	-	-	-	-
Solyc01g098700.4	11.07	10.97	10.65	10.89	11	10.94	12.96	13.57	13.16	30.83	30.21	32.61	424	589	721	793	531	385	611	814	612	1889	1419	1233	At3g05190	PREDICTED: branched-chain-amino-acid aminotransferase-like protein 1 [Solanum lycopersicum]	-	-	-	-	-	-	-
Solyc01g098740.4	47.43	47.96	48.56	46.72	42.7	44.26	24.26	24.6	24.57	6.74	6.26	6.5	1477	2094	2672	2767	1676	1267	930	1200	929	336	239	200	ALE2	PREDICTED: serine/threonine-protein kinase CDL1 [Solanum lycopersicum]	-	-	-	-	-	-	-
Solyc01g098790.2	5.78	8.38	7.1	5.44	6.02	5.86	3.61	4.72	3.76	2.73	2.92	2.19	147	299	319	263	193	137	113	188	116	111	91	55	IDM2	PREDICTED: increased DNA methylation 2 isoform X2 [Solanum lycopersicum]	-	-	-	-	-	-	-
Solyc01g098950.3	2	1.77	1.33	2.13	2.24	1.72	0.91	1.54	1.59	0.82	0.65	0.91	29.03	36.02	34.3	58.79	41.02	23	16.37	35.04	28.02	19	11.59	13	GAPC	PREDICTED: glyceraldehyde-3-phosphate dehydrogenase, cytosolic-like [Solanum lycopersicum]	Metabolism;Metabolism;Metabolism;Metabolism;Metabolism;Metabolism	Global and overview maps;Global and overview maps;Global and overview maps;Global and overview maps;Carbohydrate metabolism;Energy metabolism	ko01100//Metabolic pathways;ko01110//Biosynthesis of secondary metabolites;ko01200//Carbon metabolism;ko01230//Biosynthesis of amino acids;ko00010//Glycolysis / Gluconeogenesis;ko00710//Carbon fixation in photosynthetic organisms	K00134;K00134;K00134;K00134;K00134;K00134	-	-	-
Solyc01g099020.3	7.28	5.58	5.83	3.15	3.64	3.2	3.93	3.75	3.1	1.81	1.35	1.17	176	189	249	145	111	71	117	142	91	70	40	28	AAE	GDSL lipase-like caffeoyltransferase precursor [Solanum lycopersicum]	Metabolism;Metabolism	Global and overview maps;Biosynthesis of other secondary metabolites	ko01110//Biosynthesis of secondary metabolites;ko00901//Indole alkaloid biosynthesis	K21026;K21026	-	-	-
Solyc01g099050.3	0.09	0.03	0.1	0.09	0	0.15	0.07	0.26	0.11	0.51	0.7	0.64	2	1	4	4	0	3	2	9	3	18	19	14	AAE	PREDICTED: GDSL esterase/lipase At5g03980 [Solanum lycopersicum]	Metabolism;Metabolism	Global and overview maps;Biosynthesis of other secondary metabolites	ko01110//Biosynthesis of secondary metabolites;ko00901//Indole alkaloid biosynthesis	K21026;K21026	-	-	-
Solyc01g099140.4	6.26	7.4	8.16	7.01	6.51	8.27	5.49	6.37	5.16	2.78	3.11	3.53	187	310	431	398	245	227	202	298	187	133	114	104	KMS1	vacuole membrane protein KMS1-like [Solanum lycopersicum]	-	-	-	-	-	-	-
Solyc01g099150.5.1	17.12	16.69	18.36	12.92	14.01	12.98	10.17	9.86	10.1	1.19	0.83	1.27	835.06	1141.41	1582.75	1198.35	861.21	582.08	610.66	753.46	597.95	92.88	49.52	61.1	LOX1.5	lipoxygenase [Solanum lycopersicum]	Metabolism	Lipid metabolism	ko00591//Linoleic acid metabolism	K15718	-	GO:0016701//oxidoreductase activity, acting on single donors with incorporation of molecular oxygen;GO:0043169//cation binding	GO:0006633//fatty acid biosynthetic process
Solyc01g099160.4	50.5	48.45	47.19	30.16	31.58	29.8	36.65	37.55	36.98	5.46	3.91	5.13	2342.94	3151.59	3869.25	2661.65	1846.79	1270.92	2093.34	2728.54	2083.05	405.12	222.48	234.9	LOX1.5	lipoxygenase [Solanum lycopersicum]	Metabolism	Lipid metabolism	ko00591//Linoleic acid metabolism	K15718	-	GO:0016701//oxidoreductase activity, acting on single donors with incorporation of molecular oxygen;GO:0043169//cation binding	GO:0006633//fatty acid biosynthetic process
Solyc01g099210.3	0.1	0.1	0.13	0.21	0.05	0.13	0.32	0.32	0.08	0.98	0.84	1.11	5	7	12	20	3	6	20	26	5	80	53	56	LOX1.5	PREDICTED: probable linoleate 9S-lipoxygenase 5 [Solanum lycopersicum]	Metabolism	Lipid metabolism	ko00591//Linoleic acid metabolism	K15718	-	-	-
Solyc01g099290.3	5.07	5.35	6.54	4.52	5.57	4.45	5.51	4.32	4.96	12.32	11.1	11.29	171	253	390	290	237	138	229	228	203	665	459	376	--	PREDICTED: cullin-1 isoform X2 [Solanum lycopersicum]	Genetic Information Processing;Genetic Information Processing	Folding, sorting and degradation;Folding, sorting and degradation	ko04141//Protein processing in endoplasmic reticulum;ko04120//Ubiquitin mediated proteolysis	K03347;K03347	-	-	-
Solyc01g099580.3	1.4	1.33	1.39	1.1	1.56	1.34	0.86	0.93	0.85	0.08	0.14	0.1	42	56	74	63	59	37	32	44	31	4	5	3	--	PREDICTED: desiccation-related protein PCC13-62-like [Solanum lycopersicum]	-	-	-	-	-	-	-
Solyc01g099590.4	5.6	5.57	6.21	4.61	6.39	5.84	9.68	10.63	8.65	3.06	2.51	1.76	71	99	139	111	102	68	151	211	133	62	39	22	GSTU7	glutathione-S-transferase [Solanum lycopersicum]	Metabolism	Metabolism of other amino acids	ko00480//Glutathione metabolism	K00799	-	GO:0003824//catalytic activity	-
Solyc01g099620.3	0.13	0.03	0.12	0.08	0.03	0.04	0	0.08	0	0.29	0.32	0.38	7	2	11	8	2	2	0	7	0	25	21	20	RBOHB	PREDICTED: respiratory burst oxidase homolog protein B [Solanum lycopersicum]	Organismal Systems;Environmental Information Processing	Environmental adaptation;Signal transduction	ko04626//Plant-pathogen interaction;ko04016//MAPK signaling pathway - plant	K13447;K13447	GO:0031224//intrinsic component of membrane	GO:0046872//metal ion binding;GO:0050664//oxidoreductase activity, acting on NAD(P)H, oxygen as acceptor	GO:0000041//transition metal ion transport;GO:0001101//response to acid chemical;GO:0009267//cellular response to starvation;GO:0015698//inorganic anion transport;GO:0044707//single-multicellular organism process;GO:0044710//single-organism metabolic process
Solyc01g099780.3	24.46	25.28	25.87	25.26	27.21	25.66	27.37	26.93	26.75	10.53	10.44	8.74	363	526.02	678.34	713.01	509	350	500	626.04	482.01	250	190	128	TCTP	PREDICTED: translationally-controlled tumor protein homolog [Solanum lycopersicum]	-	-	-	-	-	-	-
Solyc01g099800.4	13.78	13.97	15.6	14.43	13.33	16.31	12.27	15.36	12.85	6.5	6.7	6.49	114	162	228	227	139	124	125	199	129	86	68	53	--	PREDICTED: serine/arginine-rich splicing factor SR30-like isoform X2 [Nicotiana tomentosiformis]	-	-	-	-	-	-	-
Solyc01g099810.3	71.19	72.73	72.22	62.91	61.01	62.6	61.62	63.24	63.24	30.93	30.82	30.79	1096	1570	1965	1842	1184	886	1168	1525	1182	762	582	468	SR30	PREDICTED: serine/arginine-rich splicing factor SR30 isoform X1 [Solanum lycopersicum]	Genetic Information Processing	Transcription	ko03040//Spliceosome	K12890	-	-	-
Solyc01g099870.3	3.36	3.65	3.11	2.53	2.3	2.41	3.29	3.12	3.46	1.24	1	1.24	44	67	72	63	38	29	53	64	55	26	16	16	SWEET16	PREDICTED: bidirectional sugar transporter SWEET16-like [Solanum lycopersicum]	-	-	-	-	-	-	-
Solyc01g099880.4	13.21	13.54	12.02	11.32	9.9	10.75	11.92	12.93	9.79	2.11	1.88	2.48	270	388	434	440	255	202	300	414	243	69	47	50	SWEET16	PREDICTED: bidirectional sugar transporter SWEET16-like [Solanum lycopersicum]	-	-	-	-	-	-	-
Solyc01g099960.4	5.14	5.43	4.89	6.95	5.96	7.06	5.68	5.07	4.51	3.01	2.69	3.17	156	231	262	401	228	197	212	241	166	146	100	95	PME32	Pectinesterase, active site-containing protein [Cynara cardunculus var. scolymus] [Cynara cardunculus]	Metabolism;Metabolism	Global and overview maps;Carbohydrate metabolism	ko01100//Metabolic pathways;ko00040//Pentose and glucuronate interconversions	K01051;K01051	GO:0030312//external encapsulating structure	GO:0052689//carboxylic ester hydrolase activity	GO:0000272//polysaccharide catabolic process;GO:0009892//negative regulation of metabolic process;GO:0071555//cell wall organization
Solyc01g099970.4	6.83	7.1	6.79	6.18	5.62	5.81	5.7	4.9	6.65	2.78	2.77	2.62	312	455	548	537	324	244	321	351	369	203	155	118	FBL3	PREDICTED: F-box/LRR-repeat protein 3 [Solanum lycopersicum]	-	-	-	-	-	-	-
Solyc01g099990.3	0.26	0.77	0.58	0.35	0.29	0.22	0.42	0.07	0.51	1.32	0.76	0.83	5	21	20	13	7	4	10	2	12	41	18	16	PP2B15	PREDICTED: F-box protein PP2-B15 [Solanum lycopersicum]	-	-	-	-	-	-	-
Solyc01g100040.3	89.84	86.22	82.24	88.16	86.45	91.38	72.27	73.81	70.89	26.02	26.12	25.36	2095	2819	3389	3910	2541	1959	2075	2696	2007	971	747	584	PPC6-7	PREDICTED: probable protein phosphatase 2C 34 [Solanum lycopersicum]	-	-	-	-	-	GO:0016791//phosphatase activity	GO:0006796//phosphate-containing compound metabolic process
Solyc01g100210.3	2.24	2.05	1.89	1.93	2.24	2.62	1.13	1.32	1.22	0.4	0.34	0.51	53	68	79	87	67	57	33	49	35	15	10	12	GATL7	PREDICTED: probable galacturonosyltransferase-like 7 [Solanum lycopersicum]	-	-	-	-	-	-	-
Solyc01g100240.3	8.48	7.47	7.64	8.43	8.86	8.24	5.57	4.7	4.86	4.61	3.73	3.76	354	437	563	669	466	316	286	307	246	308	191	155	CBP60C	PREDICTED: calmodulin-binding protein 60 C [Solanum lycopersicum]	-	-	-	-	-	-	-
Solyc01g100360.4	35.62	35.38	36.74	39.22	39.62	38.58	28.81	27.63	28.04	99.33	95.93	97.62	1405	1957	2561	2942	1970	1399	1399	1707	1343	6269	4641	3802	LPD2	PREDICTED: dihydrolipoyl dehydrogenase 2, chloroplastic-like [Solanum pennellii]	Metabolism;Metabolism;Metabolism;Metabolism;Metabolism;Metabolism;Metabolism;Metabolism;Metabolism;Metabolism	Global and overview maps;Global and overview maps;Global and overview maps;Carbohydrate metabolism;Carbohydrate metabolism;Carbohydrate metabolism;Amino acid metabolism;Amino acid metabolism;Carbohydrate metabolism;Carbohydrate metabolism	ko01100//Metabolic pathways;ko01110//Biosynthesis of secondary metabolites;ko01200//Carbon metabolism;ko00010//Glycolysis / Gluconeogenesis;ko00620//Pyruvate metabolism;ko00630//Glyoxylate and dicarboxylate metabolism;ko00280//Valine, leucine and isoleucine degradation;ko00260//Glycine, serine and threonine metabolism;ko00640//Propanoate metabolism;ko00020//Citrate cycle (TCA cycle)	K00382;K00382;K00382;K00382;K00382;K00382;K00382;K00382;K00382;K00382	-	-	-
Solyc01g100460.3	1.58	1.52	1	1.24	0.75	1.43	0.81	1.07	0.6	0.57	0.29	0.55	35	47	39	52	21	29	22	37	16	20	8	12	BZIP53	anaerobic basic leucine zipper protein [Solanum lycopersicum]	-	-	-	-	-	GO:0003677//DNA binding;GO:0046983//protein dimerization activity	GO:0006355//regulation of transcription, DNA-templated;GO:0006605//protein targeting;GO:0010431//seed maturation
Solyc01g100620.3	0.05	0.07	0.26	0.15	0.04	0.1	0	0.06	0	0.38	0.65	0.66	1	2	10	6	1	2	0	2	0	13	17	14	--	PREDICTED: high mobility group B protein 10-like isoform X4 [Solanum lycopersicum]	-	-	-	-	-	-	-
Solyc01g100890.4	1.7	1.03	1.06	0.78	0.99	0.81	0.91	0.69	0.58	2.02	2.77	2.65	41	35	45	36	30	18	27	26	17	78	82	63	At1g09380	WAT1-related protein At1g09380-like precursor [Solanum lycopersicum]	-	-	-	-	-	-	-
Solyc01g100900.4	10.19	10.28	10.48	9.11	8.91	10.37	12.28	12.62	12.01	3.7	3.07	2.98	246	348	447	418	271	230	365	477	352	143	91	71	-	-	-	-	-	-	-	-	-
Solyc01g100910.3	2.45	2.24	1.91	1.33	1.36	1.18	3.72	3.55	3.93	0.29	0.47	0.28	63	81	87	65	44	28	118	143	123	12	15	7	At1g09380	PREDICTED: WAT1-related protein At1g09380 [Solanum lycopersicum]	-	-	-	-	-	-	-
Solyc01g100920.3	10.54	10.01	9.56	7.56	6.39	6.71	15.84	16.15	15.1	16.07	12.74	13.95	280	373	449	382	214	164	518	672	487	683	415	366	At1g09380	PREDICTED: WAT1-related protein At1g09380 [Solanum lycopersicum]	-	-	-	-	-	-	-
Solyc01g100940.2	3.37	3.22	3.67	3.88	4.23	4.2	2.4	3.09	2.64	1.18	1.07	2.49	41	55	79	90	65	47	36	59	39	23	16	30	--	PREDICTED: protein NIM1-INTERACTING 1-like [Nicotiana sylvestris]	-	-	-	-	-	-	-
Solyc01g101130.3	3.86	4.41	4.78	3.03	3.29	3.67	4.19	4.31	3.21	0.58	0.66	0.86	95	152	208	142	102	83	127	166	96	23	20	21	NEAP2	PREDICTED: myosin-11 isoform X2 [Solanum lycopersicum]	-	-	-	-	-	-	-
Solyc01g101180.4	0.09	0.09	0.05	0.02	0	0	0.07	0.12	0.05	0.29	0.05	0	3	4	3	1	0	0	3	6	2	15	2	0	TPS32	viridiflorene synthase [Solanum lycopersicum]	-	-	-	-	GO:0044424//intracellular part	GO:0016838//carbon-oxygen lyase activity, acting on phosphates;GO:0043169//cation binding	GO:0006721//terpenoid metabolic process
Solyc01g102310.3	12.85	11.88	11.9	10.04	10.08	10.81	14.72	13.87	13.93	41.8	38.63	39.55	617	800	1010	917	610	477	870	1043	812	3211	2275	1875	--	PREDICTED: probable serine/threonine-protein kinase kinX isoform X1 [Solanum lycopersicum]	-	-	-	-	-	-	-
Solyc01g102390.4	31.95	32.68	31.19	50.48	46.19	53.51	18.46	16.96	15.52	14.94	14.8	12.86	577.89	828.85	997.07	1736.61	1053.17	889.75	411.11	480.67	340.87	432.39	328.35	229.64	Os05g0277500	PREDICTED: germin-like protein 5-1 [Solanum lycopersicum]	-	-	-	-	-	GO:0046914//transition metal ion binding	-
Solyc01g102400.3	23.53	23.98	20.41	33.17	31.52	31.43	17.36	15.61	15.43	10.89	10.51	11.59	461.11	659.15	706.93	1236.39	778.83	566.25	418.89	479.33	367.13	341.61	252.65	224.36	Os05g0277500	PREDICTED: germin-like protein 5-1 [Solanum lycopersicum]	-	-	-	-	-	GO:0046914//transition metal ion binding	-
Solyc01g102720.3	11.55	11.9	12.38	13.97	15.22	15.33	7.07	5.88	6.79	3.66	3.19	3.04	227	328	430	522	377	277	171	181	162	115	77	59	--	SRPBCC ligand-binding domain superfamily protein [Solanum lycopersicum]	-	-	-	-	-	-	-
Solyc01g102740.3	11.95	11.39	11.71	12.51	12.4	12.59	10.13	11.03	12.42	1.21	1.43	1.47	321	429	556	639	420	311	335	464	405	52	47	39	NAC035	PREDICTED: NAC domain-containing protein 35 [Solanum lycopersicum]	-	-	-	-	-	-	-
Solyc01g102850.3	0.68	0.39	0.51	0.29	0.52	0.08	0.4	0.36	0.36	0.09	0.01	0.03	44	35	58	36	42	5	32	36	28	9	1	2	N	PREDICTED: TMV resistance protein N-like isoform X1 [Solanum pennellii]	-	-	-	-	-	-	-
Solyc01g102870.3	0.38	0.29	0.33	0.58	0.23	0.37	0.21	0.23	0.2	0.07	0.12	0.22	16	17	24	46	12	14	11	15	10	5	6	9	BRL1	PREDICTED: receptor-like protein kinase BRI1-like 3 [Solanum lycopersicum]	-	-	-	-	-	-	-
Solyc01g102960.3	3.07	2.61	2.81	0.24	0	0.28	5.21	5.39	4.85	1.63	0.91	1.19	47	56	76	7	0	4	98	129	90	40	17	18	HSP22.7	PREDICTED: 22.7 kDa class IV heat shock protein-like [Solanum lycopersicum]	Genetic Information Processing	Folding, sorting and degradation	ko04141//Protein processing in endoplasmic reticulum	K13993	-	-	-
Solyc01g102980.3	6.01	5.95	5.46	4.76	4.33	5.68	3.21	3.38	2.8	1.06	1.29	0.92	152	211	244	229	138	132	100	134	86	43	40	23	ZHD4	PREDICTED: zinc-finger homeodomain protein 4 [Solanum lycopersicum]	-	-	-	-	-	-	-
Solyc01g103040.4	7.25	6.16	5.87	5.96	5.21	5.48	6.78	7.27	6.38	12.03	11.68	11.68	308	367	441	482	279	214	355	484	329	818	609	490	MAD1	PREDICTED: mitotic spindle checkpoint protein MAD1 [Solanum lycopersicum]	-	-	-	-	GO:0012505//endomembrane system	-	GO:0009606//tropism
Solyc01g103120.3	0.3	0.6	0.7	0.7	0.31	0.48	0.48	0.41	0.36	2.62	3.05	3.14	6	17	25	27	8	9	12	13	9	85	76	63	DRP2A	PREDICTED: dynamin-2A [Solanum lycopersicum]	Cellular Processes	Transport and catabolism	ko04144//Endocytosis	K01528	-	-	-
Solyc01g103130.2	0.35	0.33	0.32	0.37	0.48	0.53	0.17	0.33	0.23	2.8	2.32	3.33	15	20	24	30	26	21	9	22	12	192	122	141	DRP2A	PREDICTED: dynamin-2A [Solanum lycopersicum]	Cellular Processes	Transport and catabolism	ko04144//Endocytosis	K01528	-	-	-
Solyc01g103140.3	7.59	7.93	7.31	7.91	7.22	7.27	13.35	14.13	13.25	52.14	48.61	48.86	382	559	650	757	458	336	827	1113	809	4197	2999	2427	CLC-C	PREDICTED: chloride channel protein CLC-c [Solanum lycopersicum]	-	-	-	-	-	-	-
Solyc01g103240.4	0.07	0.23	0.06	0.15	0.06	0.04	0	0	0.03	0.45	0.12	0.47	2	9	3	8	2	1	0	0	1	20	4	13	NPK1	PREDICTED: mitogen-activated protein kinase kinase kinase NPK1-like [Solanum lycopersicum]	-	-	-	-	-	GO:0004672//protein kinase activity;GO:0036094//small molecule binding;GO:0097159//organic cyclic compound binding;GO:1901363//heterocyclic compound binding	GO:0006464//cellular protein modification process;GO:0016310//phosphorylation
Solyc01g103550.1	0.06	0.35	0.07	0.19	0.24	0.2	0.15	0.04	0.1	0.04	0	0	1	8	2	6	5	3	3	1	2	1	0	0	--	PREDICTED: agamous-like MADS-box protein AGL11 [Solanum lycopersicum]	-	-	-	-	-	-	-
Solyc01g103790.3	0	0.17	0.07	0.19	0.19	0.39	0.1	0.54	0.1	0.9	1.47	0.61	0	2	1	3	2	3	1	7	1	12	15	5	PERK9	PREDICTED: serine/threonine-protein kinase-like protein At5g23170 [Solanum lycopersicum]	-	-	-	-	-	-	-
Solyc01g103860.4	0.21	0.36	0.16	0.19	0.08	0.1	0	0.22	0	0.96	0.78	0.41	5.19	12.8	7.12	8.92	2.63	2.2	0	8.44	0	38.33	23.91	10.11	COBL6	PREDICTED: COBRA-like protein 6 isoform X2 [Solanum lycopersicum]	-	-	-	-	-	-	-
Solyc01g104010.2	1.18	1.34	1.42	1.77	1.78	1.57	1.13	1.98	1.06	0.5	0.78	0.76	22	35	47	63	42	27	26	58	24	15	18	14	--	PREDICTED: uncharacterized protein LOC101250842 [Solanum lycopersicum]	-	-	-	-	-	-	-
Solyc01g104030.3	88.01	84.3	83.77	77.95	78.21	79.35	94.88	95.69	95.18	38.68	36.87	38.3	4403	5913	7406	7417	4932	3649	5844	7498	5781	3096	2262	1892	AKT2	PREDICTED: potassium channel AKT2/3 isoform X2 [Solanum lycopersicum]	-	-	-	-	GO:0031224//intrinsic component of membrane	GO:0005267//potassium channel activity	GO:0030001//metal ion transport;GO:0034220//ion transmembrane transport
Solyc01g104100.3	1.93	0.96	1.14	2.85	2.14	2.19	1.33	1.34	1.25	0.32	0.48	0.34	46	32	48	129	64.28	47.8	39	50	36	12	14	8	FA02	PREDICTED: 13S globulin seed storage protein 2-like [Solanum lycopersicum]	-	-	-	-	-	-	-
Solyc01g104110.4	1.14	0.66	0.72	0.67	1.2	0.56	1.54	1.51	1.42	0.16	0.14	0.13	27	22	30	30	35.72	12.2	45	56	41	6	4	3	FA18	PREDICTED: 12S seed storage protein CRD [Solanum lycopersicum]	-	-	-	-	-	-	-
Solyc01g104130.4	7.38	7.72	6.47	7.24	8.22	7.43	10	10.31	10.44	2.93	3.21	3.3	242	355	375	452	340	224	404	530	416	154	129	107	--	Oxoglutarate/iron-dependent dioxygenase [Corchorus olitorius]	-	-	-	-	-	-	-
Solyc01g104200.4	0.92	0.61	0.8	0.86	0.65	0.93	0.54	0.68	0.61	0.16	0.03	0.11	25	23	38	44	22	23	18	29	20	7	1	3	FAR1	PREDICTED: fatty acyl-CoA reductase 3-like [Capsicum annuum]	Cellular Processes;Metabolism	Transport and catabolism;Lipid metabolism	ko04146//Peroxisome;ko00073//Cutin, suberine and wax biosynthesis	K13356;K13356	-	-	-
Solyc01g104260.3	2.46	2.65	2.38	2.56	3.12	3.09	1.86	1.08	2.16	0.96	0.94	1.72	45	68	77	89	72	52	42	31	48	28	21	31	RHC1A	PREDICTED: probable E3 ubiquitin-protein ligase RHC1A [Solanum lycopersicum]	-	-	-	-	-	-	-
Solyc01g104390.2	1.09	1.11	0.97	0.41	0.37	1.19	0.63	0.3	0.13	0	0	0	7	10	11	5	3	7	5	3	1	0	0	0	ARPN	PREDICTED: basic blue protein-like [Solanum lycopersicum]	-	-	-	-	-	-	-
Solyc01g104400.3	42.85	41.66	42.05	53.91	55.69	57.1	53.8	53.9	56.32	129.79	134.38	128.34	542	739	940	1297	888	664	838	1068	865	2627	2085	1603	ARPN	PREDICTED: basic blue protein-like [Solanum lycopersicum]	-	-	-	-	-	-	-
Solyc01g104550.3	0.62	0.42	0.41	0.62	0.62	0.39	0.75	0.69	0.89	0.08	0.03	0.1	19	18	22	36	24	11	28	33	33	4	1	3	WRKY9	PREDICTED: probable WRKY transcription factor 9 [Solanum lycopersicum]	-	-	-	-	-	-	-
Solyc01g104680.4	67.02	64.48	64.12	68.87	69.47	67.65	60.58	58.63	59.51	150.53	150.88	151.73	2568.02	3464.11	4341.49	5018.39	3355.07	2382.65	2857.75	3518.62	2768.19	9228.54	7090.47	5740.24	RAN2	GTP-binding nuclear protein Ran2 [Solanum lycopersicum]	Genetic Information Processing;Genetic Information Processing	Translation;Translation	ko03013//RNA transport;ko03008//Ribosome biogenesis in eukaryotes	K07936;K07936	-	-	-
Solyc01g104750.4	2.39	2.28	2.7	1.95	2.1	1.92	1.97	2.09	2.15	0.07	0.24	0.11	65	87	130	101	72	48	66	89	71	3	8	3	At1g68170	PREDICTED: WAT1-related protein At1g68170-like [Solanum lycopersicum]	-	-	-	-	-	-	-
Solyc01g104760.2	4.8	4	4.17	2.71	2.64	1.56	3.39	3.98	3.88	1.18	0.81	0.77	107	125	164	115	74	32	93	139	105	42	22	17	--	PREDICTED: uncharacterized protein LOC101264265 [Solanum lycopersicum]	-	-	-	-	-	-	-
Solyc01g104770.4	27.27	28.83	29.62	30.86	30.53	31.73	38.77	40.06	39.49	81.54	83.06	80.6	761	1128	1461	1638	1074	814	1332	1751	1338	3641	2843	2221	AC101	actin [Solanum lycopersicum]	-	-	-	-	-	-	-
Solyc01g104900.3	2.7	2.13	2.44	4.24	3.29	4.57	2.76	1.95	2.04	1.55	1.22	1.87	47	52	75	140	72	73	59	53	43	43	26	32	NAC104	PREDICTED: NAC domain-containing protein 104 [Solanum lycopersicum]	-	-	-	-	GO:0043231//intracellular membrane-bounded organelle	GO:0001071//nucleic acid binding transcription factor activity	GO:0010087//phloem or xylem histogenesis;GO:0010468//regulation of gene expression;GO:0012501//programmed cell death;GO:0034645//cellular macromolecule biosynthetic process;GO:0044767//single-organism developmental process
Solyc01g104950.4	48.58	47.44	49.68	70.65	70.88	69.37	60.31	60.19	61.71	140.47	143.4	144.36	2422	3316	4377	6699	4454	3179	3702	4700	3735	11205	8768	7106	Xyl2	beta-D-xylosidase 2 precursor [Solanum lycopersicum]	Metabolism;Metabolism	Global and overview maps;Carbohydrate metabolism	ko01100//Metabolic pathways;ko00520//Amino sugar and nucleotide sugar metabolism	K15920;K15920	-	GO:0003824//catalytic activity	GO:0044238//primary metabolic process
Solyc01g105000.3	3.5	1.86	2.59	2.51	2.63	2.29	3.46	2.89	3.72	0.52	0.93	0.58	55	41	72	75	52	33	67	71	71	13	18	9	NAKR2	PREDICTED: trimethylguanosine synthase [Solanum pennellii]	Genetic Information Processing	Translation	ko03013//RNA transport	K14292	-	-	-
Solyc01g105050.3	1173.28	1210.31	1176.2	1018.11	1007.72	990.24	1093.77	1097.52	1094.5	363.43	398.5	378.06	21835	31582	38683	36036	23639	16941	25062	31993	24730	10822	9096	6947	CAP10B	chlorophyll a-b binding protein CP24 10B, chloroplastic [Solanum lycopersicum]	Metabolism;Metabolism	Global and overview maps;Energy metabolism	ko01100//Metabolic pathways;ko00196//Photosynthesis - antenna proteins	K08917;K08917	GO:0009523//photosystem II;GO:0009526//plastid envelope;GO:0031224//intrinsic component of membrane;GO:0031976//plastid thylakoid;GO:0044434//chloroplast part	GO:0046906//tetrapyrrole binding	GO:0000097//sulfur amino acid biosynthetic process;GO:0006091//generation of precursor metabolites and energy;GO:0006970//response to osmotic stress;GO:0006996//organelle organization;GO:0031399//regulation of protein modification process;GO:1990066//energy quenching
Solyc01g105060.3	18.01	19.42	21.97	24.89	23.6	25.23	16.29	16.17	18.71	54.2	55.91	54	379	573	817	996	626	488	422	533	478	1825	1443	1122	fabZ	PREDICTED: 3-hydroxyacyl-[acyl-carrier-protein] dehydratase FabZ-like [Solanum tuberosum]	Metabolism;Metabolism;Metabolism;Metabolism	Global and overview maps;Global and overview maps;Lipid metabolism;Metabolism of cofactors and vitamins	ko01100//Metabolic pathways;ko01212//Fatty acid metabolism;ko00061//Fatty acid biosynthesis;ko00780//Biotin metabolism	K02372;K02372;K02372;K02372	-	-	-
Solyc01g105180.3	7.06	7.53	7.84	10.39	11.07	9.25	6.52	6.07	5.48	4.44	5.82	5.07	206	308	404	576	407	248	234	277	194	207	208	146	DA1	PREDICTED: protein DA1 isoform X2 [Solanum lycopersicum]	-	-	-	-	-	-	-
Solyc01g105220.3	8.07	7.43	8.27	6.78	6.21	6.13	6.01	5.37	5.43	3.43	2.61	2.32	169	218	306	270	164	118	155	176	138	115	67	48	AOX2	alternative oxidase 2 [Solanum lycopersicum]	-	-	-	-	GO:0043231//intracellular membrane-bounded organelle;GO:0044425//membrane part	-	GO:0055114//oxidation-reduction process
Solyc01g105300.4	0.45	1.15	1.35	1.27	0.78	0.54	0.8	0.63	0.59	4.57	4.64	4.45	10	36	53	54	22	11	22	22	16	163	127	98	AMC3	PREDICTED: metacaspase-3-like [Solanum lycopersicum]	-	-	-	-	-	-	-
Solyc01g105350.3	0.35	0.25	0.67	0.33	0.44	0.38	0.22	0.5	0.36	2.65	1.6	3.14	9	9	30	16	14	9	7	20	11	108	50	79	UGT85A24	PREDICTED: 7-deoxyloganetin glucosyltransferase-like [Solanum lycopersicum]	Metabolism;Metabolism	Global and overview maps;Global and overview maps	ko01100//Metabolic pathways;ko01110//Biosynthesis of secondary metabolites	K21374;K21374	-	GO:0016757//transferase activity, transferring glycosyl groups	-
Solyc01g105387.1	5.33	5.72	6.61	4.34	3.97	4.14	3	2.93	2.97	0.95	1.24	1.6	182	274	399	282	171	130	126	157	123	52	52	54	ABCG11	PREDICTED: ABC transporter G family member 11-like [Solanum pennellii]	-	-	-	-	-	-	-
Solyc01g105600.3	4.72	4.78	4.8	6.14	5.82	6.25	4.15	4.52	3.36	1	0.83	1.55	74	105	133	183	115	90	80	111	64	25	16	24	--	PREDICTED: uncharacterized protein LOC101265869 [Solanum lycopersicum]	-	-	-	-	-	-	-
Solyc01g105660.4	169.46	154.66	156.68	154.98	165.01	165.16	111.48	113.6	105.44	58.49	53.86	55.72	4420	5656	7222	7688	5425	3960	3580	4641	3339	2441	1723	1435	DLO2	PREDICTED: protein DMR6-LIKE OXYGENASE 2-like [Solanum lycopersicum]	-	-	-	-	-	-	-
Solyc01g105710.3	102.93	97.19	105.65	125.13	129.39	125.28	103.75	104.51	104.6	313.28	347.74	326.63	1531	2027	2777	3540	2426	1713	1900	2435	1889	7456	6344	4797	FKBP12	peptidyl-prolyl isomerase FKBP12 [Solanum lycopersicum]	-	-	-	-	GO:0044444//cytoplasmic part	GO:0016859//cis-trans isomerase activity	GO:0000097//sulfur amino acid biosynthetic process;GO:0008380//RNA splicing;GO:0018208//peptidyl-proline modification
Solyc01g105800.4	0.14	0.1	0.24	0.17	0.07	0.1	0.11	0.35	0.27	1.24	1.62	1.22	3	3	9	7	2	2	3	12	7	43	43	26	SVP	PREDICTED: MADS-box protein SVP [Solanum lycopersicum]	-	-	-	-	GO:0043231//intracellular membrane-bounded organelle	GO:0001071//nucleic acid binding transcription factor activity;GO:0005515//protein binding	GO:0010468//regulation of gene expression;GO:0034645//cellular macromolecule biosynthetic process
Solyc01g105810.4	0.03	0.08	0.03	0.21	0.22	0.12	0.05	0.09	0.07	0.02	0.05	0.03	1	4	2	14	10	4	2	5	3	1	2	1	At5g09550	Rab-GDP dissociation inhibitor [Solanum lycopersicum]	-	-	-	-	GO:0005576//extracellular region	-	GO:0006498//N-terminal protein lipidation;GO:0008104//protein localization;GO:0019222//regulation of metabolic process
Solyc01g105860.3	0.36	0.23	0.46	0.19	0.42	0.31	0.33	0.59	0.57	0.03	0.03	0.04	9	8	20	9	13	7	10	23	17	1	1	1	TPS3	PREDICTED: (-)-camphene/tricyclene synthase, chloroplastic-like isoform X2 [Solanum lycopersicum]	-	-	-	-	-	-	-
Solyc01g105890.3	27.37	24.67	25.62	13.7	13.16	14.6	31.86	34.4	29.72	92.58	82.74	90.21	977	1234.5	1616	930	592	479	1400	1923	1288	5287	3621.99	3179	TPS3	linalool synthase [Solanum lycopersicum]	Metabolism;Metabolism;Metabolism	Global and overview maps;Global and overview maps;Metabolism of terpenoids and polyketides	ko01100//Metabolic pathways;ko01110//Biosynthesis of secondary metabolites;ko00902//Monoterpenoid biosynthesis	K07385;K07385;K07385	-	GO:0016838//carbon-oxygen lyase activity, acting on phosphates;GO:0043169//cation binding	GO:0016098//monoterpenoid metabolic process
Solyc01g106310.3	16.27	15.79	17.13	12.83	11.39	11.84	14.96	15.96	14.88	4.49	4.58	4.6	136	185	253	204	120	91	154	209	151	60	47	38	--	cysteine-rich TM module stress tolerance protein [Medicago truncatula]	-	-	-	-	-	-	-
Solyc01g106390.3	8.44	7.95	8.2	6.53	6.93	6.98	5.73	6.33	6.24	3.32	3.02	2.74	321	424	551	472	332	244	268	377	288	202	141	103	HEMA1	PREDICTED: glutamyl-tRNA reductase 1, chloroplastic-like [Solanum lycopersicum]	Metabolism;Metabolism;Metabolism	Global and overview maps;Global and overview maps;Metabolism of cofactors and vitamins	ko01100//Metabolic pathways;ko01110//Biosynthesis of secondary metabolites;ko00860//Porphyrin and chlorophyll metabolism	K02492;K02492;K02492	-	-	-
Solyc01g106400.3	7.38	9.61	7.8	11.01	10.03	11.01	11.31	10.89	11.79	4.85	5.77	4.24	97	177	181	275	166	133	183	224	188	102	93	55	MSRB5	PREDICTED: peptide methionine sulfoxide reductase B5 [Solanum lycopersicum]	-	-	-	-	GO:0043231//intracellular membrane-bounded organelle	GO:0016671//oxidoreductase activity, acting on a sulfur group of donors, disulfide as acceptor;GO:0043169//cation binding	GO:0006979//response to oxidative stress;GO:0009247//glycolipid biosynthetic process;GO:0009267//cellular response to starvation;GO:0009409//response to cold;GO:0009414//response to water deprivation;GO:0044267//cellular protein metabolic process
Solyc01g106410.3	0.08	0.14	0.07	0.07	0.13	0.13	0.03	0	0.05	0.19	0.34	0.22	5	12	7	8	10	7	2	0	4	18	25	13	RGA2	PREDICTED: disease resistance protein RGA2 [Theobroma cacao]	-	-	-	-	-	-	-
Solyc01g106450.3	31.77	31.02	30.46	33.6	34.64	35.3	28.95	28.13	28.66	69.19	70.87	68.75	796	1090	1349	1601	1094	813	893	1104	872	2774	2178	1701	LGALDH	PREDICTED: L-galactose dehydrogenase [Solanum lycopersicum]	Metabolism;Metabolism;Metabolism	Global and overview maps;Global and overview maps;Carbohydrate metabolism	ko01100//Metabolic pathways;ko01110//Biosynthesis of secondary metabolites;ko00053//Ascorbate and aldarate metabolism	K17744;K17744;K17744	-	GO:0016616//oxidoreductase activity, acting on the CH-OH group of donors, NAD or NADP as acceptor;GO:0016646//oxidoreductase activity, acting on the CH-NH group of donors, NAD or NADP as acceptor	GO:0019318//hexose metabolic process;GO:0019852//L-ascorbic acid metabolic process
Solyc01g106580.3	32.84	32.41	32.11	36.08	33.18	33.59	35.89	37.45	34.41	87.32	80.69	81.41	735	1017	1270	1536	936	691	989	1313	935	3127	2215	1799	CGR3	PREDICTED: uncharacterized protein At3g49720-like [Solanum lycopersicum]	-	-	-	-	-	-	-
Solyc01g106820.3	9.64	11.8	11	7.86	8.89	7.37	15.7	16.59	15.46	2.04	1.67	1.96	343	589	692	532	399	241	688	925	668	116	73	69	EGY3	PREDICTED: probable zinc metallopeptidase EGY3, chloroplastic [Solanum lycopersicum]	-	-	-	-	-	GO:0016787//hydrolase activity	-
Solyc01g106890.2	5.79	8.64	8.49	6.65	7.23	5.83	8.53	10.81	10.33	2.81	1.83	3.47	54	113	140	118	85	50	98	158	117	42	21	32	--	PREDICTED: uncharacterized protein LOC101261663 [Solanum lycopersicum]	-	-	-	-	-	-	-
Solyc01g107050.3	0.35	0.65	0.52	0.48	0.17	0.31	0.11	0.45	0.23	0.04	0	0.07	5	13	13	13	3	4	2	10	4	1	0	1	EPS1	PREDICTED: uncharacterized acetyltransferase At3g50280-like [Solanum lycopersicum]	-	-	-	-	-	-	-
Solyc01g107190.3	39.27	34.9	36.81	38.96	38.77	37.83	19.75	21.22	19.26	7.81	7.83	6.17	638	795	1057	1204	794	565	395	540	380	203	156	99	LBD37	PREDICTED: LOB domain-containing protein 37-like [Solanum lycopersicum]	-	-	-	-	-	-	-
Solyc01g107230.2	2.25	3.66	2.57	2.33	1.95	2.71	2.9	2.12	1.42	0.77	0.97	1.18	22.49	51.4	45.46	44.31	24.57	24.95	35.76	33.31	17.31	12.37	11.94	11.62	--	-	-	-	-	-	-	-	-
Solyc01g107460.2	38.35	37.13	33.29	7.5	6.08	5.25	47.28	44.68	42.1	0.35	0.36	0.56	691	938	1060	257	138	87	1049	1261	921	10	8	10	--	PREDICTED: uncharacterized protein LOC101248432 [Solanum lycopersicum]	-	-	-	-	-	-	-
Solyc01g107490.2	0.39	0.22	0.09	0.16	0.25	0.17	0	0.1	0.06	3.22	4.07	2.61	5	4	2	4	4	2	0	2	1	66	64	33	BHLH113	PREDICTED: transcription factor bHLH113-like [Solanum lycopersicum]	-	-	-	-	-	-	-
Solyc01g107520.3	25.47	26.95	25.04	22.06	21.7	19.91	29.96	24.75	27.74	5.35	4.26	5.78	366	543	636	603	393	263	530	557	484	123	75	82	--	pathogenesis-related protein 17 [Vitis pseudoreticulata]	-	-	-	-	-	-	-
Solyc01g107590.3	68.06	74.81	67.64	73.09	72.15	77.02	55.72	52.9	56.19	35.53	35.61	34.29	1767	2723	3103	3609	2361	1838	1781	2151	1771	1476	1134	879	CAD14	PREDICTED: probable cinnamyl alcohol dehydrogenase 1 [Solanum lycopersicum]	Metabolism;Metabolism;Metabolism	Global and overview maps;Global and overview maps;Biosynthesis of other secondary metabolites	ko01100//Metabolic pathways;ko01110//Biosynthesis of secondary metabolites;ko00940//Phenylpropanoid biosynthesis	K00083;K00083;K00083	-	GO:0003824//catalytic activity;GO:0043169//cation binding	GO:0044710//single-organism metabolic process
Solyc01g107730.3	2.25	2.87	3.22	2.61	3.22	2.88	4.13	4.22	3.86	25.44	24.17	24.59	62	111	157	137	112	73	140	182	129	1122	817	669	CYCD3-3	D-type cyclin-2 [Solanum lycopersicum]	Environmental Information Processing	Signal transduction	ko04075//Plant hormone signal transduction	K14505	GO:0043231//intracellular membrane-bounded organelle	-	GO:0000280//nuclear division;GO:0006461//protein complex assembly;GO:0008283//cell proliferation;GO:0009725//response to hormone;GO:0009886//post-embryonic morphogenesis;GO:0014070//response to organic cyclic compound;GO:0044786//cell cycle DNA replication;GO:0048509//regulation of meristem development;GO:0051052//regulation of DNA metabolic process;GO:1901990//regulation of mitotic cell cycle ph…
Solyc01g107760.4	0.79	0.74	0.72	0.71	0.66	0.68	0.31	0.4	0.48	0.13	0.11	0.35	23	30	37	39	24	18	11	18	17	6	4	10	RD21B	PREDICTED: cysteine proteinase RD21A-like [Solanum lycopersicum]	-	-	-	-	-	-	-
Solyc01g107800.4	21.28	21.52	19.01	17.82	17.65	18.54	35.83	36.59	33.2	54.1	48.5	46.41	548	777	865	873	573	439	1136	1476	1038	2229	1532	1180	IRX15	PREDICTED: protein IRX15-LIKE-like [Solanum lycopersicum]	-	-	-	-	-	-	-
Solyc01g107825.1	0.03	0.25	0.1	0.02	0.05	0.03	0.16	0.05	0.12	0.25	0.14	0.2	1	12	6	1	2	1	7	3	5	14	6	7	-	-	-	-	-	-	-	-	-
Solyc01g107900.3	18.38	17.65	16.73	14.61	13.35	14.48	19.67	20.57	20.88	5.28	4.78	5.92	664	894	1068	1004	608	481	875	1164	916	305	212	211	WSD1	PREDICTED: O-acyltransferase WSD1 [Solanum lycopersicum]	-	-	-	-	-	-	-
Solyc01g107910.4	53.44	50.32	52.03	55.12	57.78	59.31	60.87	52.69	58.44	26.06	24.04	22.87	937	1237	1612	1838	1277	956	1314	1447	1244	731	517	396	CCOAOMT6	PREDICTED: caffeoyl-CoA O-methyltransferase 6 [Solanum lycopersicum]	Metabolism;Metabolism;Metabolism;Metabolism;Metabolism;Metabolism	Global and overview maps;Global and overview maps;Biosynthesis of other secondary metabolites;Amino acid metabolism;Biosynthesis of other secondary metabolites;Biosynthesis of other secondary metabolites	ko01100//Metabolic pathways;ko01110//Biosynthesis of secondary metabolites;ko00940//Phenylpropanoid biosynthesis;ko00360//Phenylalanine metabolism;ko00941//Flavonoid biosynthesis;ko00945//Stilbenoid, diarylheptanoid and gingerol biosynthesis	K00588;K00588;K00588;K00588;K00588;K00588	-	GO:0008171//O-methyltransferase activity;GO:0043169//cation binding	GO:0000097//sulfur amino acid biosynthetic process;GO:0006575//cellular modified amino acid metabolic process;GO:0006950//response to stress;GO:0009699//phenylpropanoid biosynthetic process;GO:0009891//positive regulation of biosynthetic process
Solyc01g108000.3	1.84	2.19	2.02	1.68	2.22	1.48	0.95	1.19	1.01	4.29	4.51	4.25	69	115	134	120	105	51	44	70	46	257	207	157	At1g49730	PREDICTED: probable receptor-like protein kinase At1g49730 [Solanum lycopersicum]	-	-	-	-	-	GO:0004672//protein kinase activity;GO:0032550//purine ribonucleoside binding	GO:0006464//cellular protein modification process;GO:0006796//phosphate-containing compound metabolic process
Solyc01g108080.4	48.67	45.09	46.72	47.33	47.59	47.57	32.85	31.49	31.98	18.86	18.91	18.29	1261	1638	2139	2332	1554	1133	1048	1278	1006	782	601	468	ABF4	PREDICTED: ABSCISIC ACID-INSENSITIVE 5-like protein 7 [Solanum lycopersicum]	Environmental Information Processing	Signal transduction	ko04075//Plant hormone signal transduction	K14432	-	-	-
Solyc01g108170.3	3.6	3.5	3.6	4.07	4.62	3.67	3.05	3.57	3.98	0.62	0.19	0.7	47	64	83	101	76	44	49	73	63	13	3	9	--	PREDICTED: uncharacterized protein LOC101265871 [Solanum lycopersicum]	-	-	-	-	-	-	-
Solyc01g108190.3	19.01	21.83	19.15	25.16	24.92	23.56	22.42	19.4	20.98	6.93	8.14	7.73	259	417	461	652	428	295	376	414	347	151	136	104	CML30	PREDICTED: calmodulin-like protein 1 isoform X3 [Solanum lycopersicum]	Organismal Systems	Environmental adaptation	ko04626//Plant-pathogen interaction	K13448	-	-	-
Solyc01g108340.3	18.9	17.25	18.49	16.05	15.44	15.96	19.56	18.22	18.67	88.33	89.02	90.17	572	732	989	924	589	444	729	864	686	4278	3305	2695	CYP40	peptidyl-prolyl cis-trans isomerase CYP40-like [Solanum lycopersicum]	-	-	-	-	-	GO:0016859//cis-trans isomerase activity	GO:0044267//cellular protein metabolic process
Solyc01g108400.3	16.92	16.49	16.65	16.72	15.51	14.65	11.15	9.76	9.83	7.02	6.19	6.61	838	1145	1457	1575	968	667	680	757	591	556	376	323	CRK5	PREDICTED: CDPK-related kinase 5 [Solanum lycopersicum]	-	-	-	-	-	-	-
Solyc01g108460.1	0.02	0.01	0	0.06	0.08	0.11	0	0	0	0	0	0	1	1	0	6	5	5	0	0	0	0	0	0	CXP;2-3	PREDICTED: serine carboxypeptidase II-3-like [Solanum tuberosum]	-	-	-	-	-	-	-
Solyc01g108520.2	1.7	1.56	1.61	1.66	1.88	1.85	1.92	1.12	2	0.38	0.3	0.12	28	36	47	52	39	28	39	29	40	10	6	2	HIDM	PREDICTED: 2-hydroxyisoflavanone dehydratase-like [Solanum lycopersicum]	-	-	-	-	-	-	-
Solyc01g108530.3	4.16	2.82	2.93	5.97	4.93	5.14	5.41	6.55	5.99	13.86	16.13	13.7	103	98	128	281	154	117	165	254	180	549	490	335	HIDM	PREDICTED: 2-hydroxyisoflavanone dehydratase-like [Solanum lycopersicum]	-	-	-	-	-	-	-
Solyc01g108560.4	1.25	1.05	0.71	0.84	0.9	0.74	1.57	1.38	2.01	2.91	3.24	2.41	22	26	22	28	20	12	34	38	43	82	70	42	CXE7	PREDICTED: 2-hydroxyisoflavanone dehydratase-like [Solanum lycopersicum]	-	-	-	-	-	-	-
Solyc01g108580.3	11.8	11.64	12.58	14.83	13.33	14.24	15.29	14.71	16.04	32.14	32.66	33.46	274	379	516	655	390	304	437	535	452	1194	930	767	HIDM	PREDICTED: 2-hydroxyisoflavanone dehydratase-like [Solanum lycopersicum]	-	-	-	-	-	-	-
Solyc01g108610.3	1.24	2.3	2.18	2.98	2.42	3.39	2.07	1.95	1.91	1.49	1.34	1.15	22	57	68	100	54	55	45	54	41	42	29	20	KRP7	PREDICTED: cyclin-dependent kinase inhibitor 7 [Solanum lycopersicum]	-	-	-	-	-	-	-
Solyc01g108810.3	0.24	0.04	0	0.13	0.34	0.07	0.1	0.12	0.15	0.27	1	1.05	4	1	0	4	7	1	2	3	3	7	20	17	PNAE	methylketone synthase Ib [Solanum lycopersicum]	-	-	-	-	-	-	-
Solyc01g109200.4	34.39	33.54	32.38	30.29	31.37	29.35	27.43	29.39	28.07	9.17	8.72	9.25	941.67	1288	1567.16	1577.46	1083	738.77	924.95	1260.68	933.3	401.71	293.02	250	ATL65	PREDICTED: RING-H2 finger protein ATL65 [Solanum lycopersicum]	-	-	-	-	-	-	-
Solyc01g109230.3	17.05	16.99	14.58	16.88	16.48	16.72	15.21	13.73	13.57	6.23	5.86	5.9	325	454	491	612	396	293	357	410	314	190	137	111	--	Cysteine/Histidine-rich C1 domain family protein [Theobroma cacao]	-	-	-	-	-	GO:0016668//oxidoreductase activity, acting on a sulfur group of donors, NAD(P) as acceptor;GO:0046914//transition metal ion binding	GO:0007165//signal transduction;GO:0044710//single-organism metabolic process
Solyc01g109270.3	0.85	1.19	0.88	0.57	0.97	0.48	0.66	0.37	0.62	0.19	0.39	0.17	25	49	46	32	36	13	24	17	22	9	14	5	--	PREDICTED: uncharacterized protein LOC101243651 isoform X1 [Solanum lycopersicum]	-	-	-	-	-	-	-
Solyc01g109330.3	4.29	4.13	3.24	5.31	4.74	4.91	4.8	4.65	4.34	2.07	2.2	2.24	132	178	176	311	184	139	182	224	162	102	83	68	CCS1	PREDICTED: cytochrome c biogenesis protein CCS1, chloroplastic isoform X1 [Solanum lycopersicum]	-	-	-	-	-	-	-
Solyc01g109340.4	15.27	14.75	15.63	14.76	17.81	15.05	23.14	25.18	24.51	32.35	34	35.63	372	504	673	684	547	337	694	961	725	1261	1016	857	rnf-5	PREDICTED: RING finger protein 5-like [Solanum lycopersicum]	Genetic Information Processing	Folding, sorting and degradation	ko04141//Protein processing in endoplasmic reticulum	K10666	-	-	-
Solyc01g109420.3	1.75	1.37	2.1	2.47	2.51	2.85	1.45	1.01	1.61	0.34	0.61	0.59	42	46	89	113	76	63	43	38	47	13	18	14	At4g36750	PREDICTED: probable NAD(P)H dehydrogenase (quinone) FQR1-like 2 [Solanum lycopersicum]	Metabolism;Metabolism	Global and overview maps;Metabolism of cofactors and vitamins	ko01110//Biosynthesis of secondary metabolites;ko00130//Ubiquinone and other terpenoid-quinone biosynthesis	K03809;K03809	-	GO:0003824//catalytic activity	GO:0006355//regulation of transcription, DNA-templated;GO:0044710//single-organism metabolic process
Solyc01g109460.3	108.17	111.71	114.31	115.45	111.96	113.09	107.41	101.4	100.28	24.39	22.76	22.93	3545	5133	6620	7196	4625	3407	4334	5205	3990	1279	915	742	PLT5	polyol transporter 5-like [Solanum lycopersicum]	-	-	-	-	GO:0031224//intrinsic component of membrane	GO:0016628//oxidoreductase activity, acting on the CH-CH group of donors, NAD or NADP as acceptor;GO:0022857//transmembrane transporter activity	GO:0044710//single-organism metabolic process;GO:0044763//single-organism cellular process;GO:0044765//single-organism transport
Solyc01g109550.2	3.53	3.53	3.43	3.06	3.92	2.75	3.39	3.64	3.25	1.4	1.2	1.37	60	84	103	99	84	43	71	97	67	38	25	23	--	PREDICTED: transcription termination factor MTEF1, chloroplastic [Solanum lycopersicum]	-	-	-	-	-	-	-
Solyc01g109700.3	21.08	21.62	21.84	21.25	23.61	22.79	12.65	12.43	11.34	11.94	10.93	10.59	651	936	1192	1248	919	647	481	601	425	590	414	323	BHLH63	basic helix-loop-helix (bHLH) DNA-binding superfamily protein [Solanum lycopersicum]	-	-	-	-	-	-	-
Solyc01g109790.3	32.29	31.06	31.15	31.32	31.5	27.11	24.47	25.48	24.52	120.25	120.81	120.6	1267	1709	2160	2337	1558	978	1182	1566	1168	7549	5814	4672	AGPS1	ADP-glucose pyrophosphorylase large subunit [Solanum lycopersicum]	Metabolism;Metabolism;Metabolism;Metabolism	Global and overview maps;Global and overview maps;Carbohydrate metabolism;Carbohydrate metabolism	ko01100//Metabolic pathways;ko01110//Biosynthesis of secondary metabolites;ko00520//Amino sugar and nucleotide sugar metabolism;ko00500//Starch and sucrose metabolism	K00975;K00975;K00975;K00975	GO:0009536//plastid	GO:0032550//purine ribonucleoside binding;GO:0070566//adenylyltransferase activity	GO:0005977//glycogen metabolic process;GO:0005982//starch metabolic process
Solyc01g109850.3	80.18	77.76	82.94	85.82	87.9	86.04	68.58	67.95	64.17	185.72	176.86	176.26	2367	3219	4327	4819	3271	2335	2493	3142	2300	8773	6404	5138	LYSA1	PREDICTED: diaminopimelate decarboxylase 1, chloroplastic [Solanum lycopersicum]	Metabolism;Metabolism;Metabolism;Metabolism	Global and overview maps;Global and overview maps;Global and overview maps;Amino acid metabolism	ko01100//Metabolic pathways;ko01110//Biosynthesis of secondary metabolites;ko01230//Biosynthesis of amino acids;ko00300//Lysine biosynthesis	K01586;K01586;K01586;K01586	-	GO:0016831//carboxy-lyase activity	GO:0009085//lysine biosynthetic process
Solyc01g110000.3	10.22	10.68	10.04	15.54	15.18	15.3	14.03	13.82	13.62	58.33	57.99	59.48	504	739	875	1458	944	694	852	1068	816	4604	3509	2897	BGAL3	PREDICTED: beta-galactosidase 3-like [Solanum lycopersicum]	-	-	-	-	-	GO:0015925//galactosidase activity	GO:0044238//primary metabolic process
Solyc01g110060.3	16.58	17.54	15.44	23	22.82	22.32	9.26	9.67	10.01	9.87	9.16	11.21	509	755	838	1343	883	630	350	465	373	485	345	340	PAP2	purple acid phosphatase 2 precursor [Solanum lycopersicum]	-	-	-	-	-	GO:0003824//catalytic activity;GO:0043169//cation binding	GO:0006796//phosphate-containing compound metabolic process
Solyc01g110180.4	0.41	0.25	0.74	0.65	0.44	0.45	0.06	0.09	0.17	0.26	0	0	6	5	19	18	8	6	1	2	3	6	0	0	BBX20	PREDICTED: B-box zinc finger protein 20 [Solanum lycopersicum]	-	-	-	-	-	-	-
Solyc01g110290.3	85.68	82.4	85.03	74.66	74.82	75.43	93.51	93.52	93.54	168.5	169.65	172.62	2522	3401	4423	4180	2776	2041	3389	4312	3343	7936	6125	5017	SQS1	squalene synthase [Solanum lycopersicum]	Metabolism;Metabolism;Metabolism;Metabolism	Global and overview maps;Global and overview maps;Lipid metabolism;Metabolism of terpenoids and polyketides	ko01100//Metabolic pathways;ko01110//Biosynthesis of secondary metabolites;ko00100//Steroid biosynthesis;ko00909//Sesquiterpenoid and triterpenoid biosynthesis	K00801;K00801;K00801;K00801	GO:0031224//intrinsic component of membrane	GO:0016740//transferase activity	GO:0006629//lipid metabolic process
Solyc01g110310.3	19.62	19.9	20.7	21.6	21.79	20.35	15.39	15.58	12.75	10.15	8.47	6.77	493	701	919	1032	690	470	476	613	389	408	261	168	GATA5	PREDICTED: GATA transcription factor 5 [Solanum lycopersicum]	-	-	-	-	-	-	-
Solyc01g110360.3	1627.35	1669.5	1580.72	1471.32	1451.27	1403.07	2200.72	2216.97	2268.33	455.02	478.48	467.86	45923	66058	78830	78967	51622	36398	76463	97994	77716	20545	16561	13036	FBA2	fructose 1,6-bisphosphate aldolase 1 [Solanum lycopersicum]	Metabolism;Metabolism;Metabolism;Metabolism;Metabolism;Metabolism;Metabolism;Metabolism	Global and overview maps;Global and overview maps;Global and overview maps;Global and overview maps;Carbohydrate metabolism;Energy metabolism;Carbohydrate metabolism;Carbohydrate metabolism	ko01100//Metabolic pathways;ko01110//Biosynthesis of secondary metabolites;ko01200//Carbon metabolism;ko01230//Biosynthesis of amino acids;ko00010//Glycolysis / Gluconeogenesis;ko00710//Carbon fixation in photosynthetic organisms;ko00051//Fructose and mannose metabolism;ko00030//Pentose phosphate pathway	K01623;K01623;K01623;K01623;K01623;K01623;K01623;K01623	-	GO:0016832//aldehyde-lyase activity	GO:0006090//pyruvate metabolic process
Solyc01g110510.3	1.37	1.1	1.26	1.53	1.32	1.49	1.16	1.61	1.93	0.61	0.51	0.17	24	27	39	51	29	24	25	44	41	17	11	3	EPSIN1	PREDICTED: clathrin interactor 1-like [Solanum lycopersicum]	Cellular Processes	Transport and catabolism	ko04144//Endocytosis	K12471	-	-	-
Solyc01g110570.3	6.37	6.86	7.56	6.96	6.24	6.79	4.66	3.98	3.91	45.72	43.16	47.54	51	77	107	106	63	50	46	50	38	586	424	376	SAUR50	PREDICTED: auxin-induced protein 15A-like [Solanum lycopersicum]	Environmental Information Processing	Signal transduction	ko04075//Plant hormone signal transduction	K14488	-	-	-
Solyc01g110580.2	2.17	2.21	2.68	2.55	1.72	1.57	2.18	2.24	1.02	0.45	0.17	0.94	21	30	46	47	21	14	26	34	12	7	2	9	SAUR50	PREDICTED: auxin-induced protein 15A-like [Solanum lycopersicum]	Environmental Information Processing	Signal transduction	ko04075//Plant hormone signal transduction	K14488	-	-	-
Solyc01g110590.4	3.87	1.84	2.1	3.56	2.94	4.38	1.57	3.09	2.52	0.1	0.26	0.65	24	16	23	42	23	25	12	30	19	1	2	4	SAUR50	PREDICTED: auxin-induced protein 15A-like [Solanum lycopersicum]	Environmental Information Processing	Signal transduction	ko04075//Plant hormone signal transduction	K14488	-	-	-
Solyc01g110610.4	0	0.09	0.07	0.27	0.62	0.56	0.11	0	0.11	0	0	0.13	0	1	1	4	6	4	1	0	1	0	0	1	SAUR50	PREDICTED: auxin-induced protein 15A-like [Solanum lycopersicum]	Environmental Information Processing	Signal transduction	ko04075//Plant hormone signal transduction	K14488	-	-	-
Solyc01g110640.2	0.54	0.73	0.61	0.52	0.65	0.33	0.63	0.76	0.7	0.11	0.06	0.14	16	30.21	32	29	24	9	23	35	25	5	2	4	MLH3	PREDICTED: DNA mismatch repair protein MLH3 isoform X5 [Solanum tuberosum]	Genetic Information Processing	Replication and repair	ko03430//Mismatch repair	K08739	-	-	-
Solyc01g111040.4	148.44	148.33	146.34	91.8	89.76	87.83	166.29	160.58	161.26	27.38	27.51	27.35	3348	4691	5833	3938	2552	1821	4618	5673	4416	988	761	609	--	uncharacterized LOC102580903 [Solanum tuberosum]	-	-	-	-	-	-	-
Solyc01g111050.4	0.33	0.41	0.53	0.62	0.71	0.44	0.4	0.5	0.34	0.23	0.23	0.12	8	14	23	29	22	10	12	19	10	9	7	3	BC1L6	PREDICTED: COBRA-like protein 1 [Solanum lycopersicum]	-	-	-	-	-	-	-
Solyc01g111070.3	1.2	1.31	1.27	1.62	1.3	1.17	0.71	0.79	1.09	13.04	14.43	12.59	30	46	56	77	41	27	22	31	33	522	443	311	PKSB	PREDICTED: type III polyketide synthase B [Solanum lycopersicum]	-	-	-	-	GO:0043231//intracellular membrane-bounded organelle	GO:0016747//transferase activity, transferring acyl groups other than amino-acyl groups	GO:0010208//pollen wall assembly;GO:0019438//aromatic compound biosynthetic process;GO:0030638//polyketide metabolic process
Solyc01g111230.3	3.6	4.48	3.32	2.7	3	3.65	2.83	2.34	1.91	1.3	0.65	0.68	59	103	96	84	62	55	57	60	38	34	13	11	DIR23	PREDICTED: dirigent protein 23-like [Solanum lycopersicum]	-	-	-	-	-	-	-
Solyc01g111500.3	19.92	17.98	19.13	19.99	20.91	17.59	23.02	21.3	20.16	2.74	1.53	2.13	350	443	594	668	463	284	498	586	430	77	33	37	MYB308	PREDICTED: myb-related protein 308-like [Solanum lycopersicum]	Organismal Systems	Environmental adaptation	ko04626//Plant-pathogen interaction	K09422	-	-	-
Solyc01g111570.3	21.45	19.02	19.59	28.69	28.85	28.97	37.32	37.47	34.51	75.63	68.46	73.45	1076	1338	1737	2737	1824	1336	2305	2944	2102	6071	4212	3638	PERK13	PREDICTED: probable receptor-like serine/threonine-protein kinase At5g57670 [Solanum lycopersicum]	-	-	-	-	-	-	-
Solyc01g111640.3	4.94	6.56	6.34	5.69	6.37	6.64	4.27	3.75	3.05	2.37	2.2	2.19	64	119	145	140	104	79	68	76	48	49	35	28	SKP1A	PREDICTED: SKP1-like protein 1A [Solanum lycopersicum]	Genetic Information Processing;Genetic Information Processing	Folding, sorting and degradation;Folding, sorting and degradation	ko04141//Protein processing in endoplasmic reticulum;ko04120//Ubiquitin mediated proteolysis	K03094;K03094	-	-	-
Solyc01g111830.3	126.35	128.92	131.8	127.36	127.45	128.84	102.92	104.41	103.76	269.24	252.25	259.36	3065	4385	5650	5876	3897	2873	3074	3967	3056	10450	7505	6212	SMT2	PREDICTED: 24-methylenesterol C-methyltransferase 2-like [Solanum lycopersicum]	Metabolism;Metabolism	Global and overview maps;Lipid metabolism	ko01110//Biosynthesis of secondary metabolites;ko00100//Steroid biosynthesis	K08242;K08242	-	-	-
Solyc01g111850.3	0.07	0.05	0.14	0.23	0.14	0.19	0.03	0	0.06	0	0	0	2	2	7	13	5	5.05	1	0	2.01	0	0	0	--	PREDICTED: protein ASPARTIC PROTEASE IN GUARD CELL 1-like [Solanum lycopersicum]	-	-	-	-	-	-	-
Solyc01g111980.3	17.44	19.09	18.21	21.33	20.61	21.89	22.75	23.03	22.46	8.25	6.28	7.13	632	970	1166	1470	941	729	1015	1307	988	478	279	255	AATL1	PREDICTED: lysine histidine transporter-like 8 [Solanum lycopersicum]	-	-	-	-	GO:0031224//intrinsic component of membrane	-	-
Solyc01g112190.3	4.49	3.79	4.11	2.49	2.47	2.58	3.44	3.29	3.32	0.53	0.33	0.58	242	286	391	255	168	128	228	278	217	46	22	31	NLP2	PREDICTED: protein NLP2 [Solanum lycopersicum]	-	-	-	-	-	-	-
Solyc01g150126.1	2.28	1.84	2.41	3.03	2.41	3.47	3.08	2.52	2.13	0.66	0.37	0	15	17	28	38	20	21	25	26	17	7	3	0	--	PREDICTED: polcalcin Syr v 3-like [Nicotiana sylvestris]	-	-	-	-	-	-	-
Solyc01g150131.1	0.67	0.67	0.65	0.47	0.28	1.06	0.4	0.11	0.4	0.14	0.18	0.09	15	21	26	20	8	22	11	4	11	5	5	2	--	-	-	-	-	-	-	-	-
Solyc01g150164.1	49.02	46.41	40.16	37.38	35.31	35.6	24.13	24.65	23.55	7.68	9.4	6.73	391	519	566	567	355	261	237	308	228	98	92	53	--	BnaC05g20800D [Brassica napus]	-	-	-	-	-	-	-
Solyc01g150167.1	1.54	1.31	1.09	0.8	0.68	0.67	1.46	1.77	1.74	1.65	1.3	1.9	108.45	129.84	135.17	107.74	60.33	43.66	127.08	195.47	149.17	186.11	112.12	132.36	MADS27	PREDICTED: MADS-box transcription factor 23-like [Solanum lycopersicum]	-	-	-	-	-	-	-
Solyc01g150176.1	82.14	85.01	85.77	65.62	69.15	64.69	147.83	142.69	146.2	330.76	338.81	357.84	982	1425	1812	1492	1042	711	2176	2672	2122	6327	4968	4224	SN2	snakin-2 precursor [Solanum lycopersicum]	-	-	-	-	-	-	-
Solyc02g005007.1	2.62	0.81	1.61	0.78	0.84	1.02	1.26	0.92	1.4	0	0	0	22.26	9.61	24.17	12.6	9	8	13.19	12.24	14.43	0	0	0	GBP2	PREDICTED: guanylate-binding protein 2-like [Solanum pennellii]	-	-	-	-	-	-	-
Solyc02g005070.3	1.59	0.9	0.63	0.55	0.36	0.35	0.59	0.71	0.86	0	0	0	24.38	19.47	17.22	16.05	7.06	5.01	11.17	17.2	16.11	0	0	0	--	PREDICTED: replication protein A 70 kDa DNA-binding subunit B-like [Solanum pennellii]	Genetic Information Processing;Genetic Information Processing;Genetic Information Processing;Genetic Information Processing	Replication and repair;Replication and repair;Replication and repair;Replication and repair	ko03440//Homologous recombination;ko03430//Mismatch repair;ko03420//Nucleotide excision repair;ko03030//DNA replication	K07466;K07466;K07466;K07466	-	-	-
Solyc02g005340.4	0.19	0.25	0.33	0.51	1.05	0.39	0.31	0.4	0.32	0.07	0.11	0.08	7	13	21	35	48	13	14	23	14	4	5	3	YSL7	PREDICTED: probable metal-nicotianamine transporter YSL7 [Solanum lycopersicum]	-	-	-	-	-	-	-
Solyc02g014030.3	1.51	1.36	1.43	2.74	2.49	2.59	1.72	2.07	2.1	1.04	1.37	1.48	91	115	152	313	189	143	127	195	153	100	101	88	FER	PREDICTED: receptor-like protein kinase FERONIA [Solanum lycopersicum]	-	-	-	-	-	-	-
Solyc02g014230.1	1.5	1.55	2.17	3.51	2.12	3.27	2.17	2.24	2.34	1.46	1.5	1.01	9	13	23	40	16	18	16	21	17	14	11	6	RGA2	blight resistance protein RGA4 [Solanum bulbocastanum]	-	-	-	-	-	-	-
Solyc02g014470.4	1.86	3.7	2.69	4.2	4.28	3.24	1.97	2.45	2.17	1.19	1.09	0.96	43	120	110	185	125	69	56	89	61	44	31	22	DSEL	PREDICTED: phospholipase A1-II 1 [Solanum lycopersicum]	-	-	-	-	-	-	-
Solyc02g014830.4	1.09	1.71	1.19	1.26	1.04	1.22	1.44	1.06	0.84	0.34	0.53	0.4	30	66	58	66	36	31	49	46	28	15	18	11	SCPL34	PREDICTED: serine carboxypeptidase-like 34 [Solanum lycopersicum]	-	-	-	-	-	-	-
Solyc02g014860.3	1.78	1.59	1.48	6.57	6.88	6.32	2.26	1.84	2.21	2.39	3.46	3	51	64	75	359	249	167	80	83	77	110	122	85	DJC76	Chaperone protein DnaJ, partial [Noccaea caerulescens]	-	-	-	-	-	-	-
Solyc02g021220.1	3.35	3.96	3.33	3.03	3.18	4.17	2.74	2.96	2.8	1.4	1.16	1.03	139	230	244	239	166	159	140	192	141	93	59	42	SBT1.5	PREDICTED: subtilisin-like protease SBT1.5 [Solanum lycopersicum]	-	-	-	-	-	-	-
Solyc02g024070.3	49	53.16	50.86	51.96	50.06	52.71	32.03	28.56	32.21	14.56	16.03	16.15	2532	3852	4645	5107	3261	2504	2038	2312	2021	1204	1016	824	ATHB-14	PREDICTED: homeobox-leucine zipper protein ATHB-14-like [Solanum lycopersicum]	-	-	-	-	GO:0043231//intracellular membrane-bounded organelle	GO:0005488//binding	-
Solyc02g030300.3	0.19	0.15	0.11	0.15	0.21	0.09	0.02	0.17	0.07	0.01	0.02	0.02	9	10	9	14	13	4	1	13	4	1	1	1	At4g27290	PREDICTED: G-type lectin S-receptor-like serine/threonine-protein kinase At4g27290 [Solanum lycopersicum]	-	-	-	-	-	-	-
Solyc02g030480.4	7.51	6.38	6.82	7.26	7.66	8.13	3.95	3.22	3.35	1.05	0.82	1.02	179	213	287	329	230	178	116	120	97	40	24	24	CAD6	PREDICTED: probable cinnamyl alcohol dehydrogenase 6 [Solanum lycopersicum]	Metabolism;Metabolism;Metabolism	Global and overview maps;Global and overview maps;Biosynthesis of other secondary metabolites	ko01100//Metabolic pathways;ko01110//Biosynthesis of secondary metabolites;ko00940//Phenylpropanoid biosynthesis	K00083;K00083;K00083	-	-	-
Solyc02g031740.3	40.72	40.81	41.22	49.53	49.03	48.85	37.66	38.95	35.62	20.67	18.39	21.02	612	860	1095	1416	929	675	697	917	650	497	339	312	PP2A9	PREDICTED: protein PHLOEM PROTEIN 2-LIKE A9 [Solanum lycopersicum]	-	-	-	-	-	-	-
Solyc02g031750.3	0.75	0.86	0.62	0.6	0.77	0.56	0.33	0.22	0.38	0.04	0.05	0.12	13	21	19	20	17	9	7	6	8	1	1	2	PP2A1	PREDICTED: lectin [Solanum lycopersicum]	-	-	-	-	-	-	-
Solyc02g031900.3	4.2	7.52	4.37	6.52	7.87	7.29	4.14	4.75	7.09	2.08	3.59	5.04	20.35	51.14	37.46	60.09	48.12	32.51	24.69	36.06	41.72	16.14	21.34	24.14	--	PREDICTED: serine/threonine-protein kinase pakA-like [Nicotiana sylvestris]	-	-	-	-	-	GO:0004672//protein kinase activity;GO:0032550//purine ribonucleoside binding	GO:0006464//cellular protein modification process;GO:0006796//phosphate-containing compound metabolic process
Solyc02g031950.3	0	0.07	0.11	0.2	0.11	0.1	0.04	0.06	0	0	0	0	0	2	4	8	3	2	1	2	0	0	0	0	--	PREDICTED: pathogen-related protein [Solanum lycopersicum]	-	-	-	-	-	-	-
Solyc02g032100.4	1.41	1.37	1.63	1.08	0.8	0.89	0.78	1.52	1.47	3.14	2.94	3.42	31	42	63	45	22	18	21	52	39	110	79	74	ZIP5	PREDICTED: zinc transporter 8-like [Solanum lycopersicum]	-	-	-	-	GO:0031224//intrinsic component of membrane	GO:0016628//oxidoreductase activity, acting on the CH-CH group of donors, NAD or NADP as acceptor;GO:0022890//inorganic cation transmembrane transporter activity	GO:0006829//zinc II ion transport;GO:0044710//single-organism metabolic process;GO:0044763//single-organism cellular process
Solyc02g032120.3	45.92	44.08	44.39	43.01	44.75	40.64	37.66	40.48	37.62	19.33	21.07	23.23	1121	1509	1915	1997	1377	912	1132	1548	1115	755	631	560	SUF4	PREDICTED: protein SUPPRESSOR OF FRI 4-like [Solanum lycopersicum]	-	-	-	-	GO:0043231//intracellular membrane-bounded organelle	GO:0001071//nucleic acid binding transcription factor activity;GO:0043169//cation binding;GO:0046983//protein dimerization activity	GO:0009909//regulation of flower development;GO:0010468//regulation of gene expression
Solyc02g032650.3	4.09	3.6	3.41	3.63	3.78	4.16	4.15	4.16	3.45	1.13	1.2	1.46	267	330	394	451	311	250	334	426	274	118	96	94	N	PREDICTED: TMV resistance protein N-like isoform X2 [Solanum lycopersicum]	-	-	-	-	-	-	-
Solyc02g032800.1	21.67	24.39	24.47	24.61	24.31	23.38	17.89	15.82	19.31	9.77	11.08	10.79	244	385	487	527	345	242	248	279	264	176	153	120	--	PREDICTED: uncharacterized protein LOC101255844 [Solanum lycopersicum]	-	-	-	-	-	-	-
Solyc02g032870.4	6.25	4.96	5.07	6.61	5.35	5.91	7.63	6.45	6.57	11.36	12.09	12.8	177	197	254	356	191	154	266	286	226	515	420	358	--	PREDICTED: tyrosyl-DNA phosphodiesterase 2 isoform X2 [Capsicum annuum]	-	-	-	-	-	-	-
Solyc02g032950.3	2.15	1.94	1.99	2.38	2.46	2.78	2.32	2.37	2.19	0.83	0.78	0.93	63	80	103	133	91	75	84	109	78	39	28	27	WRKY6	PREDICTED: WRKY transcription factor 6 [Solanum lycopersicum]	-	-	-	-	-	-	-
Solyc02g033030.3	2.13	3.19	2.3	2.13	1.77	2.1	2.8	1.3	2.51	0.7	0.33	0.41	21	44	40	40	22	19	34	20	30	11	4	4	--	PREDICTED: HMG-Y-related protein A-like [Solanum pennellii]	-	-	-	-	-	-	-
Solyc02g036250.1	0	0	0	0.38	0.58	0.66	0	0	0	0	0	0	0	0	0	6	6	5	0	0	0	0	0	0	--	PREDICTED: uncharacterized protein LOC107009911 [Solanum pennellii]	-	-	-	-	-	-	-
Solyc02g036370.3	51.06	48.56	49.57	32.78	32.25	32.19	37.17	38.52	38.99	14.97	13.66	15.29	1850	2467	3174	2259	1473	1072	1658	2186	1715	868	607	547	RVE1	PREDICTED: protein REVEILLE 1 [Solanum lycopersicum]	-	-	-	-	-	-	-
Solyc02g036430.2	1.66	1.42	1.13	1.95	1.51	1.6	0.95	0.45	0.84	0.71	1.28	0.5	54	65	65	121	62	48	38	23	33	37	51	16	NAC086	PREDICTED: NAC domain-containing protein 86-like [Solanum lycopersicum]	-	-	-	-	-	-	-
Solyc02g037555.1	8.57	8.35	8.62	7.6	7.87	8.23	5.37	6.58	7.71	1.65	2.06	1.36	153	209	272	258	177	135	118	184	167	47	45	24	--	-	-	-	-	-	-	-	-
Solyc02g038806.1	7.52	7.15	7.38	6.7	6.85	6.25	5.74	5.37	4.66	1.01	1.36	1.11	288	384	500	488	331	220	271	322	217	62	64	42	MLO10	PREDICTED: MLO-like protein 9 [Solanum lycopersicum]	-	-	-	-	-	-	-
Solyc02g038810.1	1.14	1	1.28	0.26	0.4	0.36	0.81	0.55	0.72	0.02	0.03	0.03	34	42	67.85	15	15	10	30	26	26	1	1	1	--	PREDICTED: LOW QUALITY PROTEIN: retrovirus-related Pol polyprotein from transposon TNT 1-94 [Solanum tuberosum]	-	-	-	-	-	-	-
Solyc02g038815.1	2.5	3.57	3.03	2.87	3.37	2.85	1.61	2.04	0.91	5.81	6.35	6.59	43	86	92	94	73	45	34	55	19	160	134	112	--	PREDICTED: protein GET1-like isoform X2 [Nicotiana sylvestris]	-	-	-	-	-	-	-
Solyc02g043810.4	0.15	0.11	0.12	0.16	0.27	0.37	0.2	0.28	0.28	0.04	0.03	0	5	5	7	10	11	11	8	14	11	2	1	0	At4g32285	clathrin assembly protein-like [Dorcoceras hygrometricum]	-	-	-	-	-	-	-
Solyc02g043965.1	0.97	0.82	0.94	0.92	1.28	0.75	0.78	0.85	0.98	0.6	0.3	0.28	21	25	36	38	35	15	21	29	26	21	8	6	--	PREDICTED: uncharacterized protein LOC104645081 [Solanum lycopersicum]	-	-	-	-	-	-	-
Solyc02g061800.2	0.55	0.45	0.6	0.55	0.33	1.06	0.31	0.24	0.14	0.24	0.14	0.21	13	15	25	25	10	23	9	9	4	9	4	5	CYP59	PREDICTED: LOW QUALITY PROTEIN: peptidyl-prolyl cis-trans isomerase CYP59-like [Solanum lycopersicum]	-	-	-	-	-	-	-
Solyc02g061850.4	1.27	1.49	1.19	1.24	1.25	1.21	0.84	0.58	1.06	0.52	0.44	0.6	66	109	110	123	82	58	54	47	67	43	28	31	PLDDELTA	PREDICTED: phospholipase D delta-like [Solanum lycopersicum]	Metabolism;Metabolism;Cellular Processes;Metabolism;Metabolism	Global and overview maps;Global and overview maps;Transport and catabolism;Lipid metabolism;Lipid metabolism	ko01100//Metabolic pathways;ko01110//Biosynthesis of secondary metabolites;ko04144//Endocytosis;ko00564//Glycerophospholipid metabolism;ko00565//Ether lipid metabolism	K01115;K01115;K01115;K01115;K01115	-	-	-
Solyc02g062230.1	0.59	1.55	1.12	1.98	2.2	2.8	0.96	1.39	0.98	0	0.64	1	3	11	10	19	14	13	6	11	6	0	4	5	SAUR50	PREDICTED: auxin-induced protein 15A [Solanum lycopersicum]	Environmental Information Processing	Signal transduction	ko04075//Plant hormone signal transduction	K14488	-	-	-
Solyc02g062330.3	0.17	0.32	0.33	0.55	0.58	0.53	0.2	0.28	0.19	0.2	0.17	0.21	9	24	31	56	39	26	13	23	12	17	11	11	KIN7G	PREDICTED: kinesin-like protein KIN-7E isoform X1 [Solanum lycopersicum]	-	-	-	-	-	-	-
Solyc02g062340.3	764.52	780.28	754.96	563.45	561.05	556.35	776.68	786.04	795.46	210.11	224.73	217.9	20578	29448	35911	28844	19035	13766	25739	33140	25995	9049	7419	5791	FBA2	fructose-bisphosphate aldolase [Solanum lycopersicum]	Metabolism;Metabolism;Metabolism;Metabolism;Metabolism;Metabolism;Metabolism;Metabolism	Global and overview maps;Global and overview maps;Global and overview maps;Global and overview maps;Carbohydrate metabolism;Energy metabolism;Carbohydrate metabolism;Carbohydrate metabolism	ko01100//Metabolic pathways;ko01110//Biosynthesis of secondary metabolites;ko01200//Carbon metabolism;ko01230//Biosynthesis of amino acids;ko00010//Glycolysis / Gluconeogenesis;ko00710//Carbon fixation in photosynthetic organisms;ko00051//Fructose and mannose metabolism;ko00030//Pentose phosphate pathway	K01623;K01623;K01623;K01623;K01623;K01623;K01623;K01623	-	-	-
Solyc02g062400.3	0.97	0.82	0.7	0.89	0.47	0.46	0.83	1	0.8	0.11	0	0.34	23	27	29	40	14	10	24	37	23	4	0	8	SHI	PREDICTED: protein SHI RELATED SEQUENCE 1-like [Solanum pennellii]	-	-	-	-	-	-	-
Solyc02g062590.3	1.29	0.79	1.36	2.53	2.86	2.91	1.31	1.89	1.67	0.66	0.6	0.89	28	24	52	104	78	58	35	64	44	23	16	19	GOLS2	PREDICTED: galactinol synthase 2-like [Solanum lycopersicum]	Metabolism	Carbohydrate metabolism	ko00052//Galactose metabolism	K18819	-	GO:0035250//UDP-galactosyltransferase activity;GO:0043169//cation binding	GO:0019318//hexose metabolic process
Solyc02g062600.3	30.41	31.38	32.88	36.38	37.89	33.93	23.58	24.57	25.55	73.07	75.34	74.67	705	1020	1347	1604	1107	723	673	892	719	2710	2142	1709	GAMMACA1	gamma carbonic anhydrase 1, mitochondrial [Solanum lycopersicum]	-	-	-	-	-	-	-
Solyc02g062790.3	0.26	0.17	0.34	0.37	0.26	0.44	0.33	0.15	0.35	0.1	0.1	0.1	11	10	25	30	14	17	17	10	18	7	5	4	PERK4	PREDICTED: proline-rich receptor-like protein kinase PERK4 [Solanum lycopersicum]	-	-	-	-	-	-	-
Solyc02g062800.2	17.24	17.44	17.84	21.04	19.87	19.72	10.58	10.63	11.3	8.27	6.63	6.53	524	743	958	1216	761	551	396	506	417	402	247	196	At5g07610	PREDICTED: F-box protein At3g26010 [Solanum lycopersicum]	-	-	-	-	-	-	-
Solyc02g062860.3	0	0.33	0	0.86	0.38	1.04	0	0	0	0	0	0.07	0	13.81	0	49.28	14.41	28.84	0	0.01	0	0	0	2	PLT6	PREDICTED: probable polyol transporter 6 [Solanum lycopersicum]	-	-	-	-	-	-	-
Solyc02g062870.3	1.32	0.63	0.89	0.3	0.99	0.5	1.54	1.54	1.81	0.18	0.11	0	41	27.19	49	17.72	38.59	14.16	59	74.99	68	9	4	0	PLT6	PREDICTED: probable polyol transporter 6 [Solanum lycopersicum]	-	-	-	-	-	-	-
Solyc02g062960.4	2.41	3.14	2.22	2.44	2.44	2.1	1.37	1.93	1.54	28.2	26.51	25.84	40	73	65	77	51	32	28	50	31	748	539	423	ATHB-21	PREDICTED: homeobox-leucine zipper protein ATHB-40-like [Solanum lycopersicum]	-	-	-	-	-	-	-
Solyc02g063020.3	2.58	2.72	2.9	4.22	4.26	3.92	2.13	2.88	2.63	1.49	1.9	1.49	63	93	125	196	131	88	64	110	78	58	57	36	--	PREDICTED: protein spinster-like [Solanum lycopersicum]	-	-	-	-	-	-	-
Solyc02g063085.1	23.94	26.32	29.13	27.31	27.64	28.21	17.7	16.31	21.93	52.18	56.87	59.53	312	481	671	677	454	338	284	333	347	1088	909	766	--	Cytochrome c oxidase biogenesis protein Cmc1-like [Theobroma cacao]	-	-	-	-	-	-	-
Solyc02g063140.4	6.29	6.12	6.62	5.99	6.03	6.73	3.65	4.53	3.65	2.2	1.87	2.36	186	254	346	337	225	183	133	210	131	104	68	69	CUT1	PREDICTED: 3-ketoacyl-CoA synthase 6-like [Solanum lycopersicum]	Metabolism;Metabolism;Organismal Systems;Metabolism	Global and overview maps;Global and overview maps;Environmental adaptation;Lipid metabolism	ko01100//Metabolic pathways;ko01110//Biosynthesis of secondary metabolites;ko04626//Plant-pathogen interaction;ko00062//Fatty acid elongation	K15397;K15397;K15397;K15397	-	-	-
Solyc02g063150.3	2331.5	2424.76	2352.34	2088.94	2101.2	1996.66	1752.99	1711.3	1722.92	768.26	812.95	797.61	34558	50393	61617	58888	39257	27206	31991	39731	31005	18220	14779	11673	RBCS-1	ribulose bisphosphate carboxylase small chain 1, chloroplastic [Solanum lycopersicum]	Metabolism;Metabolism;Metabolism;Metabolism	Global and overview maps;Global and overview maps;Carbohydrate metabolism;Energy metabolism	ko01100//Metabolic pathways;ko01200//Carbon metabolism;ko00630//Glyoxylate and dicarboxylate metabolism;ko00710//Carbon fixation in photosynthetic organisms	K01602;K01602;K01602;K01602	GO:0009536//plastid	GO:0016831//carboxy-lyase activity	GO:0015977//carbon fixation;GO:0043094//cellular metabolic compound salvage
Solyc02g063170.3	21.47	22.85	24.5	24.74	23.63	25.77	17.39	18.67	17.3	9.74	9.98	9.45	369.05	550.61	744.18	808.7	511.98	407.14	368.05	502.44	361.06	267.78	210.43	160.27	ABA4	PREDICTED: protein ABA DEFICIENT 4, chloroplastic-like isoform X1 [Solanum lycopersicum]	-	-	-	-	-	-	-
Solyc02g063250.3	0.05	0.31	0.22	0.25	0.08	0.1	0.16	0.06	0.16	0.6	0.63	0.68	1	9	8	10	2	2	4	2	4	20	16	14	msrA	PREDICTED: peptide methionine sulfoxide reductase isoform X1 [Solanum lycopersicum]	-	-	-	-	-	GO:0016671//oxidoreductase activity, acting on a sulfur group of donors, disulfide as acceptor	GO:0008152//metabolic process
Solyc02g063350.1	17.61	18.27	16.13	16.93	17.2	20.3	8.32	9.14	10.82	3.78	3.11	2.79	134	195	217	245	165	142	78	109	100	46	29	21	CML18	PREDICTED: probable calcium-binding protein CML18 [Solanum lycopersicum]	Organismal Systems	Environmental adaptation	ko04626//Plant-pathogen interaction	K13448	-	-	-
Solyc02g063355.1	2.56	2.29	1.08	1.08	1.57	1.35	1.66	2.52	2.47	2.65	3.7	2.44	35	44	26	28	27	17	28	54	41	58	62	33	CAR1	PREDICTED: protein C2-DOMAIN ABA-RELATED 1 [Solanum lycopersicum]	-	-	-	-	-	-	-
Solyc02g063370.2	1.47	0.94	0.88	1.34	1.78	1.18	0.94	1.09	1.85	0.34	0.88	0.39	19	17	20	33	29	14	15	22	29	7	14	5	CAR2	PREDICTED: protein C2-DOMAIN ABA-RELATED 2-like [Solanum lycopersicum]	-	-	-	-	-	-	-
Solyc02g063390.4	18.32	16.35	17.97	17.57	15.06	16.86	28.09	26.81	29.23	45.91	42.89	44.17	363	454	629	662	376	307	685	832	703	1455	1042	864	--	PREDICTED: uncharacterized protein C594.04c [Solanum lycopersicum]	-	-	-	-	GO:0031224//intrinsic component of membrane	GO:0016491//oxidoreductase activity	GO:0044238//primary metabolic process;GO:0044710//single-organism metabolic process
Solyc02g063420.3	8.46	9.98	7.95	11.66	10.99	10.65	9.52	9.87	10.31	23.69	24.06	23.48	127	210	211	333	208	147	176	232	188	569	443	348	At5g65660	PREDICTED: uncharacterized protein At5g65660-like [Solanum lycopersicum]	-	-	-	-	-	-	-
Solyc02g063440.3	11.16	11.71	8.73	17.54	17.01	16.23	15.07	15.37	14.46	6.43	5.93	7.87	89	131	123	266	171	119	148	192	140	82	58	62	--	PREDICTED: cysteine-rich and transmembrane domain-containing protein A-like [Gossypium hirsutum]	-	-	-	-	-	-	-
Solyc02g063450.4	102.41	100.06	100.66	170.67	167.38	170.03	64.16	65.28	66.58	39.16	36.25	38.58	4632	6346	8046	14682	9543	7070	3573	4625	3656	2834	2011	1723	GRDP1	PREDICTED: glycine-rich domain-containing protein 2-like isoform X1 [Solanum pennellii]	-	-	-	-	-	-	-
Solyc02g063480.2	0.41	0.24	0.26	0.5	0.3	0.21	0.34	0.26	0.12	1.39	0.46	1.03	11	9	12	25	10	5	11	11	4	59	15	27	BG	PREDICTED: basic 7S globulin-like [Solanum lycopersicum]	-	-	-	-	-	-	-
Solyc02g064710.3	1.93	2.53	2.16	3	2.12	1.8	2.62	1.59	2.61	1.01	1.05	1.35	42	77	83	124	58	36	70	54	69	35	28	29	--	PREDICTED: uncharacterized protein LOC101245817 [Solanum lycopersicum]	-	-	-	-	-	-	-
Solyc02g064850.2	0	0	0	0	0	0	0	0	0	0.19	0.03	0.12	0	0	0	0	0	0	0	0	0	8	1	3	CYP81D1	PREDICTED: cytochrome P450 81D11-like [Solanum lycopersicum]	-	-	-	-	-	-	-
Solyc02g064940.1	132.63	128.66	124.4	172.31	167.5	166.98	147.53	143.72	135.47	61.57	57.05	59.29	3215	4373	5329	7944	5118	3721	4403	5457	3987	2388	1696	1419	At4g06744	PREDICTED: uncharacterized protein At4g06744-like [Solanum lycopersicum]	-	-	-	-	-	-	-
Solyc02g065000.1	6.39	5.9	6.99	12.46	11.55	12.47	5.01	5.7	5.72	3.31	2.07	4.58	58	75	112	215	132	104	56	81	63	48	23	41	CML37	PREDICTED: calmodulin-like protein 1 [Solanum lycopersicum]	Organismal Systems	Environmental adaptation	ko04626//Plant-pathogen interaction	K13448	-	-	-
Solyc02g065210.4	0.07	0.33	0.16	0.35	0.51	0.23	0.17	0.05	0.15	0	0.03	0.04	2	13	8	19	18	6	6	2	5.01	0	1	1	CYP76B10	PREDICTED: geraniol 8-hydroxylase-like [Solanum lycopersicum]	-	-	-	-	-	-	-
Solyc02g065230.3	0.51	0.44	0.31	0.91	0.64	0.84	0.57	0.47	0.53	0.26	0.26	0.36	16	19	17	54	25	24	22	23	20	13	10	11	CYP76B6	PREDICTED: geraniol 8-hydroxylase-like [Solanum lycopersicum]	-	-	-	-	-	-	-
Solyc02g065250.2	0.1	0.35	0.38	0.25	0.54	0.21	0.94	0.68	0.88	2.24	2.53	3.92	1	5	7	5	7	2	12	11	11	37	32	40	SABP2	PREDICTED: salicylic acid-binding protein 2-like [Solanum pennellii]	-	-	-	-	-	-	-
Solyc02g065350.3	9.21	11.23	11.58	12.07	11.89	12.29	10.08	10.34	10.04	25.1	23.86	23.56	207	354	460	516	337	254	279	364	274	903	658	523	Os11g0197600	PREDICTED: B3 domain-containing transcription factor VRN1 [Solanum lycopersicum]	-	-	-	-	-	-	-
Solyc02g065470.1	79.7	85.19	83.72	115.29	123.35	115.29	115.69	119.56	120.38	488.97	509.82	483.35	752	1127	1396	2069	1467	1000	1344	1767	1379	7382	5900	4503	STS14	PREDICTED: STS14 protein [Solanum lycopersicum]	-	-	-	-	-	-	-
Solyc02g065490.4	0.64	0.83	0.63	0.55	0.72	0.79	0.38	0.8	0.29	0.18	0.17	0.18	22	40	38	36	31	25	16	43	12	10	7	6	BLH2	PREDICTED: BEL1-like homeodomain protein 2 [Solanum lycopersicum]	-	-	-	-	GO:0043231//intracellular membrane-bounded organelle	-	GO:0010468//regulation of gene expression
Solyc02g065510.1	1.67	1.55	1.58	1	0.88	1.05	1.12	0.79	1.01	2.71	2.34	3.3	57	74	95	65	38	33	47	42	42	148	98	111	At5g66631	PREDICTED: pentatricopeptide repeat-containing protein At5g66631 [Solanum lycopersicum]	-	-	-	-	-	-	-
Solyc02g065640.3	0.44	0	0.25	1.01	1.17	0.32	0	0.19	0.12	0.28	0	0	3	0	3	13	10	2	0	2	1	3	0	0	--	PREDICTED: stress-induced protein KIN2-like [Solanum lycopersicum]	-	-	-	-	-	-	-
Solyc02g065730.2	4.65	4.83	4.99	7.38	6.54	6.84	4.84	3.7	4.03	1.63	1.53	1.57	57	83	108	172	101	77	73	71	60	32	23	19	AGL8	PREDICTED: truncated transcription factor CAULIFLOWER A-like [Solanum lycopersicum]	-	-	-	-	-	-	-
Solyc02g065740.3	0.22	0	0.1	0.16	0.31	0.09	0	0.06	0.04	0	0	0	5	0	4	7	9	2	0	2	1	0	0	0	UPTG	PREDICTED: UDP-arabinopyranose mutase 1-like [Solanum lycopersicum]	Metabolism	Carbohydrate metabolism	ko00520//Amino sugar and nucleotide sugar metabolism	K13379	-	-	-
Solyc02g066807.1	0	0	0	0.41	0.31	0.44	0.38	0	0.17	0	0	0	0	0	0	4.99	2.53	2.63	3	0	1.33	0	0	0	--	PREDICTED: ras GTPase-activating protein-binding protein 2-like isoform X2 [Solanum lycopersicum]	-	-	-	-	-	-	-
Solyc02g066960.3	0.33	0.13	0.21	0.08	0.17	0.2	0.06	0.16	0.15	1.33	1.41	1.45	9	5	10	4	6	5	2	7	5	58	47	39	UGT83A1	PREDICTED: UDP-glycosyltransferase 83A1-like [Solanum lycopersicum]	-	-	-	-	-	GO:0016758//transferase activity, transferring hexosyl groups	-
Solyc02g066990.2	0.52	0.87	0.71	1.26	1.1	1.23	0.57	0.33	0.39	3.81	3.72	4.14	12	28	29	55	32	26	16	12	11	140	105	94	--	PREDICTED: ice nucleation protein-like [Solanum pennellii]	-	-	-	-	-	-	-
Solyc02g067010.3	0.86	1.02	0.77	1.11	1.15	0.91	0.55	0.69	0.88	2.43	2.13	2.83	68	113	108	167	115	66	54	86	85	308	207	221	GN	PREDICTED: ARF guanine-nucleotide exchange factor GNOM [Solanum lycopersicum]	Cellular Processes	Transport and catabolism	ko04144//Endocytosis	K18443	-	-	-
Solyc02g067050.3	39.99	38.51	39.15	35.83	33.65	37.23	40.09	39.04	37.04	12.08	10.57	11.24	811	1095	1403	1382	860	694	1001	1240	912	392	263	225	ETA_28320	PREDICTED: UPF0301 protein CHU_1773 [Solanum pennellii]	-	-	-	-	-	-	-
Solyc02g067250.3	7.39	5.46	5.23	5.74	6.84	5.46	5.36	4.72	4.35	2.47	2.65	3.74	84	87	105	124	98	57	75	84	60	45	37	42	At5g19025	PREDICTED: uncharacterized protein At5g19025 [Solanum lycopersicum]	-	-	-	-	-	-	-
Solyc02g067340.4	7.58	9.19	8.65	7.59	6.65	7.32	6.52	7.03	6.76	17.22	14.43	15.4	170	289	343	324	188	151	180	247	184	618	397	341	MYB94	transcription factor [Solanum lycopersicum]	Organismal Systems	Environmental adaptation	ko04626//Plant-pathogen interaction	K09422	-	GO:0005488//binding	-
Solyc02g067450.4	0.07	0.2	0.13	0.46	0.63	0.22	0.08	0.11	0.06	0	0	0	3	11	9	35	32	8	4	7	3	0	0	0	LAT56	PREDICTED: pectate lyase-like [Solanum lycopersicum]	Metabolism	Carbohydrate metabolism	ko00040//Pentose and glucuronate interconversions	K01728	-	-	-
Solyc02g067680.1	2.85	2.19	2.06	1.94	1.93	1.67	1.5	0.81	1.44	1.09	0.39	1.02	54	58	69	70	46	29	35	24	33	33	9	19	ATL46	PREDICTED: RING-H2 finger protein ATL46-like [Solanum lycopersicum]	-	-	-	-	-	-	-
Solyc02g067690.3	18.94	18.53	17.9	30.52	30.71	32.95	18.25	16.56	14.4	10.44	10.77	9.38	562	771	939	1723	1149	899	667	770	519	496	392	275	UGT90A1	PREDICTED: UDP-glycosyltransferase 90A1 [Solanum lycopersicum]	-	-	-	-	-	-	-
Solyc02g067850.2	1.31	1.7	1.99	2.89	2.61	2.84	1.24	1.24	1.56	0.82	0.99	0.87	29	53	78	122	73	58	34	43	42	29	27	19	--	PREDICTED: U-box domain-containing protein 6 [Solanum lycopersicum]	-	-	-	-	-	-	GO:0009888//tissue development;GO:0042546//cell wall biogenesis;GO:0044699//single-organism process;GO:0045491//xylan metabolic process
Solyc02g067870.3	0.24	0.08	0.2	0.37	0.93	0.26	0.1	0.08	0.05	0.07	0.05	0.12	4	2	6	12	20	4	2	2	1	2	1	2	FAP1	CHI protein [Solanum lycopersicum]	-	-	-	-	-	GO:0016853//isomerase activity	-
Solyc02g068120.3	10.24	10.99	10.98	10.87	10.92	10.6	14.49	14.2	14.32	42.9	41.99	43.59	249	375	472	503	335	237	434	541	423	1670	1253	1047	--	PREDICTED: B2 protein-like [Solanum lycopersicum]	-	-	-	-	-	-	-
Solyc02g068170.1	0.11	0.49	0.26	0.36	0.36	0.62	0.56	0.51	0.09	0	0	0	1	6	4	6	4	5	6	7	1	0	0	0	--	hypothetical protein A4A49_31267 [Nicotiana attenuata]	-	-	-	-	-	-	-
Solyc02g068300.3	2.54	2.97	2.62	1.99	2.46	2.7	3.89	3.28	3.76	6.95	6.22	6.96	128	210	233	191	156	125	241	259	230	560	384	346	LECRKS5	clade XVI lectin receptor kinase precursor [Solanum lycopersicum]	-	-	-	-	-	-	-
Solyc02g068315.1	17.04	17.37	18.6	16.77	16.28	15.59	12.32	12.73	11.17	32.2	32.57	33.93	328	469	633	614	394.97	276	292	384	261	991.81	769	645	DAO	PREDICTED: 2-oxoglutarate-dependent dioxygenase DAO [Solanum lycopersicum]	-	-	-	-	-	-	-
Solyc02g068415.1	0	0.07	0.22	0	0	0.21	0	0	0.08	0.3	0.51	0.29	0	2	8	0	0	4	0	0	2	10	13	6	ATL44	PREDICTED: RING-H2 finger protein ATL73-like [Solanum pennellii]	-	-	-	-	-	-	-
Solyc02g068530.4	22.74	23.75	22.27	24.42	25.5	25.55	30.92	30.67	31.62	53.16	53.49	51.11	725	1062	1255	1481	1025	749	1214	1532	1224	2712	2092	1609	GLCNAC1PUT2	PREDICTED: UDP-N-acetylglucosamine diphosphorylase 2 [Solanum lycopersicum]	Metabolism;Metabolism	Global and overview maps;Carbohydrate metabolism	ko01100//Metabolic pathways;ko00520//Amino sugar and nucleotide sugar metabolism	K00972;K00972	-	-	-
Solyc02g068600.3	15.25	15.21	16.59	15.31	14.1	13.59	9.25	8.44	10.36	6.16	5.39	5.34	399	558	767	762	465	327	298	346	329	258	173	138	--	PREDICTED: ankyrin repeat-containing protein NPR4-like [Solanum lycopersicum]	-	-	-	-	-	-	-
Solyc02g068620.1	0	0	0	0	0	0	0	0.1	0.13	0.67	0.5	1.24	0	0	0	0	0	0	0	1	1	7	4	8	--	PREDICTED: U1 small nuclear ribonucleoprotein C-like [Nicotiana tabacum]	-	-	-	-	-	-	-
Solyc02g069020.3	22.83	21.97	24.79	22.42	22.36	22.66	20.89	21.67	18.6	9.13	10.48	7.87	444	599	852	829	548	405	500	660	439	284	250	151	PP2A1	PREDICTED: lectin [Solanum lycopersicum]	-	-	-	-	-	-	-
Solyc02g069030.3	4.01	3.12	3.34	4.08	3.64	2.98	3.47	3.4	2.95	1.71	0.56	0.91	76	83	112	147	87	52	81	101	68	52	13	17	PP2A1	PREDICTED: protein PHLOEM PROTEIN 2-LIKE A1-like [Solanum lycopersicum]	-	-	-	-	-	-	-
Solyc02g069070.3	4.29	6.07	5.4	5.41	5.34	4.18	4.27	2.98	3.9	11.1	10.37	10.04	58	115	129	139	91	52	71	63	64	240	172	134	--	PREDICTED: ribonuclease H2 subunit C [Solanum tuberosum]	Genetic Information Processing	Replication and repair	ko03030//DNA replication	K10745	-	-	-
Solyc02g069140.3	0.87	0.87	0.9	0.7	0.69	0.8	0.67	0.62	0.42	0.3	0.27	0.3	47	66	86	72	47	40	45	53	28	26	18	16	At1g09620	PREDICTED: LOW QUALITY PROTEIN: leucine--tRNA ligase, cytoplasmic-like [Solanum lycopersicum]	Genetic Information Processing	Translation	ko00970//Aminoacyl-tRNA biosynthesis	K01869	-	-	-
Solyc02g069200.3	3.34	2.63	3.18	2.77	2.3	2.92	3.89	2.78	3.33	0.63	0.61	0.53	76	84	128	120	66	61	109	99	92	23	17	12	IRT1	iron-regulated transporter 1 precursor [Solanum lycopersicum]	-	-	-	-	GO:0031224//intrinsic component of membrane	GO:0022890//inorganic cation transmembrane transporter activity	GO:0006829//zinc II ion transport;GO:0044763//single-organism cellular process
Solyc02g069280.2	0.24	0.28	0.4	0.64	0.34	0.4	0.47	0.37	0.4	0.21	0.08	0.09	13	21	38	66	23	20	31	31	26	18	5	5	AGO2	Argonaute 3 [Solanum lycopersicum]	-	-	-	-	-	-	-
Solyc02g069290.3	19.01	17.87	17.6	17.31	18.09	17.14	18.07	18.28	18.13	5.38	5.73	5.99	1138	1500	1862	1971	1365	943	1332	1714	1318	515	421	354	--	PREDICTED: putative E3 ubiquitin-protein ligase LIN isoform X2 [Solanum lycopersicum]	-	-	-	-	-	-	-
Solyc02g069300.1	0	0.07	0	0.5	1.25	0.23	0.17	0.07	0.17	0.07	0	0	0	1	0	9	15	2	2	1	2	1	0	0	--	pectinesterase inhibitor-like [Dorcoceras hygrometricum]	-	-	-	-	-	-	-
Solyc02g069430.4	1.19	1.24	1.35	1.73	1.35	1.55	0.58	0.76	0.67	4.63	4.51	4.34	35	51	70	97	50	42	21	35	24	218	163	126	ALA7	PREDICTED: probable phospholipid-transporting ATPase 4 [Solanum lycopersicum]	-	-	-	-	GO:0031224//intrinsic component of membrane	GO:0003824//catalytic activity;GO:0005548//phospholipid transporter activity;GO:0032550//purine ribonucleoside binding;GO:0046872//metal ion binding	GO:0015914//phospholipid transport
Solyc02g069490.4	880.17	881.98	862.94	536.79	544.83	556.9	1008.1	1021.88	1057.08	1280.06	1297.16	1307.16	29824	41903	51673	34593	23270	17347	42057	54236	43487	69400	53909	43733	DIM	delta(24)-sterol reductase-like [Solanum lycopersicum]	Metabolism;Metabolism;Metabolism	Global and overview maps;Global and overview maps;Lipid metabolism	ko01100//Metabolic pathways;ko01110//Biosynthesis of secondary metabolites;ko00100//Steroid biosynthesis	K09828;K09828;K09828	-	-	-
Solyc02g069500.1	2.65	2.55	2.73	1.91	1.62	2.1	3.39	3.24	3.9	5.46	5.05	4.71	118	159	215	162	91	86	186	226	211	389	276	207	PCMP-E36	PREDICTED: pentatricopeptide repeat-containing protein At4g21300 [Solanum lycopersicum]	-	-	-	-	-	-	-
Solyc02g069600.3	1	0.71	0.62	0.81	0.9	0.86	0.47	0.46	0.62	0.54	0.28	0.35	29	29	32	45	33	23	17	21	22	25	10	10	CYP716A12	PREDICTED: beta-amyrin 28-oxidase-like [Solanum lycopersicum]	-	-	-	-	-	GO:0016491//oxidoreductase activity;GO:0046872//metal ion binding	-
Solyc02g069670.4	8.16	8.26	6.88	9.2	7.82	7.08	9.4	8.58	9.19	19.7	18.43	20.07	375	532	559	804	453	299	532	618	513	1449	1039	911	Os06g0675700	PREDICTED: alpha-glucosidase-like [Solanum lycopersicum]	Metabolism;Metabolism;Metabolism	Global and overview maps;Carbohydrate metabolism;Carbohydrate metabolism	ko01100//Metabolic pathways;ko00500//Starch and sucrose metabolism;ko00052//Galactose metabolism	K01187;K01187;K01187	-	GO:0016798//hydrolase activity, acting on glycosyl bonds	GO:0008152//metabolic process
Solyc02g069810.3	1.6	1.69	1.75	1.13	0.89	0.71	1.24	1.14	1.23	1.61	2.02	1.84	44	65	85	59	31	18	42	49	41	71	68	50	ASI1	PREDICTED: protein ANTI-SILENCING 1-like isoform X1 [Solanum lycopersicum]	-	-	-	-	-	-	-
Solyc02g069930.1	2.16	2.74	2.61	2.02	2.57	2.22	4.09	4.25	4.69	0.67	0.68	0.79	36	64	77	64	54	34	84	111	95	18	14	13	CSE	PREDICTED: caffeoylshikimate esterase-like [Solanum pennellii]	Metabolism;Metabolism	Global and overview maps;Lipid metabolism	ko01100//Metabolic pathways;ko00561//Glycerolipid metabolism	K01054;K01054	-	-	-
Solyc02g070110.1	1.88	1.37	1.04	1.63	1.81	1.85	0.79	0.88	0.62	0.84	0.91	0.59	52	53	51	86	63	47	27	38	21	37	31	16	At5g44440	PREDICTED: cannabidiolic acid synthase-like [Solanum lycopersicum]	Metabolism;Metabolism;Metabolism	Global and overview maps;Global and overview maps;Biosynthesis of other secondary metabolites	ko01100//Metabolic pathways;ko01110//Biosynthesis of secondary metabolites;ko00940//Phenylpropanoid biosynthesis	K22395;K22395;K22395	-	-	-
Solyc02g070280.3	6.91	6.04	6.1	7.08	7.56	7	11.4	12.37	13.58	3.34	2.91	3.97	261	320	407	509	360	243	530	732	623	202	135	148	CAT1	PREDICTED: cationic amino acid transporter 1 [Solanum lycopersicum]	-	-	-	-	-	-	-
Solyc02g070420.2	2.29	1.87	2.2	3.09	2.81	3.54	2.55	1.5	2.12	1.46	1.4	1.27	40	46	68	103	62	57	55	41	45	41	30	22	-	-	-	-	-	-	-	-	-
Solyc02g070580.1	5.58	4.66	4.5	3.92	3.94	3.95	3.48	4.17	4.12	9.86	8.6	8.75	146	171	208	195	130	95	112	171	131	413	276	226	CYP710A11	cytochrome P450 710A11 [Solanum lycopersicum]	Metabolism;Metabolism;Metabolism	Global and overview maps;Global and overview maps;Lipid metabolism	ko01100//Metabolic pathways;ko01110//Biosynthesis of secondary metabolites;ko00100//Steroid biosynthesis	K09832;K09832;K09832	-	GO:0016491//oxidoreductase activity;GO:0046906//tetrapyrrole binding;GO:0046914//transition metal ion binding	GO:0044710//single-organism metabolic process
Solyc02g070660.3	1.05	1.45	1.81	1.62	1.4	1.08	0.94	0.99	1.77	0.24	0.4	0.5	19	37	58	56	32	18	21	28	39	7	9	9	At4g18260	PREDICTED: cytochrome b561 domain-containing protein At4g18260 [Solanum lycopersicum]	-	-	-	-	-	-	-
Solyc02g070790.3	17.14	18.11	17.93	17.86	17.22	16.73	14.7	14.52	14.6	36.18	37.02	33.37	556	824	1028	1102	704	499	587	738	575	1878	1473	1069	KAS1	PREDICTED: 3-oxoacyl-[acyl-carrier-protein] synthase I, chloroplastic [Solanum lycopersicum]	Metabolism;Metabolism;Metabolism;Metabolism	Global and overview maps;Global and overview maps;Lipid metabolism;Metabolism of cofactors and vitamins	ko01100//Metabolic pathways;ko01212//Fatty acid metabolism;ko00061//Fatty acid biosynthesis;ko00780//Biotin metabolism	K09458;K09458;K09458;K09458	-	-	-
Solyc02g070940.1	2652.13	2762.06	2684.58	1888.34	1852.69	1770.01	3518.21	3505.2	3627.43	798.94	931.24	849.56	36775.6	53701.8	65785.4	49800.7	32382.2	22562.6	60065.4	76132.5	61068.9	17725.9	15837.9	11631.6	CAB1B	chlorophyll a/b-binding protein Cab-1B [Solanum lycopersicum]	Metabolism;Metabolism	Global and overview maps;Energy metabolism	ko01100//Metabolic pathways;ko00196//Photosynthesis - antenna proteins	K08912;K08912	-	-	-
Solyc02g070950.1	334.1	345.67	340.75	238.02	237.95	229.81	367.67	377.69	384.07	77.4	92.32	82.75	4632.85	6720.73	8350.14	6277.27	4159.09	2929.45	6277.17	8203.34	6466.02	1717.19	1570.1	1133	CAB1B	chlorophyll a/b-binding protein Cab-1B [Solanum lycopersicum]	Metabolism;Metabolism	Global and overview maps;Energy metabolism	ko01100//Metabolic pathways;ko00196//Photosynthesis - antenna proteins	K08912;K08912	-	-	-
Solyc02g070980.1	324.67	337.05	339.52	167.36	164.92	163.36	388.21	400.15	420.65	37.69	45.49	44.93	4502.02	6553.08	8319.94	4413.85	2882.51	2082.38	6627.8	8691.17	7081.84	836.19	773.67	615.15	CAB1B	chlorophyll a/b-binding protein Cab-1A [Solanum lycopersicum]	Metabolism;Metabolism	Global and overview maps;Energy metabolism	ko01100//Metabolic pathways;ko00196//Photosynthesis - antenna proteins	K08912;K08912	-	-	-
Solyc02g070990.1	139.29	143.62	147.27	125.26	128.4	116.45	85.94	88.64	91.36	13.97	15.76	16.58	1931.43	2792.32	3608.74	3303.48	2244.3	1484.38	1467.21	1925.2	1538.14	310	268.05	227.02	CAB1B	PREDICTED: chlorophyll a-b binding protein 1B, chloroplastic-like [Solanum lycopersicum]	Metabolism;Metabolism	Global and overview maps;Energy metabolism	ko01100//Metabolic pathways;ko00196//Photosynthesis - antenna proteins	K08912;K08912	-	-	-
Solyc02g071010.1	1781.04	1862.92	1808.2	1433.44	1449.2	1385.77	2329.8	2388.87	2443.71	352.32	394.46	382.93	24696.7	36220.2	44309.8	37803.6	25329.9	17664.6	39776.2	51886	41140.7	7816.8	6708.66	5242.88	CAB1B	chlorophyll a/b-binding protein Cab-1B [Solanum lycopersicum]	Metabolism;Metabolism	Global and overview maps;Energy metabolism	ko01100//Metabolic pathways;ko00196//Photosynthesis - antenna proteins	K08912;K08912	-	-	-
Solyc02g071020.3	1852.72	1906.01	1865.43	1471.79	1487.36	1419.98	2503.44	2538.7	2432.91	508.46	533.87	494.76	38471.7	55494	68453.6	58125.1	38930	27105.8	64003.8	82572.2	61335.7	16893.5	13596.7	10143.9	--	hypothetical protein LE_TR4480_c9_g1_i1_g.14733, partial [Noccaea caerulescens]	-	-	-	-	-	-	-
Solyc02g071030.2	1064.44	1157.45	1166.96	975.87	924.66	914.28	1677.45	1677.13	1924.3	229.3	317.09	276.48	14760.1	22503.9	28596.2	25736.4	16161.7	11654.5	28638.6	36427	32396.2	5087.34	5392.85	3785.39	CAB1B	chlorophyll a/b-binding protein Cab-1B [Solanum lycopersicum]	Metabolism;Metabolism	Global and overview maps;Energy metabolism	ko01100//Metabolic pathways;ko00196//Photosynthesis - antenna proteins	K08912;K08912	-	-	-
Solyc02g071080.3	0.77	0.88	0.52	0.67	0.61	0.42	1.12	1.18	1.01	1.86	1.31	2.72	10	16	12	16.72	10	5	18	24	16	38.74	21	35	PUP10	PREDICTED: probable purine permease 10 isoform X2 [Solanum lycopersicum]	-	-	-	-	-	-	-
Solyc02g071190.4	16.48	14.83	14.7	14.47	14.72	14.12	9.74	10.36	11.11	3.61	4.25	3.63	588	742	927	982	662	463	428	579	481	206	186	128	CTPA1	PREDICTED: carboxyl-terminal-processing peptidase 1, chloroplastic isoform X1 [Solanum lycopersicum]	-	-	-	-	-	-	-
Solyc02g071310.3	9.38	9.84	8.23	12.61	13.18	13.48	11.75	9.92	9.77	5.02	5.95	3.6	140	206	217	358	248	185	216	232	177	120	109	53	PM19L	PREDICTED: uncharacterized protein LOC101265094 [Solanum lycopersicum]	-	-	-	-	-	-	-
Solyc02g071350.3	2.19	1.97	1.96	1.69	1.67	1.62	1.66	1.54	1.84	0.85	0.65	0.84	151	191	239	222	145	103	141	167	154	94	55	57	ABCB9	PREDICTED: ABC transporter B family member 9-like [Solanum lycopersicum]	Environmental Information Processing	Membrane transport	ko02010//ABC transporters	K05658	GO:0031224//intrinsic component of membrane	GO:0015405//P-P-bond-hydrolysis-driven transmembrane transporter activity;GO:0017111//nucleoside-triphosphatase activity;GO:0032550//purine ribonucleoside binding	GO:0044763//single-organism cellular process;GO:0051234//establishment of localization
Solyc02g071380.2	31.8	33.54	30.43	17.71	17.99	16.92	27.69	31.2	27.88	6.78	6.21	5.8	777	1149	1314	823	554	380	833	1194	827	265	186	140	SRG1	PREDICTED: protein SRG1 [Solanum lycopersicum]	-	-	-	-	-	-	-
Solyc02g071400.3	0.28	0.28	0.25	0.17	0.26	0.3	0.27	0.18	0.45	0	0	0.06	5	7	8	6	6	5	6	5	10	0	0	1	T6ODM	PREDICTED: protein SRG1 [Solanum lycopersicum]	-	-	-	-	-	-	-
Solyc02g071410.3	1.36	1.48	1.38	1.59	1.36	1.33	1.51	1.27	0.97	0.54	0.37	0.78	30	46	54	67	38	27	41	44	26	19	10	17	SRG1	PREDICTED: protein SRG1-like [Solanum lycopersicum]	-	-	-	-	-	-	-
Solyc02g071730.4	89.64	87.67	89.66	96.7	99.73	100.05	52.49	49.11	49.94	28.99	30.51	28.26	1799	2467	3180	3691	2523	1846	1297	1544	1217	931	751	560	-	-	-	-	-	-	-	-	-
Solyc02g071790.3	8.42	8.01	6.43	6.35	5.01	5.65	4.45	3.49	4.86	1.84	1.72	2.42	60	80	81	86	45	37	39	39	42	21	15	17	--	PREDICTED: probable LRR receptor-like serine/threonine-protein kinase At1g53420 isoform X4 [Solanum lycopersicum]	-	-	-	-	-	-	-
Solyc02g072020.3	0.75	0.37	0.76	0.51	0.54	0.49	0.3	0.38	0.49	1.5	2.08	0.83	10	7	18	13	9	6	5	8	8	32	34	11	PCMP-E101	PREDICTED: pentatricopeptide repeat-containing protein At4g18840 [Solanum pennellii]	-	-	-	-	-	-	-
Solyc02g072030.1	4.82	4.45	4.91	6	5.19	6.13	3.13	4.28	3.22	1.05	1.32	0.87	95	123	171	225	129	111	76	132	77	33	32	17	OFP5	PREDICTED: transcription repressor OFP5 [Solanum lycopersicum]	-	-	-	-	-	-	-
Solyc02g072070.4	0.36	0.24	0.2	0.28	0.25	0.42	0.04	0.18	0.26	0.09	0.04	0.02	15	14	15	22	13	16	2	12	13	6	2	1	SD25	PREDICTED: G-type lectin S-receptor-like serine/threonine-protein kinase SD2-5 [Solanum lycopersicum]	-	-	-	-	-	-	-
Solyc02g072140.1	7.18	7.54	7.79	8.08	7.56	8.58	7.43	8.74	6.08	4.2	3.08	3.44	171	252	328	366	227	188	218	326	176	160	90	81	--	PREDICTED: IRK-interacting protein [Solanum lycopersicum]	-	-	-	-	-	-	-
Solyc02g072170.3	0.98	0.39	0.74	1.55	1.22	1.07	1.42	1.47	1.35	0.21	0.45	0.66	9	5	12	27	14	9	16	21	15	3	5	6	--	PREDICTED: uncharacterized protein LOC101259111 [Solanum lycopersicum]	-	-	-	-	-	-	-
Solyc02g072190.4	0.36	0.29	0.38	0.24	0.2	0.84	0.67	0.23	0.09	0.03	0.08	0.05	7	8	13	9	5	15	16	7	2	1	2	1	WRKY69	PREDICTED: probable WRKY transcription factor 65 isoform X2 [Solanum lycopersicum]	-	-	-	-	-	-	-
Solyc02g072220.1	0.61	0.81	1.28	0.92	1.04	2.37	0.85	1.34	0.79	0.44	0.43	0.26	7	13	26	20	15	25	12	24	11	8	6	3	--	PREDICTED: uncharacterized protein LOC104646046 [Solanum lycopersicum]	-	-	-	-	-	-	-
Solyc02g072280.1	0.03	0.07	0.03	0.06	0.17	0.09	0.04	0	0	0.02	0	0	1	4	2	4	8	3	2	0	0	1	0	0	SBT1.7	PREDICTED: subtilisin-like protease SBT1.7 [Solanum lycopersicum]	-	-	-	-	-	-	-
Solyc02g072290.1	0.03	0.02	0.07	0.11	0.04	0.09	0.11	0	0.04	0	0	0	1	1	5	8	2	3	5	0	2	0	0	0	SBT1.7	PREDICTED: subtilisin-like protease SBT1.7 [Solanum lycopersicum]	-	-	-	-	-	-	-
Solyc02g072310.3	4.62	4.48	4.36	5.08	5.16	5.15	2.97	3.22	2.22	2.7	2.04	2.3	120	163	200	251	169	123	95	131	70	112	65	59	At5g45780	PREDICTED: probable LRR receptor-like serine/threonine-protein kinase At5g45780 [Solanum lycopersicum]	-	-	-	-	GO:0016020//membrane	GO:0004672//protein kinase activity	GO:0006796//phosphate-containing compound metabolic process
Solyc02g072330.3	0.18	0.13	0.22	0.46	0.42	0.29	0.12	0.08	0.12	0.07	0.12	0.15	6	6	13	30	18	9	5	4	5	4	5	5	SBT1.7	PREDICTED: subtilisin-like protease SBT1.2 [Capsicum annuum]	-	-	-	-	-	-	-
Solyc02g072450.4	0.75	0.54	1.4	1.47	2.13	1.29	1.05	1.17	1.51	0.4	0.18	0.33	7	7	23	26	25	11	12	17	17	6	2	3	--	-	-	-	-	-	-	-	-
Solyc02g072470.4	0.96	0.59	0.71	0.77	0.67	1.03	0.78	1.01	1.09	0.18	0.23	0.23	64	55	84	98	56	63	64	105	88	19	19	15	XA21	PREDICTED: probable LRR receptor-like serine/threonine-protein kinase At3g47570 [Solanum lycopersicum]	Organismal Systems;Environmental Information Processing	Environmental adaptation;Signal transduction	ko04626//Plant-pathogen interaction;ko04016//MAPK signaling pathway - plant	K13420;K13420	-	-	-
Solyc02g072490.3	2.42	1.94	2.52	2.46	2.5	3.21	3.35	3.04	2.58	1.08	1.18	1.26	95	107	175	184	124	116	162	187	123	68	57	49	OFUT8	PREDICTED: uncharacterized protein At1g04910 isoform X1 [Solanum lycopersicum]	-	-	-	-	-	-	-
Solyc02g072520.3	10.33	10.84	9.69	11.1	10.68	10.46	10.87	10.95	10.97	5.05	4.52	4.93	488	718	809	997	636	454	632	810	629	382	262	230	CAMRLK	PREDICTED: probable LRR receptor-like serine/threonine-protein kinase At2g24230 [Solanum lycopersicum]	-	-	-	-	-	-	-
Solyc02g072540.3	37.08	35.54	36.9	22.85	24.81	25.2	27.93	29.02	25.07	0.65	1.02	0.79	1239	1665	2179	1452	1045	774	1149	1519	1017	35	42	26	CIPK5	PREDICTED: CBL-interacting serine/threonine-protein kinase 20 [Solanum lycopersicum]	-	-	-	-	GO:0044444//cytoplasmic part	GO:0004672//protein kinase activity;GO:0032550//purine ribonucleoside binding	GO:0001101//response to acid chemical;GO:0006464//cellular protein modification process;GO:0006796//phosphate-containing compound metabolic process;GO:0050794//regulation of cellular process
Solyc02g076670.3	2.13	2.32	2.25	2.11	2.19	2.25	2.8	1.74	1.49	0.66	0.24	0.43	65	99	121	122	84	63	105	83	55	32	9	13	KAN4	PREDICTED: two-component response regulator ARR18 [Solanum lycopersicum]	-	-	-	-	-	-	-
Solyc02g076940.2	0.21	0.07	0.18	0.03	0.45	0.17	0.04	0.33	0.09	0.39	1.01	0.53	4	2	6	1	11	3	1	10	2	12	24	10	--	PREDICTED: uncharacterized protein LOC104645843 [Solanum lycopersicum]	-	-	-	-	-	-	-
Solyc02g076980.5.1	1.51	1.47	1.45	3.74	2.63	2.42	1.98	2.09	2.32	6.44	5.83	6.47	36	49	61	169	79	53	58	78	67	245	170	152	SAG12	cysteine protease precursor [Solanum lycopersicum]	Organismal Systems	Environmental adaptation	ko04626//Plant-pathogen interaction	K13441	-	-	-
Solyc02g077030.3	12.88	12.87	11.81	17.48	14.61	16.03	17.29	13.59	15.57	5.3	4.08	4.25	319	447	517	823	456	365	527	527	468	210	124	104	DSEL	PREDICTED: phospholipase A1-IIgamma-like [Solanum lycopersicum]	-	-	-	-	-	-	-
Solyc02g077140.3	2.27	2.8	2.54	2.25	1.8	2.99	1.63	1.42	2.05	0.19	0.14	0.09	52	90	103	98	52	63	46	51	57	7	4	2	DSEL	PREDICTED: phospholipase A1-II 1-like [Solanum pennellii]	-	-	-	-	-	-	-
Solyc02g077240.4	5.65	6.35	5.86	9.11	8.96	7.94	6.46	6.94	6.62	66.96	68.96	64.35	215	339	394	660	430	278	303	414	306	4079	3220	2419	-	-	-	-	-	-	-	-	-
Solyc02g077270.4	2.31	2.21	2.08	3.29	1.75	2.14	2.71	2.77	2.36	0.92	0.83	1.3	88	118	140	238	84	75	127	165	109	56	39	49	NCL1	PREDICTED: uncharacterized protein LOC101251749 [Solanum lycopersicum]	-	-	-	-	-	-	-
Solyc02g077420.3	15.12	16.44	16.36	45.61	43.3	48.52	18.34	16.46	14.67	7.72	6.72	8.1	382	582.36	730.37	2191.51	1378.98	1127.02	570.61	651.28	450	312	208.27	202	OsI_03083	PREDICTED: phospholipase A1-II 1 [Solanum lycopersicum]	-	-	-	-	-	-	-
Solyc02g077430.4	32.7	28.69	27.92	44.61	44.47	46.87	41.47	42.33	38.31	19.98	17.96	21.16	850	1045.64	1282.63	2205.49	1457.02	1119.98	1327.39	1723.72	1209	831	572.73	543	DSEL	PREDICTED: phospholipase A1-IIgamma-like [Solanum lycopersicum]	-	-	-	-	-	-	-
Solyc02g077570.3	0.1	0.04	0.4	0.03	0.2	0.06	0.08	0.23	0.21	0.57	0.79	0.46	2	1	14	1	5	1	2	7	5	18	19	9	MLO2	MLO15 [Solanum lycopersicum]	-	-	-	-	-	-	-
Solyc02g077610.3	3.2	3.11	2.23	2.48	2.41	2.97	2.6	1.84	1.6	1.15	1.5	0.96	61	83	75	90	58	52	61	55	37	35	35	18	NAC073	PREDICTED: NAC domain-containing protein 73 [Solanum lycopersicum]	-	-	-	-	-	-	-
Solyc02g077840.2	3.47	3.36	3.79	2.48	3.35	3.64	2.82	1.35	2.55	1.16	1.52	0.25	28	38	54	38	34	27	28	17	25	15	15	2	ERF12	PREDICTED: ethylene-responsive transcription factor 12 [Solanum pennellii]	-	-	-	-	-	-	-
Solyc02g077950.3	11.56	10.3	8.74	7.3	7.45	8.02	7.13	7.86	7.4	3.41	3.99	3.53	229	286	306	275	186	146	174	244	178	108	97	69	DOF1.4	PREDICTED: dof zinc finger protein DOF1.4 [Solanum lycopersicum]	-	-	-	-	-	-	-
Solyc02g077960.3	1.28	0.82	0.69	0.64	0.81	0.84	0.36	0.45	0.32	0.2	0	0.06	20	18	19	19	16	12	7	11	6	5	0	1	DOF5.3	PREDICTED: dof zinc finger protein DOF5.3-like [Solanum lycopersicum]	-	-	-	-	-	-	-
Solyc02g077980.3	1.53	1.43	0.73	1.3	1.4	0.64	0.77	1.13	0.97	0.15	0	0.12	13	17	11	21	15	5	8	15	10	2	0	1	--	PREDICTED: uncharacterized protein LOC101255654 isoform X1 [Solanum lycopersicum]	-	-	-	-	-	-	-
Solyc02g078080.1	0	0.14	0.15	0.14	0.1	0.07	0	0	0	0.82	0.85	0.53	0	3	4	4	2	1	0	0	0	20	16	8	--	PREDICTED: LOW QUALITY PROTEIN: pistil-specific extensin-like protein [Solanum lycopersicum]	-	-	-	-	-	-	-
Solyc02g078150.4	9.27	9.83	10.41	22.98	22.14	24.26	6.57	6.16	5.74	6.26	6.22	6.96	197	293	391	929	593	474	172	205	148	213	162	146	--	PREDICTED: uncharacterized protein LOC107009366 [Solanum pennellii]	-	-	-	-	-	-	-
Solyc02g078180.3	5.87	5.02	5.54	5.65	6.56	5.99	3.58	3.3	3.55	2.22	2.72	2.81	241	289	402	441	339	226	181	212	177	146	137	114	--	PREDICTED: uncharacterized protein LOC101250652 [Solanum lycopersicum]	-	-	-	-	-	-	-
Solyc02g078410.1	17.77	15.78	17.25	17.7	16.15	20.23	12.52	12.4	13.76	5.22	6.81	9.42	151	188	259	286	173	158	131	165	142	71	71	79	DHNAT1	PREDICTED: 1,4-dihydroxy-2-naphthoyl-CoA thioesterase 1 [Solanum lycopersicum]	-	-	-	-	-	-	-
Solyc02g078570.3	12.17	14.2	14.39	13.27	14.13	14.34	20.09	18.84	18.7	233.91	232.29	226.44	313	512	654	649	458	339	636	759	584	9625	7327	5750	ephA	PREDICTED: bifunctional epoxide hydrolase 2 [Solanum lycopersicum]	-	-	-	-	-	-	-
Solyc02g078590.1	3.57	2.77	2.75	3.75	3.43	4.08	2.79	2.99	2.72	9.54	8.4	9.31	80	87	109	160	97	84	77	105	74	342	231	206	A4galt	PREDICTED: lactosylceramide 4-alpha-galactosyltransferase [Solanum pennellii]	Metabolism;Metabolism;Metabolism	Global and overview maps;Glycan biosynthesis and metabolism;Glycan biosynthesis and metabolism	ko01100//Metabolic pathways;ko00603//Glycosphingolipid biosynthesis - globo and isoglobo series;ko00601//Glycosphingolipid biosynthesis - lacto and neolacto series	K01988;K01988;K01988	-	GO:0008378//galactosyltransferase activity	-
Solyc02g078650.4	2.77	1.95	2.39	2.39	2.26	2.34	2.51	3.19	2.74	0.78	0.76	0.59	104	103	159	171	107	81	116	188	125	47	35	22	AS1	PREDICTED: polyphenol oxidase, chloroplastic-like [Solanum lycopersicum]	Metabolism;Metabolism;Metabolism;Metabolism	Global and overview maps;Global and overview maps;Amino acid metabolism;Biosynthesis of other secondary metabolites	ko01100//Metabolic pathways;ko01110//Biosynthesis of secondary metabolites;ko00350//Tyrosine metabolism;ko00950//Isoquinoline alkaloid biosynthesis	K00422;K00422;K00422;K00422	-	-	-
Solyc02g078690.2	6.62	5.03	6.29	7.91	8.03	7.67	4.86	3.7	3.6	3.2	4.3	3.83	168	179	282	382	257	179	152	147	111	130	134	96	SCPL31	PREDICTED: serine carboxypeptidase-like 31 [Solanum lycopersicum]	-	-	-	-	-	-	-
Solyc02g079070.4	0.88	0.63	0.86	1.08	1.2	0.82	0.51	0.75	0.42	0.24	0.38	0.64	21	21	36	49	36	18	15	28	12	9	11	15	VIII-2	PREDICTED: myosin-3-like isoform X1 [Solanum lycopersicum]	-	-	-	-	-	-	-
Solyc02g079160.2	3.37	4.14	3.61	3.75	3.77	4.89	2.44	2.07	2.26	0.55	0.76	0.32	54	93	102	114	76	72	48	52	44	14	15	5	--	PREDICTED: uncharacterized protein LOC101253150 isoform X1 [Solanum lycopersicum]	-	-	-	-	-	-	-
Solyc02g079170.3	12.38	12.55	11.84	15.49	16.06	15.1	10.89	11.46	9.97	6.78	6.76	7.55	493	701	833	1173	806	553	534	715	482	432	330	297	NDB2	PREDICTED: external alternative NAD(P)H-ubiquinone oxidoreductase B2, mitochondrial [Solanum lycopersicum]	-	-	-	-	-	GO:0000166//nucleotide binding;GO:0003824//catalytic activity	GO:0044710//single-organism metabolic process
Solyc02g079260.2	3.41	2.88	2.96	2.53	2.91	2.71	2.41	2.4	2.39	1.62	1.15	1.14	193	229	296	272	208	141	168	213	164	147	80	64	PCMP-H42	PREDICTED: pentatricopeptide repeat-containing protein At4g13650 [Solanum lycopersicum]	-	-	-	-	-	-	GO:0008152//metabolic process
Solyc02g079270.4	7.64	6.56	7.14	6.56	8.2	7.19	8.17	6.62	6.76	2.02	2.98	2.95	215	259	355	351	291	186	283	292	231	91	103	82	Os12g0183300	PREDICTED: putative PAP-specific phosphatase, mitochondrial [Solanum lycopersicum]	Metabolism;Metabolism	Global and overview maps;Energy metabolism	ko01100//Metabolic pathways;ko00920//Sulfur metabolism	K01082;K01082	-	-	-
Solyc02g079280.3	1.81	1.15	0.94	1.45	1.81	1.66	1.97	1.37	1.8	0.54	0.54	0.58	38	34	35	58	48	32	51	45	46	18	14	12	MYB102	PREDICTED: transcription factor MYB80 [Solanum lycopersicum]	Organismal Systems	Environmental adaptation	ko04626//Plant-pathogen interaction	K09422	-	-	-
Solyc02g079290.3	4.39	3.47	4.39	5.05	4.46	5.22	4.46	3.98	5.59	2.27	1.96	2.15	64	71	113	140	82	70	80	91	99	53	35	31	MFT	protein SELF PRUNING 2G [Solanum lycopersicum]	-	-	-	-	-	-	-
Solyc02g079330.3	5.58	6.26	6.47	5.72	6.03	6.46	2.82	3.31	3.35	1.72	1.87	1.35	181.68	285.67	372.4	354.28	247.27	193.3	113.05	168.8	132.39	89.45	74.64	43.52	ENT3	PREDICTED: equilibrative nucleotide transporter 3-like [Solanum lycopersicum]	-	-	-	-	-	-	-
Solyc02g079440.3	0.64	0.41	0.58	0.32	0.68	0.74	0.35	0.34	0.35	0.18	0.17	0.22	18	16	29	17	24	19	12	15	12	8	6	6	FAD-OXR	PREDICTED: cannabidiolic acid synthase-like 2 [Solanum lycopersicum]	-	-	-	-	-	-	-
Solyc02g079530.4	0.02	0.04	0.05	0.03	0.01	0.04	0.07	0.1	0.06	0.08	0.13	0.14	1	3	5	3	1	2	5	9	4	7	9	8	SD113	PREDICTED: G-type lectin S-receptor-like serine/threonine-protein kinase At1g11330 [Solanum lycopersicum]	-	-	-	-	-	-	-
Solyc02g079760.3	9.12	7.94	7.93	10.4	8.78	10.16	11.51	11.99	11.22	4.85	4.84	4.4	281	343	432	610	341	288	437	579	420	239	183	134	BHLH112	PREDICTED: transcription factor bHLH112 [Solanum lycopersicum]	-	-	-	-	-	-	GO:0009987//cellular process
Solyc02g079930.3	22.55	24.59	26.4	21.02	21.61	21.28	22.27	23.74	24.15	103.28	106.28	107.22	476	728	985	844	575	413	579	785	619	3489	2752	2235	HSA32	phosphosulfolactate synthase-related protein [Solanum lycopersicum]	-	-	-	-	-	-	GO:0000302//response to reactive oxygen species;GO:0009108//coenzyme biosynthetic process;GO:0009408//response to heat;GO:0009642//response to light intensity;GO:0010468//regulation of gene expression;GO:0044267//cellular protein metabolic process
Solyc02g080010.2	2.43	1.7	1.93	3.39	3.13	3.02	2.15	2.06	1.68	0.65	0.81	0.59	112	110	157	297	182	128	122	149	94	48	46	27	CRK26	PREDICTED: cysteine-rich receptor-like protein kinase 10, partial [Nicotiana tabacum]	-	-	-	-	-	-	-
Solyc02g080040.4	3.37	2.22	2.89	3.37	4.88	4.31	2.56	1.68	1.92	1.34	1.69	1.05	91	84	138	173	165.98	106.99	85	71	63	57.98	56	28	CRK10	PREDICTED: cysteine-rich receptor-like protein kinase 10 isoform X8 [Nicotiana tomentosiformis]	-	-	-	-	-	-	-
Solyc02g080050.1	1	1.07	2.19	3.34	2.87	2.44	2.43	0.87	1.54	1.01	0.3	1.01	8	12	31	51	29	18	24	11	15	13	3	8	CRK26	cysteine-rich receptor-like protein kinase 26, partial [Nicotiana attenuata]	-	-	-	-	-	-	-
Solyc02g080070.3	4.03	3.76	3.37	5.32	4.64	5.01	4.34	3.52	4.13	1.54	1.02	1.43	168	220	248	422	244	192	223	230	209	103	52	59	CRK29	PREDICTED: cysteine-rich receptor-like protein kinase 10 isoform X2 [Capsicum annuum]	-	-	-	-	-	-	-
Solyc02g080110.3	5.13	4.08	4.54	4.19	4.28	4.59	3.56	4.61	3.92	1.2	1.83	1.79	96	107	150	149	101	79	82	135	89	36	42	33	--	PREDICTED: uncharacterized protein LOC101263370 isoform X1 [Solanum lycopersicum]	-	-	-	-	-	-	-
Solyc02g080160.4	10.8	10.87	12.94	12.66	12.94	13.82	8.53	8.95	9.01	53.1	54.53	52.84	221	312	468	493	334	260	215	287	224	1739	1369	1068	XTH8	PREDICTED: probable xyloglucan endotransglucosylase/hydrolase protein 8 [Solanum pennellii]	-	-	-	-	-	-	-
Solyc02g080180.1	0.28	0.68	0.76	0.44	0.58	1.16	0.77	0.61	0.46	1.26	1.69	1.53	5	17	24	15	13	19	17	17	10	36	37	27	OST3B	PREDICTED: probable dolichyl-diphosphooligosaccharide--protein glycosyltransferase subunit 3B [Solanum lycopersicum]	Metabolism;Genetic Information Processing;Metabolism	Global and overview maps;Folding, sorting and degradation;Glycan biosynthesis and metabolism	ko01100//Metabolic pathways;ko04141//Protein processing in endoplasmic reticulum;ko00510//N-Glycan biosynthesis	K12669;K12669;K12669	-	-	-
Solyc02g080350.1	0.46	0.72	0.45	0.35	0.33	0.68	0.82	0.51	0.41	1.02	1.3	1.45	11	24	19	16	10	15	24	19	12	39	38	34	PCMP-E21	PREDICTED: pentatricopeptide repeat-containing protein At1g77170 [Solanum lycopersicum]	-	-	-	-	-	-	-
Solyc02g080480.3	8.09	8.68	7.53	7.88	7.67	7.9	13.1	11.85	12.82	3.51	4.03	3.1	262	394	431	485	313	235	522	601	504	182	160	99	DTX40	PREDICTED: protein DETOXIFICATION 40-like [Solanum lycopersicum]	-	-	-	-	-	-	-
Solyc02g080510.1	355.49	365.03	364.87	341.76	351.65	341.94	297.23	305.46	315.7	101.94	118.7	107.37	3836	5523	6958	7014	4783	3392	3949	5163	4136	1760	1571	1144	--	PREDICTED: uncharacterized protein LOC101253959 [Solanum lycopersicum]	-	-	-	-	-	-	-
Solyc02g080520.4	4.33	3.83	4.57	3.3	3.36	3.58	2.25	2.4	2.18	1.86	1.69	1.5	167	207	311	242	163	127	107	145	102	115	80	57	--	PREDICTED: probable DNA double-strand break repair Rad50 ATPase isoform X2 [Gossypium hirsutum]	-	-	-	-	-	-	-
Solyc02g080530.3	97.17	98.75	102.84	106.3	106.31	108.11	101.24	100.11	104.88	302.36	314.77	301.45	2288	3260	4279	4760	3155	2340	2935	3692	2998	11391	9090	7008	PER42	PREDICTED: peroxidase 42 [Solanum lycopersicum]	Metabolism;Metabolism;Metabolism	Global and overview maps;Global and overview maps;Biosynthesis of other secondary metabolites	ko01100//Metabolic pathways;ko01110//Biosynthesis of secondary metabolites;ko00940//Phenylpropanoid biosynthesis	K00430;K00430;K00430	-	GO:0003824//catalytic activity;GO:0043169//cation binding;GO:0046906//tetrapyrrole binding	GO:0000097//sulfur amino acid biosynthetic process;GO:0006873//cellular ion homeostasis;GO:0006970//response to osmotic stress;GO:0009746//response to hexose;GO:0019758//glycosinolate biosynthetic process;GO:0030001//metal ion transport;GO:0042044//fluid transport;GO:0042743//hydrogen peroxide metabolic process
Solyc02g080580.1	0.74	1.67	1.04	1.75	1.95	1.47	0.7	0.71	0.71	0.38	0.1	0.12	6	19	15	27	20	11	7	9	7	5	1	1	--	PREDICTED: zinc-regulated protein 8 [Ziziphus jujuba]	-	-	-	-	-	-	-
Solyc02g080670.3	10.13	11.01	9.9	10.59	9.62	9	7.42	6.23	6.46	21.64	20.98	19.68	360	549	622	716	431	294	325	347	279	1231	915	691	Bp10	PREDICTED: L-ascorbate oxidase homolog [Solanum lycopersicum]	-	-	-	-	-	-	-
Solyc02g080770.2	11.56	12.37	11.06	13.8	11.72	13.08	15.13	14.77	19.13	3.04	3.59	2.97	126	189	213	286	161	131	203	252	253	53	48	32	--	-	-	-	-	-	-	-	-
Solyc02g080780.3	31.46	31.99	33.71	24.51	22.9	21.95	37.4	37.02	38.25	11.04	10.49	11.6	714	1018	1352	1058	655	458	1045	1316	1054	401	292	260	--	PREDICTED: uncharacterized protein LOC101249700 [Solanum lycopersicum]	-	-	-	-	-	-	-
Solyc02g080880.4	58.28	59.06	57.77	65.12	67.26	67.82	44.96	42.39	44.16	23.02	27.17	23.88	2076	2950	3637	4412	3020	2221	1972	2365	1910	1312	1187	840	APA1	PREDICTED: aspartic proteinase isoform X1 [Solanum pennellii]	-	-	-	-	-	-	-
Solyc02g080890.3	8.35	8.32	7.87	8.66	8.43	7.67	8.25	6.98	6.78	2.84	2.58	2.07	290	405	483	572	369	245	353	380	286	158	110	71	WRKY6	PREDICTED: probable WRKY transcription factor 31 isoform X1 [Solanum lycopersicum]	-	-	-	-	-	-	-
Solyc02g081060.4	0.97	0.31	0.55	0.88	0.84	0.57	0.14	0.45	0.14	0.22	0	0.09	11	5	11	19	12	6	2	8	2	4	0	1	RBCX1	PREDICTED: chaperonin-like RBCX protein 1, chloroplastic [Nicotiana attenuata]	-	-	-	-	-	GO:0005515//protein binding	GO:0006457//protein folding;GO:0009813//flavonoid biosynthetic process
Solyc02g081150.1	23.24	25.72	25.99	30.6	27.57	30.41	17.54	17.32	19.23	10.17	9.61	9.16	424	658	838	1062	634	510	394	495	426	297	215	165	--	PREDICTED: probable membrane-associated kinase regulator 1 [Sesamum indicum]	-	-	-	-	-	-	-
Solyc02g081170.4	190.69	176.85	178.32	149.11	146.87	146.22	114.47	108.88	104.41	28.25	26.04	26.4	4185	5442	6916	6224	4063	2950	3093	3743	2782	992	701	572	PAP	plastid lipid associated protein CHRC [Solanum lycopersicum]	-	-	-	-	GO:0044434//chloroplast part	-	GO:0050896//response to stimulus
Solyc02g081180.2	0.75	1.48	1.22	1.43	1.19	1.33	1.22	1.5	0.62	0.12	0	0.19	8	22	23	29	16	13	16	25	8	2	0	2	--	PREDICTED: ring finger protein 26 [Capsicum annuum]	-	-	-	-	-	-	-
Solyc02g081300.3	8.26	8.72	7.99	10.95	9.05	10.08	8.19	6.58	6.18	4.67	4.97	4.32	424	628	725	1069	586	476	518	529	385	384	313	219	SUS7	PREDICTED: sucrose synthase 7-like [Solanum lycopersicum]	Metabolism;Metabolism	Global and overview maps;Carbohydrate metabolism	ko01100//Metabolic pathways;ko00500//Starch and sucrose metabolism	K00695;K00695	-	-	-
Solyc02g081330.4	61.66	64.18	62.83	51.68	50.07	52.03	50.28	50.78	49.07	22.77	22.75	22.95	2672	3900	4812	4260	2735	2073	2683	3447	2582	1579	1209	982	PSY1	phytoene synthase 2, chloroplastic [Solanum lycopersicum]	Metabolism;Metabolism;Metabolism	Global and overview maps;Global and overview maps;Metabolism of terpenoids and polyketides	ko01100//Metabolic pathways;ko01110//Biosynthesis of secondary metabolites;ko00906//Carotenoid biosynthesis	K02291;K02291;K02291	GO:0009536//plastid	GO:0004337//geranyltranstransferase activity	GO:0016109//tetraterpenoid biosynthetic process
Solyc02g081340.3	0.48	0.43	0.51	0.66	0.52	1.11	0.58	0.96	0.49	0.15	0.1	0.18	8	10	15	21	11	17	12	25	10	4	2	3	GSTF11	PREDICTED: glutathione S-transferase F11 [Solanum lycopersicum]	Metabolism	Metabolism of other amino acids	ko00480//Glutathione metabolism	K00799	-	GO:0003824//catalytic activity	-
Solyc02g081400.3	31.23	33.56	32.43	29.29	28.76	29.12	37.21	39.13	39.75	70.88	74.48	70.9	777	1171	1426	1386	902	666	1140	1525	1201	2822	2273	1742	DJ1D	PREDICTED: protein DJ-1 homolog D [Solanum lycopersicum]	Metabolism	Carbohydrate metabolism	ko00620//Pyruvate metabolism	K18881	-	-	-
Solyc02g081470.4	0.34	0.14	0.61	0.28	0.83	0.34	0.44	0.32	0.37	0.03	0	0	7.54	4.22	23.94	11.88	23	7	11.87	11	10	1	0	0	LRK10	PREDICTED: rust resistance kinase Lr10-like [Solanum lycopersicum]	-	-	-	-	-	-	-
Solyc02g081550.3	2.88	3.52	3.41	1.45	1.2	1.43	4.33	2.79	3.41	0.51	0.4	0.44	112	192	234	107	59	51	207	170	161	32	19	17	FTSH6	FtsH protease [Solanum lycopersicum]	-	-	-	-	GO:0031224//intrinsic component of membrane	GO:0004175//endopeptidase activity;GO:0016462//pyrophosphatase activity;GO:0032550//purine ribonucleoside binding;GO:0046914//transition metal ion binding	GO:0009057//macromolecule catabolic process;GO:0019538//protein metabolic process;GO:0044763//single-organism cellular process
Solyc02g081570.4	1.58	1.43	1.74	1.97	1.66	2.19	1.59	1.12	1.11	0.92	0.6	0.7	62	79	121	147	82	79	77	69	53	58	29	27	YSL7	PREDICTED: probable metal-nicotianamine transporter YSL7 [Solanum lycopersicum]	-	-	-	-	-	-	-
Solyc02g081690.1	17.91	18.42	18.56	17.12	20.08	18.31	13.9	14.61	13.6	3.91	4.45	3.1	450	649	824	818	636	423	430	575	415	157	137	77	UGT43	PREDICTED: anthocyanidin 3-O-glucosyltransferase 2-like [Solanum lycopersicum]	-	-	-	-	-	-	-
Solyc02g081730.3	46.17	47.65	46.86	38.89	40.92	38.14	48.8	47.12	46.99	89.1	89.43	91.35	1400	2026	2511	2243	1564	1063	1822	2238	1730	4323	3326	2735	3BETAHSD/D2	Sterol-4-alpha-carboxylate 3-dehydrogenase decarboxylating [Solanum lycopersicum]	Metabolism;Metabolism	Global and overview maps;Lipid metabolism	ko01100//Metabolic pathways;ko00100//Steroid biosynthesis	K07748;K07748	-	-	-
Solyc02g081850.4	19.95	19.76	19.44	24.52	22.35	25.11	25.51	26.45	29.62	10.54	11.22	10.81	561	779	966	1311	792	649	883	1165	1011	474	387	300	CAT5	PREDICTED: cationic amino acid transporter 5 [Solanum lycopersicum]	-	-	-	-	GO:0031224//intrinsic component of membrane	GO:0005310//dicarboxylic acid transmembrane transporter activity;GO:0008324//cation transmembrane transporter activity	GO:0003333//amino acid transmembrane transport;GO:0015813//L-glutamate transport;GO:0043092//L-amino acid import;GO:0098655//cation transmembrane transport
Solyc02g081870.4	0	0.01	0	0.01	0	0.01	0.03	0	0	0.12	0.17	0.15	0	1	0	1	0	1	3	0	0	15	16	11	ABCG31	PREDICTED: ABC transporter G family member 31-like [Solanum lycopersicum]	-	-	-	-	-	-	-
Solyc02g081900.4	0.93	0.95	0.94	1.32	1.29	1.28	1.75	1.19	1.25	0.54	0.64	0.72	42	60	75	113	73	53	97	84	68	39	35	32	PCMP-H81	PREDICTED: pentatricopeptide repeat-containing protein At3g57430, chloroplastic [Solanum lycopersicum]	-	-	-	-	-	-	-
Solyc02g081970.4	16.97	18.12	16.29	17.48	17.23	16.25	17.9	15.11	16.79	5.44	6.05	6.1	727	1088	1233	1424	930	640	944	1014	873	373	318	258	VSR6	PREDICTED: vacuolar-sorting receptor 6-like [Solanum lycopersicum]	-	-	-	-	-	-	-
Solyc02g082050.3	2.58	2.29	2	2.98	2.53	2.68	2.94	2.12	2.56	1.21	1.14	1.13	178	221	244	390	220	170	249	229	214	133	96	77	N	PREDICTED: TMV resistance protein N-like [Solanum lycopersicum]	-	-	-	-	-	-	-
Solyc02g082060.2	42.22	42.07	42.86	60.66	56.68	55.39	39.17	37.03	37.06	9.58	11.26	10.17	471	658	845	1287	797	568	538	647	502	171	154	112	--	PREDICTED: deSI-like protein At4g17486 [Solanum lycopersicum]	-	-	-	-	-	-	-
Solyc02g082080.1	45.78	46.15	43.71	71.88	61.79	65.25	43.21	46.62	54.46	28.77	31.18	31.47	358	506	604	1069	609	469	416	571	517	360	299	243	COPT5.1	PREDICTED: copper transporter 5 [Solanum lycopersicum]	-	-	-	-	-	-	-
Solyc02g082150.1	0.33	0.23	0.37	0.52	0.61	0.06	0.53	0.63	0.63	1.58	1.56	0.94	6	6	12	18	14	1	12	18	14	46	35	17	--	PREDICTED: uncharacterized protein LOC104645781 [Solanum lycopersicum]	-	-	-	-	-	-	-
Solyc02g082240.1	1.31	1.12	1.78	1.24	3.23	2.14	2.35	2.01	1.62	0.74	0.86	1.06	10	12	24	18	31	15	22	24	15	9	8	8	--	hypothetical protein A4A49_41782 [Nicotiana attenuata]	-	-	-	-	-	-	-
Solyc02g082260.3	164.31	158.3	167.61	164.49	165.77	165.99	235.67	224.33	230.1	365.74	342.66	370.5	6938	9372	12507	13210	8823	6443	12252	14837	11796	24710	17746	15447	HMG1	3-hydroxy-3-methylglutaryl-coenzyme A reductase 1 [Solanum lycopersicum]	Metabolism;Metabolism;Metabolism	Global and overview maps;Global and overview maps;Metabolism of terpenoids and polyketides	ko01100//Metabolic pathways;ko01110//Biosynthesis of secondary metabolites;ko00900//Terpenoid backbone biosynthesis	K00021;K00021;K00021	GO:0031090//organelle membrane;GO:0031224//intrinsic component of membrane;GO:0043231//intracellular membrane-bounded organelle	GO:0000166//nucleotide binding;GO:0016614//oxidoreductase activity, acting on CH-OH group of donors;GO:0048037//cofactor binding	GO:0006720//isoprenoid metabolic process;GO:0006732//coenzyme metabolic process
Solyc02g082430.4	36.3	37.5	36.31	34.54	33.23	35.22	25.67	25.61	25.28	16.77	16.08	16.9	1360	1970	2404	2461	1569	1213	1184	1503	1150	1005	739	625	MLO8	PREDICTED: MLO-like protein 8 isoform X1 [Solanum lycopersicum]	-	-	-	-	-	-	-
Solyc02g082450.3	8.92	7.81	10.44	5.44	5.53	5.51	14.59	15.65	14.3	0.3	0.49	0.49	238	292	492	276	186	135	479	654	463	13	16	13	PILS5	PREDICTED: protein PIN-LIKES 7-like [Solanum lycopersicum]	-	-	-	-	-	-	-
Solyc02g082500.1	33.08	39.2	37.99	39.18	40.88	40.4	33.36	33.84	39.1	76.78	94.14	82.2	269	447	546	606	419	302	334	431	386	999	939	660	mrpl19	PREDICTED: 54S ribosomal protein L19, mitochondrial-like [Nicotiana sylvestris]	Genetic Information Processing	Translation	ko03010//Ribosome	K02867	-	-	-
Solyc02g082750.4	0.2	0.31	0.18	0.33	0.16	0.25	0.16	0.13	0.17	0.02	0.02	0.06	7	15	11	22	7	8	7	7	7	1	1	2	SAC6	PREDICTED: phosphoinositide phosphatase SAC6 [Solanum lycopersicum]	Metabolism;Environmental Information Processing;Metabolism	Global and overview maps;Signal transduction;Carbohydrate metabolism	ko01100//Metabolic pathways;ko04070//Phosphatidylinositol signaling system;ko00562//Inositol phosphate metabolism	K21797;K21797;K21797	-	-	-
Solyc02g082760.3	362.03	367.75	355.5	232.37	230.96	227.02	372.3	374.42	371.58	86.27	83.12	91.25	12091	17221	20982	14760	9723	6970	15309	19587	15067	4610	3405	3009	CAT2	catalase isozyme 2 [Solanum lycopersicum]	Metabolism;Metabolism;Environmental Information Processing;Cellular Processes;Metabolism;Metabolism	Global and overview maps;Global and overview maps;Signal transduction;Transport and catabolism;Carbohydrate metabolism;Amino acid metabolism	ko01110//Biosynthesis of secondary metabolites;ko01200//Carbon metabolism;ko04016//MAPK signaling pathway - plant;ko04146//Peroxisome;ko00630//Glyoxylate and dicarboxylate metabolism;ko00380//Tryptophan metabolism	K03781;K03781;K03781;K03781;K03781;K03781	GO:0031224//intrinsic component of membrane;GO:0042579//microbody	GO:0004601//peroxidase activity;GO:0043169//cation binding;GO:0046906//tetrapyrrole binding;GO:0046943//carboxylic acid transmembrane transporter activity	GO:0006950//response to stress;GO:0042743//hydrogen peroxide metabolic process;GO:0044710//single-organism metabolic process
Solyc02g082850.3	37.96	39.53	36.88	39.5	40.94	37.31	31.09	29.16	31.85	13.99	14.43	13.94	965	1409	1657	1910	1312	872	973	1161	983	569	450	350	SAT4	PREDICTED: serine acetyltransferase 2 [Solanum lycopersicum]	Metabolism;Metabolism;Metabolism;Metabolism;Metabolism;Metabolism	Global and overview maps;Global and overview maps;Global and overview maps;Global and overview maps;Amino acid metabolism;Energy metabolism	ko01100//Metabolic pathways;ko01110//Biosynthesis of secondary metabolites;ko01200//Carbon metabolism;ko01230//Biosynthesis of amino acids;ko00270//Cysteine and methionine metabolism;ko00920//Sulfur metabolism	K00640;K00640;K00640;K00640;K00640;K00640	-	-	-
Solyc02g082870.4	0.34	0.39	0.55	0.4	0.45	0.5	0.69	1.02	0.59	1.03	1.02	0.95	12	19	34	27	20	16	30	56	25	58	44	33	AAE2	PREDICTED: probable acyl-activating enzyme 1, peroxisomal [Solanum lycopersicum]	-	-	-	-	-	-	-
Solyc02g082880.2	0	0	0	0	0	0	0.04	0.05	0.05	0.1	0.07	0.06	0	0	0	0	0	0	2	3	2	6	3	2	AAE2	PREDICTED: probable acyl-activating enzyme 1, peroxisomal [Solanum lycopersicum]	-	-	-	-	-	-	-
Solyc02g082920.4	131.68	140.81	126.19	210.18	207.55	204.37	159.44	154.96	165.95	83.63	74.78	85.78	2343	3513	3968	7113	4655	3343	3493	4319	3585	2381	1632	1507	CHI3	acidic 26 kDa endochitinase precursor [Solanum lycopersicum]	Metabolism;Environmental Information Processing;Metabolism	Global and overview maps;Signal transduction;Carbohydrate metabolism	ko01100//Metabolic pathways;ko04016//MAPK signaling pathway - plant;ko00520//Amino sugar and nucleotide sugar metabolism	K20547;K20547;K20547	GO:0044421//extracellular region part	GO:0004553//hydrolase activity, hydrolyzing O-glycosyl compounds	GO:0006026//aminoglycan catabolic process;GO:0006950//response to stress;GO:0044036//cell wall macromolecule metabolic process;GO:0044238//primary metabolic process
Solyc02g082930.3	182.07	173.06	190.22	126.59	133.92	120.21	242.67	240.28	240.86	23.36	24.75	24.47	3844	5123	7097	5083	3564	2333	6308	7946	6174	789	641	510	CHI17	acidic 27 kDa endochitinase precursor [Solanum lycopersicum]	Metabolism;Environmental Information Processing;Metabolism	Global and overview maps;Signal transduction;Carbohydrate metabolism	ko01100//Metabolic pathways;ko04016//MAPK signaling pathway - plant;ko00520//Amino sugar and nucleotide sugar metabolism	K20547;K20547;K20547	GO:0044421//extracellular region part	GO:0004553//hydrolase activity, hydrolyzing O-glycosyl compounds	GO:0006026//aminoglycan catabolic process;GO:0006950//response to stress;GO:0044036//cell wall macromolecule metabolic process;GO:0044238//primary metabolic process
Solyc02g082990.4	0.7	0.34	0.4	1.11	1.86	1.15	0.29	0	0.39	0	0	0	6	4	6	18	20	9	3	0	4	0	0	0	--	PREDICTED: stress-induced protein KIN2-like [Solanum lycopersicum]	-	-	-	-	-	-	-
Solyc02g083040.1	0.28	0	0.08	0.04	0.11	0	0.11	0.13	0.17	0.18	0.46	0.43	4	0	2	1	2	0	2	3	3	4	8	6	--	PREDICTED: uncharacterized protein LOC104645768 [Solanum lycopersicum]	-	-	-	-	-	-	-
Solyc02g083280.4	99.43	98.67	92.63	127.52	133.49	125.61	159.36	167.83	159.78	40.86	41.39	43.42	1612	2243	2654	3932	2728	1872	3181	4262	3145	1060	823	695	STR15	PREDICTED: thiosulfate sulfurtransferase 16, chloroplastic isoform X2 [Solanum lycopersicum]	-	-	-	-	-	-	-
Solyc02g083380.3	4.96	5.8	6.16	5.98	6.96	7.07	7.39	7.42	7.1	2.39	1.66	2.55	61	100	134	140	108	80	112	143	106	47	25	31	--	PREDICTED: uncharacterized protein LOC101245418 [Solanum lycopersicum]	-	-	-	-	-	-	-
Solyc02g083520.2	2	2.05	1.4	1.38	0.7	1.39	0.97	0.97	1.25	0.25	0	0.24	25	36	31	33	11	16	15	19	19	5	0	3	FD	self-pruning G-box protein [Solanum lycopersicum]	-	-	-	-	-	GO:0003677//DNA binding	GO:0010468//regulation of gene expression
Solyc02g083570.3	34.23	35.2	37.02	26.88	26.33	25.82	21.65	22.12	18.48	14.35	11.87	13.05	656	946	1254	980	636	455	511	664	430	440	279	247	UBC10	PREDICTED: ubiquitin-conjugating enzyme E2 10 [Solanum lycopersicum]	Genetic Information Processing;Genetic Information Processing	Folding, sorting and degradation;Folding, sorting and degradation	ko04141//Protein processing in endoplasmic reticulum;ko04120//Ubiquitin mediated proteolysis	K06689;K06689	-	-	-
Solyc02g083630.3	22.67	23.34	24.23	32.94	29.59	34.33	23.11	20.79	21.27	14.79	13.38	13.85	431	622	814	1191	709	600	541	619	491	450	312	260	APX3	PREDICTED: L-ascorbate peroxidase 3, peroxisomal [Solanum lycopersicum]	Metabolism;Metabolism	Metabolism of other amino acids;Carbohydrate metabolism	ko00480//Glutathione metabolism;ko00053//Ascorbate and aldarate metabolism	K00434;K00434	-	-	-
Solyc02g083700.4	15.81	15.16	16.27	14.97	15.78	15.45	18.57	17.13	18.52	60.29	60.5	62.92	963	1295	1752	1734	1212	865	1393	1635	1370	5877	4521	3785	At5g66150	PREDICTED: alpha-mannosidase [Solanum lycopersicum]	Metabolism	Glycan biosynthesis and metabolism	ko00511//Other glycan degradation	K01191	-	-	-
Solyc02g083720.4	1.19	0.83	1.21	0.9	1.19	0.8	0.99	1.07	0.65	0.27	0.25	0.22	39	38	70	56	49	24	40	55	26	14	10	7	MLO4	PREDICTED: MLO-like protein 4 isoform X2 [Solanum lycopersicum]	-	-	-	-	-	-	-
Solyc02g083880.3	15.37	16.49	16.49	17.72	19.9	17.52	12.48	11.46	16.51	37.97	45.82	48.82	125	188	237	274	204	131	125	146	163	494	457	392	GASA11	PREDICTED: gibberellin-regulated protein 11 [Solanum lycopersicum]	-	-	-	-	-	-	-
Solyc02g083930.1	0.71	1.01	0.4	0.19	0.7	0.39	0.58	0.45	0.44	3.22	4.34	2.88	4	8	4	2	5	2	4	4	3	29	30	16	--	hypothetical protein A4A49_17592 [Nicotiana attenuata]	-	-	-	-	-	-	-
Solyc02g084005.1	6.05	5.91	7.18	7.49	7.82	6.79	5.39	6.91	6.11	2.74	1.59	1.78	62	85	130	146	101	64	68	111	76	45	20	18	SAUR50	PREDICTED: auxin-induced protein 15A-like [Solanum lycopersicum]	Environmental Information Processing	Signal transduction	ko04075//Plant hormone signal transduction	K14488	-	-	-
Solyc02g084200.3	0.06	0.04	0.19	0.06	0.1	0.1	0.25	0.16	0.08	0.48	1.1	0.81	2	2	11	4	4	3	10	8	3	25	44	26	At3g51180	PREDICTED: zinc finger CCCH domain-containing protein 68 [Solanum lycopersicum]	-	-	-	-	-	-	-
Solyc02g084210.1	1.11	1.59	1.5	1.7	2.23	1.5	1.38	1.59	2.18	37.92	38.24	37.73	21	42	50	61	53	26	32	47	50	1145	885	703	GMD1	PREDICTED: GDP-mannose 4,6 dehydratase 1-like [Solanum lycopersicum]	Metabolism;Metabolism;Metabolism	Global and overview maps;Carbohydrate metabolism;Carbohydrate metabolism	ko01100//Metabolic pathways;ko00520//Amino sugar and nucleotide sugar metabolism;ko00051//Fructose and mannose metabolism	K01711;K01711;K01711	-	GO:0016836//hydro-lyase activity;GO:0048037//cofactor binding	GO:0009225//nucleotide-sugar metabolic process
Solyc02g084420.3	16.38	14.82	16.41	3.35	3.71	4.07	17.33	18.82	16.96	2.51	1.07	1.61	175	222	310	68	50	40	228	315	220	43	14	17	BBX19	PREDICTED: B-box zinc finger protein 19-like [Solanum pennellii]	-	-	-	-	-	GO:0046914//transition metal ion binding	-
Solyc02g084570.4	11.29	9.93	9.88	11.39	11.76	12.59	13.59	12.17	12.07	4.13	3.12	4.47	407	502	629	781	534	417	603	687	528	238	138	159	CYP84A1	PREDICTED: cytochrome P450 84A1 [Solanum lycopersicum]	Metabolism;Metabolism;Metabolism	Global and overview maps;Global and overview maps;Biosynthesis of other secondary metabolites	ko01100//Metabolic pathways;ko01110//Biosynthesis of secondary metabolites;ko00940//Phenylpropanoid biosynthesis	K09755;K09755;K09755	-	-	-
Solyc02g084680.3	10.97	13.12	12.25	10.74	12.38	12.58	11.45	10.91	10.22	5.54	6.26	5.81	260	436	513	484	370	274	334	405	294	210	182	136	SRS1	expression of terpenoids 3, partial [Solanum lycopersicum]	-	-	-	-	-	-	-
Solyc02g084720.3	88.19	86.14	86.05	93.95	95.02	91.06	159.65	157.32	158.46	195.45	186.03	190.77	5428	7434	9359	10997	7372	5152	12098	15167	11841	19248	14043	11593	BGAL3	TBG6 protein precursor [Solanum lycopersicum]	-	-	-	-	GO:0005576//extracellular region	GO:0005488//binding;GO:0015925//galactosidase activity	GO:0006575//cellular modified amino acid metabolic process;GO:0006595//polyamine metabolic process;GO:0006725//cellular aromatic compound metabolic process;GO:0042546//cell wall biogenesis;GO:0044238//primary metabolic process;GO:0048509//regulation of meristem development;GO:0071555//cell wall organization
Solyc02g084840.3	6.02	7.43	6.9	6.3	5.12	7.09	7.43	8.87	8.64	1.24	1.56	0.86	85	147	172	169	91	92	129	196	148	28	27	12	--	PREDICTED: late embryogenesis abundant protein-like [Solanum pennellii]	-	-	-	-	-	-	-
Solyc02g084880.3	4.37	3.28	3.73	4.77	3.91	5.06	4.71	3.7	4.17	1.38	1.61	1.21	95	100	143	197	107	101	126	126	110	48	43	26	BHLH110	PREDICTED: transcription factor bHLH110-like [Solanum lycopersicum]	-	-	-	-	-	-	-
Solyc02g084910.4	3.77	4.32	3.8	4.22	4.18	4.32	2.49	2.26	1.94	0.47	0.48	0.48	96	154	171	204	134	101	78	90	60	19	15	12	At5g17760	PREDICTED: AAA-ATPase At5g17760-like [Solanum lycopersicum]	-	-	-	-	-	-	-
Solyc02g084950.3	50.96	49.98	47.29	44.58	44.51	46.26	33.62	34.48	33.7	3.49	2.74	3.14	1167	1605	1914	1942	1285	974	948	1237	937	128	77	71	JMT	PREDICTED: salicylate carboxymethyltransferase isoform X1 [Solanum lycopersicum]	-	-	-	-	-	-	-
Solyc02g084980.3	9.5	9.32	11.35	8.35	8.02	8.94	8.11	8.4	6.11	1.65	1.6	1.83	237	326	500	396	252	205	249	328	185	66	49	45	GOLS2	galactinol synthase 2 [Solanum lycopersicum]	Metabolism	Carbohydrate metabolism	ko00052//Galactose metabolism	K18819	-	GO:0035250//UDP-galactosyltransferase activity;GO:0043169//cation binding	GO:0019318//hexose metabolic process
Solyc02g085005.1	0.62	0.73	0.93	0.93	1.58	0.56	0.74	1.05	0.94	0.21	0.23	0.23	11	18	29	31	35	9	16	29	20	6	5	4	--	PREDICTED: protein Shroom-like [Nicotiana sylvestris]	-	-	-	-	-	-	-
Solyc02g085010.1	2.67	4.15	6.76	4.96	4.12	3.76	3.83	3.41	6.22	1.47	1.67	0.8	17	37	76	60	33	22	30	34	48	15	13	5	--	PREDICTED: protein Shroom-like [Nicotiana sylvestris]	-	-	-	-	-	-	-
Solyc02g085020.4	0.84	0.98	1.03	1.14	1.21	1.56	1.1	1.04	1.05	0.62	0.36	0.48	27	44	58.08	69.29	49	46	43.2	52.14	41	32.04	14.11	15.07	DFRA	PREDICTED: dihydroflavonol 4-reductase isoform X1 [Solanum lycopersicum]	Metabolism;Metabolism;Metabolism	Global and overview maps;Global and overview maps;Biosynthesis of other secondary metabolites	ko01100//Metabolic pathways;ko01110//Biosynthesis of secondary metabolites;ko00941//Flavonoid biosynthesis	K13082;K13082;K13082	GO:0031312//extrinsic component of organelle membrane	GO:0016616//oxidoreductase activity, acting on the CH-OH group of donors, NAD or NADP as acceptor;GO:0048037//cofactor binding	GO:0009411//response to UV;GO:0009813//flavonoid biosynthetic process;GO:0034285//response to disaccharide;GO:0044710//single-organism metabolic process
Solyc02g085120.3	8.81	9.18	8.27	17.34	15.48	17.64	6.24	5.79	5	6.17	5.82	5.11	300	437.94	497.43	1122.59	664.35	552	261.6	308.88	206.85	335.85	242.83	171.81	LAC11	PREDICTED: laccase-11-like [Solanum lycopersicum]	-	-	-	-	-	-	-
Solyc02g085160.1	9.59	8.8	10.41	12.76	11.49	12.07	9.54	9.29	9.57	4.12	3.94	3.63	147	189	282	372	222	170	180	223	178	101	74	55	ZHD6	PREDICTED: zinc-finger homeodomain protein 6 [Solanum lycopersicum]	-	-	-	-	-	-	-
Solyc02g085180.5.1	15.27	13.97	15.32	17.66	16.38	16.29	16.04	15.6	15.28	7.99	7.53	7.09	472.96	607	838.95	1040.85	639.85	463.95	611.92	756.9	574.91	396	286	217	--	alpha/beta fold family protein [Solanum lycopersicum]	-	-	-	-	-	GO:0003824//catalytic activity	-
Solyc02g085350.4	105.08	106.87	104.19	113.32	112.64	112.86	95.18	93.47	94.56	248.82	256.36	244.73	4324	6166	7576	8868	5842	4269	4822	6024	4724	16382	12938	9943	SDH1-1	PREDICTED: succinate dehydrogenase [ubiquinone] flavoprotein subunit 1, mitochondrial [Solanum lycopersicum]	Metabolism;Metabolism;Metabolism;Metabolism;Metabolism	Global and overview maps;Global and overview maps;Energy metabolism;Global and overview maps;Carbohydrate metabolism	ko01100//Metabolic pathways;ko01110//Biosynthesis of secondary metabolites;ko00190//Oxidative phosphorylation;ko01200//Carbon metabolism;ko00020//Citrate cycle (TCA cycle)	K00234;K00234;K00234;K00234;K00234	-	-	-
Solyc02g085360.4	4.68	4.63	4.24	4.01	3.64	4.02	3.8	3.79	3.23	14.76	14.44	15.2	142	197	227	231	139	112	142	180	119	716	537	455	CYP90B1	cytochrome P450 90B3 [Solanum lycopersicum]	Metabolism;Metabolism;Metabolism	Global and overview maps;Global and overview maps;Metabolism of terpenoids and polyketides	ko01100//Metabolic pathways;ko01110//Biosynthesis of secondary metabolites;ko00905//Brassinosteroid biosynthesis	K09587;K09587;K09587	GO:0031224//intrinsic component of membrane;GO:0043231//intracellular membrane-bounded organelle	GO:0008395//steroid hydroxylase activity;GO:0046906//tetrapyrrole binding;GO:0046914//transition metal ion binding	GO:0000902//cell morphogenesis;GO:0001101//response to acid chemical;GO:0009755//hormone-mediated signaling pathway;GO:0009965//leaf morphogenesis;GO:0016129//phytosteroid biosynthetic process
Solyc02g085380.3	0.5	0.29	0.36	0.31	0.25	0.25	0.26	0.12	0.11	2.73	2.3	2.07	11	9	14	13	7	5	7	4	3	96	62	45	LCV3	PREDICTED: protein LIKE COV 3 [Solanum lycopersicum]	-	-	-	-	-	-	-
Solyc02g085520.4	16.41	16.6	17.72	16.34	16.21	16.35	14.08	12.82	14.04	32.59	32.06	33.78	498	706	950	943	620	456	526	609	517	1582	1193	1012	PURA	BAC19.7 [Solanum lycopersicum]	Metabolism;Metabolism;Metabolism	Global and overview maps;Nucleotide metabolism;Amino acid metabolism	ko01100//Metabolic pathways;ko00230//Purine metabolism;ko00250//Alanine, aspartate and glutamate metabolism	K01939;K01939;K01939	-	-	-
Solyc02g085580.4	8.84	8.48	8.61	9.05	10.28	8.75	6.73	5.99	6.06	2.92	3.56	2.81	322	433	554	627	472	293	302	342	268	170	159	101	IDD1	PREDICTED: protein indeterminate-domain 2 isoform X1 [Solanum lycopersicum]	-	-	-	-	-	-	-
Solyc02g085590.4	1.23	1.19	1.11	1.92	1.61	2.29	1.09	1.03	0.97	0.58	0.38	0.23	48	65	76	142	79	82	52	63	46	36	18	9	At2g18540	PREDICTED: vicilin-like seed storage protein At2g18540 [Solanum lycopersicum]	-	-	-	-	-	-	-
Solyc02g085600.1	76.45	80.84	77.68	77.91	76.04	72.51	45.2	44.36	42.05	13.93	13.37	12.92	2140	3173	3843	4148	2683	1866	1558	1945	1429	624	459	357	SCL15	PREDICTED: scarecrow-like protein 15 [Solanum lycopersicum]	-	-	-	-	-	-	-
Solyc02g085750.4	0.93	0.44	0.61	0.43	0.45	0.34	0.38	0.2	0.34	0.16	0.08	0.05	18	12	21	16	11	6	9	6	8	5	2	1	--	PREDICTED: uncharacterized protein LOC101255558 [Solanum lycopersicum]	-	-	-	-	-	-	-
Solyc02g085870.3	50.04	45.78	50.72	48.72	51.12	47.57	40.92	40.05	37.01	25.14	22.19	25.15	1912	2453	3425	3541	2462	1671	1925	2397	1717	1537	1040	949	CUT1	3-ketoacyl-CoA synthase 6 [Solanum lycopersicum]	Metabolism;Metabolism;Organismal Systems;Metabolism	Global and overview maps;Global and overview maps;Environmental adaptation;Lipid metabolism	ko01100//Metabolic pathways;ko01110//Biosynthesis of secondary metabolites;ko04626//Plant-pathogen interaction;ko00062//Fatty acid elongation	K15397;K15397;K15397;K15397	-	-	-
Solyc02g085880.3	0	0	0.02	0	0.03	0	0.06	0.02	0.03	0.19	0.19	0.31	0	0	1.03	0	1	0	2	1	1	8.09	6.08	8.05	CYP735A2	cytokinin hydroxylase-like [Solanum lycopersicum]	Metabolism;Metabolism;Metabolism	Global and overview maps;Global and overview maps;Metabolism of terpenoids and polyketides	ko01100//Metabolic pathways;ko01110//Biosynthesis of secondary metabolites;ko00908//Zeatin biosynthesis	K10717;K10717;K10717	-	GO:0016491//oxidoreductase activity;GO:0046906//tetrapyrrole binding;GO:0046914//transition metal ion binding	GO:0044710//single-organism metabolic process
Solyc02g085910.4	0.87	0.39	1.05	0.4	0.65	0.77	0.4	0.28	0.18	1.88	2.4	2.16	16	10	34	14	15	13	9	8	4	55	54	39	LBD41	LOB domain-containing protein 40 [Solanum lycopersicum]	-	-	-	-	-	-	-
Solyc02g085933.1	313.12	375.59	325.65	284.72	277.86	273.97	359.19	329.88	473.83	24.36	20.85	36.35	1518	2553.09	2790	2625.28	1698	1221	2144	2505.06	2789	189	124	174	--	-	-	-	-	-	-	-	-
Solyc02g085940.4	0.84	0.95	1.04	1.15	0.99	1.09	0.92	0.96	0.76	0.62	0.47	0.46	45.02	71.36	97.95	116.83	66.71	53.46	60.5	80.2	49.66	53.06	30.98	24.43	RBCS-3B	ribulose bisphosphate carboxylase small chain 3B, chloroplastic [Solanum lycopersicum]	Metabolism;Metabolism;Metabolism;Metabolism	Global and overview maps;Global and overview maps;Carbohydrate metabolism;Energy metabolism	ko01100//Metabolic pathways;ko01200//Carbon metabolism;ko00630//Glyoxylate and dicarboxylate metabolism;ko00710//Carbon fixation in photosynthetic organisms	K01602;K01602;K01602;K01602	-	-	-
Solyc02g085950.4	9304.86	9764.08	9236.14	8483.08	8629.68	8280.79	10982.7	10771	11417.3	953.85	1077.57	1055.33	137757	202686	241646	238861	161041	112700	200193	249775	205221	22595	19566.8	15426.6	RBCS-3B	ribulose bisphosphate carboxylase small chain 3B, chloroplastic [Solanum lycopersicum]	Metabolism;Metabolism;Metabolism;Metabolism	Global and overview maps;Global and overview maps;Carbohydrate metabolism;Energy metabolism	ko01100//Metabolic pathways;ko01200//Carbon metabolism;ko00630//Glyoxylate and dicarboxylate metabolism;ko00710//Carbon fixation in photosynthetic organisms	K01602;K01602;K01602;K01602	-	-	-
Solyc02g086160.4	32.66	32.81	32.34	32.97	31.69	34.26	32.62	33	33	66.13	72.98	71.09	1315	1852	2301	2525	1608	1268	1617	2081	1613	4260	3604	2826	At5g16150	plastidic glucose transporter 4-like [Solanum lycopersicum]	-	-	-	-	GO:0009528//plastid inner membrane;GO:0031224//intrinsic component of membrane	GO:0022857//transmembrane transporter activity	GO:0044763//single-organism cellular process;GO:0044765//single-organism transport
Solyc02g086180.4	188.79	194.87	191.12	190.33	184.47	190.59	289.59	295.62	315.17	530.29	542.61	555.38	4058	5873	7260	7781	4998	3766	7664	9953	8225	18238	14305	11787	STE1	PREDICTED: delta(7)-sterol-C5(6)-desaturase [Solanum tuberosum]	Metabolism;Metabolism;Metabolism	Global and overview maps;Global and overview maps;Lipid metabolism	ko01100//Metabolic pathways;ko01110//Biosynthesis of secondary metabolites;ko00100//Steroid biosynthesis	K00227;K00227;K00227	-	-	-
Solyc02g086210.4	1.39	1.2	1.71	2.56	2.61	2.13	1.17	0.95	1.12	0.87	0.78	0.74	51	62	111	179	121	72	53	55	50	51	35	27	LRK10L-2.4	PREDICTED: LEAF RUST 10 DISEASE-RESISTANCE LOCUS RECEPTOR-LIKE PROTEIN KINASE-like 2.1 [Solanum lycopersicum]	-	-	-	-	-	-	-
Solyc02g086270.4	2.26	2.29	2.23	2.64	2.74	2.88	3.17	2.84	3.15	1.28	1.27	1.46	210	299	366	467	321	246	363	413	355	191	145	134	LRK10L-1.4	PREDICTED: LEAF RUST 10 DISEASE-RESISTANCE LOCUS RECEPTOR-LIKE PROTEIN KINASE-like 1.4 isoform X1 [Solanum lycopersicum]	-	-	-	-	-	-	-
Solyc02g086370.4	4.37	3.33	4.18	5.57	4.4	5.25	6.67	6.14	5.99	10.86	9.28	10.8	116	124	196	281	147	128	218	255	193	461	302	283	LPP2	PREDICTED: lipid phosphate phosphatase 2 isoform X2 [Solanum lycopersicum]	Metabolism;Metabolism;Metabolism	Global and overview maps;Lipid metabolism;Lipid metabolism	ko01110//Biosynthesis of secondary metabolites;ko00564//Glycerophospholipid metabolism;ko00561//Glycerolipid metabolism	K18693;K18693;K18693	-	-	-
Solyc02g086580.4	0.63	0.68	0.64	0.77	0.81	0.96	0.98	0.96	0.95	0.28	0.26	0.21	43	65	77	100	70	60	82	102	79	30	22	14	MER3	PREDICTED: DExH-box ATP-dependent RNA helicase DExH17 [Solanum lycopersicum]	-	-	-	-	-	-	-
Solyc02g086600.3	2.28	2.54	2.79	2.67	2.61	2.62	2.05	2.41	2.13	5.49	5.86	6.09	142	222	307	316	205	150	157	235	161	547	447	374	PNP2	PREDICTED: polyribonucleotide nucleotidyltransferase 2, mitochondrial [Solanum lycopersicum]	Metabolism;Metabolism;Genetic Information Processing	Nucleotide metabolism;Nucleotide metabolism;Folding, sorting and degradation	ko00230//Purine metabolism;ko00240//Pyrimidine metabolism;ko03018//RNA degradation	K00962;K00962;K00962	GO:0043231//intracellular membrane-bounded organelle	GO:0003676//nucleic acid binding;GO:0004518//nuclease activity;GO:0016779//nucleotidyltransferase activity;GO:0046914//transition metal ion binding	GO:0000959//mitochondrial RNA metabolic process;GO:0006396//RNA processing;GO:0006399//tRNA metabolic process;GO:0006401//RNA catabolic process;GO:0006606//protein import into nucleus;GO:0016072//rRNA metabolic process;GO:0019627//urea metabolic process;GO:0090501//RNA phosphodiester bond hydrolysis
Solyc02g086810.1	6.23	7.34	6.1	8.1	8.72	8.76	6.82	6.08	5.25	4.59	3.77	4.25	89	147	154	220	157	115	120	136	91	105	66	60	--	PREDICTED: uncharacterized protein LOC101250946 [Solanum lycopersicum]	-	-	-	-	-	-	-
Solyc02g086820.3	325.06	330.46	316.27	212.62	210.85	201.71	276.44	272.19	266.7	11.81	12.99	12.58	8241	11747	14170	10252	6738	4701	8629	10809	8209	479	404	315	BCA1	carbonic anhydrase isoform 1 [Solanum lycopersicum]	Metabolism	Energy metabolism	ko00910//Nitrogen metabolism	K01673	-	GO:0003824//catalytic activity;GO:0046914//transition metal ion binding	GO:0044699//single-organism process
Solyc02g086960.2	0.16	0.14	0	0.34	0.51	0.31	0.2	0.05	0.03	0.05	0	0.08	4	5	0	16	16	7	6	2	1	2	0	2	EMS1	PREDICTED: probable receptor-like protein kinase At5g15080 [Solanum tuberosum]	-	-	-	-	-	-	-
Solyc02g086970.4	36.9	35.03	35.64	94.3	96.31	90.4	35.76	37.25	36.24	20.03	19.92	18.64	1574	2095	2687	7651	5179	3545	1878	2489	1877	1367	1042	785	ALDH2B4	PREDICTED: aldehyde dehydrogenase family 2 member B7, mitochondrial [Solanum lycopersicum]	Metabolism;Metabolism;Metabolism;Metabolism;Metabolism;Metabolism;Metabolism;Metabolism;Metabolism;Metabolism;Metabolism;Metabolism;Metabolism	Global and overview maps;Global and overview maps;Carbohydrate metabolism;Carbohydrate metabolism;Lipid metabolism;Amino acid metabolism;Lipid metabolism;Metabolism of other amino acids;Amino acid metabolism;Carbohydrate metabolism;Amino acid metabolism;Amino acid metabolism;Amino acid metabolism	ko01100//Metabolic pathways;ko01110//Biosynthesis of secondary metabolites;ko00010//Glycolysis / Gluconeogenesis;ko00620//Pyruvate metabolism;ko00561//Glycerolipid metabolism;ko00280//Valine, leucine and isoleucine degradation;ko00071//Fatty acid degradation;ko00410//beta-Alanine metabolism;ko00330//Arginine and proline metabolism;ko00053//Ascorbate and aldarate metabolism;ko00310//Lysine degrada…	K00128;K00128;K00128;K00128;K00128;K00128;K00128;K00128;K00128;K00128;K00128;K00128;K00128	-	-	-
Solyc02g086980.3	3.97	3.36	5.4	11.09	9.56	10.83	5.62	4.58	3.82	2.85	4.54	3.42	47	55.76	113	250	142.74	118	82	85	55	54	66	40	--	Os02g0789150 [Oryza sativa Japonica Group]	-	-	-	-	-	-	-
Solyc02g087060.4	33.72	30.38	30.64	41.69	42.92	40.93	36.61	35.87	36.61	7.27	7.43	8.4	870	1099	1397	2046	1396	971	1163	1450	1147	300	235	214	At3g28050	PREDICTED: WAT1-related protein At3g28050 [Solanum lycopersicum]	-	-	-	-	GO:0031224//intrinsic component of membrane	GO:0005215//transporter activity	GO:0044763//single-organism cellular process
Solyc02g087110.3	5.24	4.7	4.94	3.63	4	4.13	5.39	6.08	4.87	0.53	0.29	0.29	203	255	338	267	195	147	257	369	229	33	14	11	DOX1	alpha-dioxygenase 1-like [Solanum lycopersicum]	Metabolism	Lipid metabolism	ko00592//alpha-Linolenic acid metabolism	K10529	-	GO:0046906//tetrapyrrole binding	GO:0006950//response to stress;GO:0044710//single-organism metabolic process
Solyc02g087670.3	0.45	0.49	0.52	1.03	0.95	1.16	0.25	0.26	0.54	0.36	0.42	0.52	13	20	27	57	35	31	9	12	19	17	15	15	LAT59	PREDICTED: probable pectate lyase P59 [Solanum lycopersicum]	Metabolism	Carbohydrate metabolism	ko00040//Pentose and glucuronate interconversions	K01728	-	-	-
Solyc02g087800.3	10.95	8.8	8.35	10.18	11.38	11.26	15.49	16.3	14.6	31.36	26.49	31.16	236	266	318	417	309	223	411	550	382	1081	700	663	GALM	PREDICTED: aldose 1-epimerase-like [Solanum lycopersicum]	Metabolism;Metabolism;Metabolism;Metabolism	Global and overview maps;Global and overview maps;Carbohydrate metabolism;Carbohydrate metabolism	ko01100//Metabolic pathways;ko01110//Biosynthesis of secondary metabolites;ko00010//Glycolysis / Gluconeogenesis;ko00052//Galactose metabolism	K01785;K01785;K01785;K01785	-	-	-
Solyc02g087830.4	6.31	5.12	4.44	4.17	3.96	5.43	4.13	3.52	3.28	9.17	10.28	11	144	164	179	181	114	114	116	126	91	335	288	248	PIX7	PREDICTED: probable receptor-like protein kinase At5g15080 [Solanum lycopersicum]	-	-	-	-	-	GO:0004672//protein kinase activity	GO:0006796//phosphate-containing compound metabolic process
Solyc02g087840.3	3.76	2.92	2.86	3.14	2.45	3.41	3.48	3.72	3.25	9.96	11.11	10.1	78	85	105	124	64	65	89	121	82	331	283	207	ATHB-13	PREDICTED: homeobox-leucine zipper protein ATHB-13-like [Solanum lycopersicum]	-	-	-	-	-	-	-
Solyc02g087860.3	1.02	1.96	2.3	2.73	2.42	2.32	0.83	1.62	2.09	0.83	0.5	0.41	10	27	40	51	30	21	10	25	25	13	6	4	PRE1	transcription factor style2.1 [Solanum lycopersicum]	-	-	-	-	-	-	-
Solyc02g087890.4	0.68	0.67	0.72	2.19	0.61	0.83	1.52	1.19	1.12	0.11	0	0.09	8	11	15	49	9	9	22	22	16	2	0	1	--	hypothetical protein A4A49_06269 [Nicotiana attenuata]	-	-	-	-	-	-	-
Solyc02g087950.3	7.47	7.51	8.4	7.42	6.92	6.91	4.14	3.89	4.01	2.11	2.25	2.03	362	510	719	684	423	308	247	295	236	164	134	97	--	PREDICTED: uncharacterized protein LOC101253548 isoform X1 [Solanum lycopersicum]	-	-	-	-	-	-	-
Solyc02g087960.3	3.4	2.11	3.34	1.92	2.54	1.71	2.08	1.41	1.18	6.43	5.82	6.68	69	60	120	74	65	32	52	45	29	209	145	134	MYB306	PREDICTED: myb-related protein 306-like [Solanum lycopersicum]	Organismal Systems	Environmental adaptation	ko04626//Plant-pathogen interaction	K09422	-	-	-
Solyc02g087990.4	0.06	0.21	0.17	0.11	0.12	0.2	0.24	0.12	0.1	0	0	0	2	10	10	7	5	6	10	6	4	0	0	0	--	PREDICTED: uncharacterized protein LOC101244638 [Solanum lycopersicum]	-	-	-	-	-	-	-
Solyc02g088180.3	3.61	3.18	2.76	2.72	2.46	2.49	3.52	2.93	3.25	0.58	1.14	0.82	85	105	115	122	73	54	102	108	93	22	33	19	NAC100	NAC2-domain containing protein [Solanum lycopersicum]	-	-	-	-	-	-	-
Solyc02g088190.4	11.01	11.47	11.02	10.03	9.92	8.44	9	8.82	7.65	19.94	20.45	20.34	295	431	522	511	335	208	297	370	249	855	672	538	MYB106	PREDICTED: myb-related protein 306 [Solanum lycopersicum]	Organismal Systems	Environmental adaptation	ko04626//Plant-pathogen interaction	K09422	-	-	-
Solyc02g088200.4	1.96	2.19	2.45	1.84	2.16	3.04	0.85	1.83	1.73	0.7	0.4	0.28	28	44	62	50	39	40	15	41	30	16	7	4	--	PREDICTED: activating signal cointegrator 1 complex subunit 1 isoform X2 [Solanum lycopersicum]	-	-	-	-	-	-	-
Solyc02g088210.3	4.64	4.5	3.92	4.12	3.18	2.94	2.12	2.76	1.93	1.32	1.54	0.68	103	140	154	174	89	60	58	96	52	47	42	15	SPX4	PREDICTED: SPX domain-containing protein 4 isoform X1 [Solanum lycopersicum]	-	-	-	-	-	-	-
Solyc02g088240.4	0.59	0.94	0.65	0.53	0.46	0.5	0.37	0.51	0.52	3.93	5.35	4.85	28	63	55	48	28	22	22	38	30	301	314	229	PHO1-H9	PREDICTED: phosphate transporter PHO1 homolog 3 [Solanum lycopersicum]	-	-	-	-	-	-	-
Solyc02g088270.3	0.92	0.65	1.02	1.01	0.88	0.65	0.74	0.84	0.82	0.05	0.23	0.32	23.06	23.04	45.14	48.12	28.02	15.08	23	33.03	25.04	2	7	8	--	PREDICTED: uncharacterized protein LOC101248932 [Solanum lycopersicum]	-	-	-	-	-	-	-
Solyc02g088340.4	4.95	6.16	4.84	8.7	9.69	8.13	5.43	5.13	5.09	2.84	2.84	2.97	169	295	292	565	417	255	228	274	211	155	119	100	WRKY3	WRKY transcription factor 3 [Solanum lycopersicum]	-	-	-	-	-	-	-
Solyc02g088380.4	0.26	0.23	0.58	0.17	0.1	0.21	0.37	0.12	0.05	5.79	5.56	5.54	4	5	16	5	2	3	7	3	1	144	106	85	At5g15350	PREDICTED: lamin-like protein [Solanum lycopersicum]	-	-	-	-	-	-	-
Solyc02g088390.4	24.95	26.33	27.71	22.92	25.53	28.91	20.84	21.22	25.33	109.1	123.95	128.13	352	521	691	615	454	375	362	469	434	2463	2145	1785	At5g15350	PREDICTED: lamin-like protein [Solanum lycopersicum]	-	-	-	-	-	-	-
Solyc02g088500.1	0.91	0.68	0.87	1.22	0.72	0.9	1.18	1.51	1.47	4.4	5.17	4.53	22	23	37	56	22	20	35	57	43	170	153	108	CGT	PREDICTED: UDP-glycosyltransferase 13-like [Solanum lycopersicum]	-	-	-	-	-	-	-
Solyc02g088520.4	8.06	8.02	7.89	4.27	4.01	3.39	7.79	8.3	9.15	8.16	7.34	8.51	137	191	236.87	138	86	53	163	221	188.8	222	153	142.72	--	PREDICTED: probable mitochondrial saccharopine dehydrogenase-like oxidoreductase At5g39410 [Solanum lycopersicum]	-	-	-	-	-	-	-
Solyc02g088790.3	11.06	11.32	12.84	13.38	12.48	14.89	9.2	8.91	8.59	34.77	36.96	36.75	248	356	509	571	353	307	254	313	234	1248	1017	814	RBG3	PREDICTED: glycine-rich RNA-binding protein 3, mitochondrial [Solanum lycopersicum]	Genetic Information Processing	Transcription	ko03040//Spliceosome	K12741	-	-	-
Solyc02g088850.3	0.37	0.31	0.27	0.08	0.19	0.12	0.12	0.15	0.11	0.41	0.35	0.33	17	20	22	7	11	5	7	11	6	30	20	15	--	PREDICTED: meiosis arrest female protein 1 homolog [Nicotiana attenuata]	-	-	-	-	-	-	-
Solyc02g089020.2	40.05	29.86	34.62	36.95	35.56	36.68	19.95	19.25	19.24	6.56	6.59	7.29	595	622	909	1044	666	501	365	448	347	156	120	107	TCP13	TCP transcription factor 5 [Solanum lycopersicum]	-	-	-	-	-	-	-
Solyc02g089130.4	6.45	7.67	6.35	7.72	7.83	8.67	4.7	3.11	4.73	2.84	3.54	3.36	183	305	318.15	416.26	280	226	164	138	163	129	123	94.15	COBL4	PREDICTED: COBRA-like protein 4 [Solanum lycopersicum]	-	-	-	-	-	-	-
Solyc02g089150.4	1.1	1.86	0.98	0.83	0.66	0.58	1.35	1.16	1.31	0.19	0.22	0.11	29	69	46	42	22	14	44	48	42	8	7	3	At5g67130	PREDICTED: PI-PLC X domain-containing protein At5g67130 [Solanum lycopersicum]	-	-	-	-	-	-	-
Solyc02g089170.4	0.85	0.73	0.53	1.12	1.38	1.3	0.28	0.35	0.39	0.19	0.24	0.17	20	24	22	50	41	28	8	13	11	7	7	4	UPTG1	PREDICTED: alpha-1,4-glucan-protein synthase [UDP-forming] 1-like [Solanum lycopersicum]	Metabolism	Carbohydrate metabolism	ko00520//Amino sugar and nucleotide sugar metabolism	K13379	-	-	-
Solyc02g089210.4	2.14	1.96	2.15	3.28	3.98	4.12	2.83	4.29	2.72	0.99	1.99	1.61	35	45	62	102	82	62	57	110	54	26	40	26	AP1	PREDICTED: truncated transcription factor CAULIFLOWER A [Solanum lycopersicum]	-	-	-	-	-	-	-
Solyc02g089250.4	84.41	82.27	82.83	64.7	64.51	65.9	131.93	141.59	139.97	275.54	265.32	259.39	2586	3534	4484	3770	2491	1856	4976	6794	5206	13506	9969	7846	--	PREDICTED: formin-2 [Solanum lycopersicum]	-	-	-	-	-	-	-
Solyc02g089350.3	207.05	200.16	203.93	220.88	213.27	217.4	284.07	289.87	301.87	106.69	101.53	105.4	3623	4911	6306	7351	4704	3497	6120	7945	6413	2987	2179	1821	GAST1	protein GAST1 precursor [Solanum lycopersicum]	-	-	-	-	-	-	-
Solyc02g089480.1	2.04	1.23	1.87	2.31	3.12	1.71	2.04	1.2	1.81	0.2	0.38	0.8	13	11	21	28	25	10	16	12	14	2	3	5	GDU3	PREDICTED: protein GLUTAMINE DUMPER 6 [Solanum lycopersicum]	-	-	-	-	-	-	-
Solyc02g089580.3	0	0	0	0.38	0.1	0.65	0.1	0.15	0	0	0	0	0	0	0	6	1	5	1	2	0	0	0	0	--	PREDICTED: stress-induced protein KIN2-like [Solanum lycopersicum]	-	-	-	-	-	-	-
Solyc02g089590.3	0	0.18	0.07	1.88	1.27	1.21	0	0.16	0.41	0	0	0	0	2	1	29	13	9	0	2	4	0	0	0	--	PREDICTED: stress-induced protein KIN2-like [Solanum lycopersicum]	-	-	-	-	-	-	-
Solyc02g089620.3	119.12	114.27	115.94	101.03	107.01	110.94	62.05	60.81	59.89	355.76	328.77	353.01	4171	5610	7174	6728	4723	3571	2675	3335	2546	19931	14119	12204	POX2	proline dehydrogenase [Solanum lycopersicum]	Metabolism;Metabolism;Metabolism	Global and overview maps;Global and overview maps;Amino acid metabolism	ko01100//Metabolic pathways;ko01110//Biosynthesis of secondary metabolites;ko00330//Arginine and proline metabolism	K00318;K00318;K00318	-	-	-
Solyc02g089640.3	5.57	5.63	5.4	5.18	5.68	4.97	5.88	6.17	6.78	13.84	11.78	12.68	260	368	445	460	334	213	338	451	384	1033	674	584	CSLC4	cellulose-synthase-like [Solanum lycopersicum]	-	-	-	-	-	GO:0016759//cellulose synthase activity	-
Solyc02g089720.3	5.41	5	4.42	5.91	5.73	6.35	6.25	6.68	6.65	13.94	12.62	12.14	203	263	293	422	271	219	289	393	303	837	581	450	ARB_01444	PREDICTED: probable endo-1,3(4)-beta-glucanase ARB_01444 [Solanum lycopersicum]	-	-	-	-	-	-	-
Solyc02g089730.1	2.26	2.53	2.78	3.47	4.11	3.92	2.26	2.11	1.89	10.51	11.01	9.78	83	130	180	242	190	132	102	121	84	616	495	354	ARB_01444	PREDICTED: probable endo-1,3(4)-beta-glucanase ARB_01444 [Solanum lycopersicum]	-	-	-	-	-	-	-
Solyc02g089740.3	1.25	0.5	0.32	0.37	1.11	0	0.57	0.27	1.03	1.39	1.25	2.54	9	5	4	5	10	0	5	3	9	16	11	18	--	-	-	-	-	-	-	-	-
Solyc02g089880.4	7.92	7.2	8.53	8.96	8.65	8.31	12.08	10.72	11.1	4.44	3.63	4.47	194	247	369	417	267	187	364	411	330	174	109	108	GATL2	PREDICTED: probable galacturonosyltransferase-like 1 [Solanum lycopersicum]	-	-	-	-	-	-	-
Solyc02g089940.4	47.57	47.23	44.49	45.66	40.58	43.85	33.7	32.81	34.51	9.4	8.73	9.39	2359	3284	3899	4307	2537	1999	2058	2549	2078	746	531	460	BLH2	PREDICTED: BEL1-like homeodomain protein 2 [Solanum lycopersicum]	-	-	-	-	GO:0043231//intracellular membrane-bounded organelle	-	GO:0010468//regulation of gene expression
Solyc02g089950.2	10.96	12.68	11.68	11.18	11.93	12.06	6.49	6.02	6.37	3.68	3.93	3.71	428	694	806	830	587	433	312	368	302	230	188	143	At3g50780	PREDICTED: BTB/POZ domain-containing protein At3g50780 [Solanum lycopersicum]	-	-	-	-	-	GO:0016787//hydrolase activity	GO:0032446//protein modification by small protein conjugation;GO:0044763//single-organism cellular process
Solyc02g089960.3	0.95	2.25	1.28	1.47	1.61	2.4	1.31	0.8	1.08	0.52	0.78	0.24	16	53	38	47	34	37	27	21	22	14	16	4	--	PREDICTED: transmembrane protein 220 [Ipomoea nil]	-	-	-	-	-	-	-
Solyc02g090110.3	4.53	5.23	5.33	6.41	6.91	7.01	4.28	4.21	5.49	1.85	2.19	2.05	204	330	424	549	392	290	237	297	300	133	121	91	WAKL14	wall-associated receptor kinase-like 14 precursor [Solanum lycopersicum]	-	-	-	-	-	GO:0004672//protein kinase activity;GO:0016491//oxidoreductase activity	GO:0006796//phosphate-containing compound metabolic process
Solyc02g090150.1	0.42	0.48	0.58	0.47	0.27	0.28	0.41	0.32	0.17	0.05	0.03	0.09	10	16	24	21	8	6	12	12	5	2	1	2	JGB	PREDICTED: F-box/WD repeat-containing protein sel-10 [Solanum lycopersicum]	-	-	-	-	-	-	-
Solyc02g090300.3	0.84	0.62	0.65	1.03	0.97	0.95	0.68	0.47	0.46	1.99	2.62	2.62	24	25	33	56	35	25	24	21	16	91	92	74	CYP76B10	PREDICTED: geraniol 8-hydroxylase-like [Solanum lycopersicum]	-	-	-	-	-	-	-
Solyc02g090410.4	0.43	0.46	0.68	0.57	0.34	1.06	0.22	0.35	0.54	0.07	0.09	0.05	8	12	22	20	8	18	5	10	12	2	2	1	LBD36	PREDICTED: LOB domain-containing protein 36-like [Solanum lycopersicum]	-	-	-	-	-	-	-
Solyc02g090430.3	20.01	20.47	20.24	25.88	26.93	26.53	17.01	16.03	17.51	11.81	9.86	11.76	965	1384	1725	2373	1637	1176	1010	1211	1025	911	583	560	MAPKKK5	PREDICTED: mitogen-activated protein kinase kinase kinase YODA isoform X2 [Solanum lycopersicum]	-	-	-	-	-	-	-
Solyc02g090440.3	1.3	0.79	1.58	1.66	1.77	1.62	1.66	1.3	1.07	0.35	0.91	0	7	6	15	17	12	8	11	11	7	3	6	0	--	hypothetical protein B456_007G053400 [Gossypium raimondii]	-	-	-	-	-	-	-
Solyc02g090450.3	0.05	0.07	0.03	0.02	0.07	0.1	0	0.06	0.04	2.41	2.32	2.05	1	2	1	1	2	2	0	2	1	84	62	44	PER10	PREDICTED: peroxidase 10-like [Solanum lycopersicum]	Metabolism;Metabolism;Metabolism	Global and overview maps;Global and overview maps;Biosynthesis of other secondary metabolites	ko01100//Metabolic pathways;ko01110//Biosynthesis of secondary metabolites;ko00940//Phenylpropanoid biosynthesis	K00430;K00430;K00430	-	-	-
Solyc02g090460.2	24.72	19.66	21.71	29.44	25.36	25.2	15.35	9.98	17.91	12.61	12.28	11.51	174	194	270	394	225	163	133	110	153	142	106	80	--	-	-	-	-	-	-	-	-
Solyc02g090470.4	0.41	0.25	0.43	0.24	0.6	0.44	0	0.03	0.25	2.28	2.02	1.18	8	7	15	9	15	8	0	1	6	72	49	23	PER10	PREDICTED: peroxidase 10 [Solanum lycopersicum]	Metabolism;Metabolism;Metabolism	Global and overview maps;Global and overview maps;Biosynthesis of other secondary metabolites	ko01100//Metabolic pathways;ko01110//Biosynthesis of secondary metabolites;ko00940//Phenylpropanoid biosynthesis	K00430;K00430;K00430	-	-	-
Solyc02g090540.4	0.06	0	0	0.13	0	0	0	0.08	0	0.49	0.34	0.42	1	0	0	4	0	0	0	2	0	13	7	7	XCC4067	PREDICTED: 3-ketodihydrosphingosine reductase isoform X1 [Solanum lycopersicum]	-	-	-	-	-	-	-
Solyc02g090730.3	0.66	0.4	0.27	0.69	0.52	0.31	0.46	0.54	0.39	13.79	16.69	15.02	7	6	5	14	7	3	6	9	5	235	218	158	CNR1	protein fruit weight 2.2 [Solanum lycopersicum]	-	-	-	-	-	-	-
Solyc02g090810.4	3.82	5.4	4.84	5.87	4.85	5.57	4.72	4.59	4.53	12.9	13.15	13.08	50	99	112	146	80	67	76	94	72	270	211	169	CML13	PREDICTED: caltractin [Solanum lycopersicum]	Organismal Systems	Environmental adaptation	ko04626//Plant-pathogen interaction	K13448	GO:0044430//cytoskeletal part	GO:0046872//metal ion binding	GO:0000280//nuclear division;GO:0044763//single-organism cellular process
Solyc02g090820.3	35.7	33.63	35.11	39.95	37.51	41.62	40.84	40.47	36.3	18.26	16.55	17.44	1057	1396	1837	2250	1400	1133	1489	1877	1305	865	601	510	HSF24	heat shock factor protein HSF24 [Solanum lycopersicum]	-	-	-	-	-	-	GO:0001101//response to acid chemical;GO:0006355//regulation of transcription, DNA-templated;GO:0007165//signal transduction;GO:0009628//response to abiotic stimulus;GO:0010033//response to organic substance;GO:0033554//cellular response to stress
Solyc02g090870.1	11.95	12.7	13.52	13.82	14.95	11.7	9.24	9.42	9.1	6.1	5.36	6.41	251	374	502	552	396	226	239	310	232	205	138	133	--	PREDICTED: uncharacterized protein LOC101268531 [Solanum lycopersicum]	-	-	-	-	-	-	-
Solyc02g091080.2	1.26	0.97	1.38	1.06	0.68	1.06	1.37	1.74	1.75	3.01	3.19	2.84	35	38	68	56	24	27	47	76	59	134	109	78	DTX1	PREDICTED: protein DETOXIFICATION 1-like [Solanum lycopersicum]	-	-	-	-	-	-	-
Solyc02g091130.3	0.53	0.42	0.45	0.6	0.79	0.73	0.4	0.41	0.22	1.73	1.66	1.42	18	20	27	39	34	23	17	22	9	95	70	48	ATPB	PREDICTED: ATP synthase subunit beta, mitochondrial [Solanum lycopersicum]	Metabolism;Metabolism	Global and overview maps;Energy metabolism	ko01100//Metabolic pathways;ko00190//Oxidative phosphorylation	K02133;K02133	-	-	-
Solyc02g091250.1	1.9	1.78	1.66	2.16	1.39	2.87	1.43	1.31	0.6	0.73	0.96	0.59	13	17	20	28	12	18	12	14	5	8	8	4	--	PREDICTED: uncharacterized protein LOC104645999 [Solanum lycopersicum]	-	-	-	-	-	-	-
Solyc02g091350.4	10.33	10.05	9.69	9.28	8.41	8.87	5.66	5.22	5.91	4.13	3.85	4.43	350	477	580	598	359	276	236	276.93	243	224	160	148	UGT709C2	PREDICTED: 7-deoxyloganetic acid glucosyltransferase-like [Solanum lycopersicum]	Metabolism	Global and overview maps	ko01110//Biosynthesis of secondary metabolites	K21373	-	-	-
Solyc02g091360.1	6.89	5.33	7.08	6.28	6.65	6.37	3.83	4.03	4.35	2.08	1.31	1.4	60	65	109	104	73	51	41	55	46	29	14	12	At1g66480	PREDICTED: 7-deoxyloganetic acid glucosyltransferase-like [Solanum tuberosum]	Metabolism	Global and overview maps	ko01110//Biosynthesis of secondary metabolites	K21373	-	-	-
Solyc02g091370.2	0.46	0.96	0.8	0.92	0.79	0.7	0.63	0.36	0.35	0.24	0.46	0.36	13	38	40	49	28	18	22	16.07	12	11	16	10	UGT709C2	PREDICTED: 7-deoxyloganetic acid glucosyltransferase-like isoform X1 [Solanum lycopersicum]	Metabolism	Global and overview maps	ko01110//Biosynthesis of secondary metabolites	K21373	-	-	-
Solyc02g091420.3	0.13	0.13	0.13	0.16	0.39	0.34	0.04	0.06	0.04	0.06	0	0	3	4	5	7	11	7	1	2	1	2	0	0	NIP4-2	PREDICTED: probable aquaporin NIP-type [Solanum lycopersicum]	-	-	-	-	-	-	-
Solyc02g091500.1	18.82	18.65	23.02	17.99	18.61	17.54	11.51	12.01	11.98	7.71	7.47	9.03	154	214	333	280	192	132	116	154	119	101	75	73	--	PREDICTED: calcium-binding protein CML24 [Solanum lycopersicum]	Organismal Systems	Environmental adaptation	ko04626//Plant-pathogen interaction	K13448	-	-	-
Solyc02g091560.3	655.31	636.92	632.62	563.7	551.67	545.65	783.56	779.25	772.08	267.59	271.7	269.67	22182	30229	37843	36290	23538	16979	32656	41316	31730	14493	11280	9013	SHM1	PREDICTED: serine hydroxymethyltransferase, mitochondrial [Solanum lycopersicum]	Metabolism;Metabolism;Metabolism;Metabolism;Metabolism;Metabolism;Metabolism;Metabolism	Global and overview maps;Global and overview maps;Global and overview maps;Global and overview maps;Carbohydrate metabolism;Amino acid metabolism;Metabolism of other amino acids;Metabolism of cofactors and vitamins	ko01100//Metabolic pathways;ko01110//Biosynthesis of secondary metabolites;ko01200//Carbon metabolism;ko01230//Biosynthesis of amino acids;ko00630//Glyoxylate and dicarboxylate metabolism;ko00260//Glycine, serine and threonine metabolism;ko00460//Cyanoamino acid metabolism;ko00670//One carbon pool by folate	K00600;K00600;K00600;K00600;K00600;K00600;K00600;K00600	-	-	-
Solyc02g091600.1	1.58	1.48	1.13	1	0.99	1.17	1.28	0.8	0.89	3.89	2.51	2.52	19	25	24	23	15	13	19	15	13	75	37	30	--	PREDICTED: uncharacterized protein LOC101253848 [Solanum lycopersicum]	-	-	-	-	-	-	-
Solyc02g091670.1	5.66	4.9	4.89	4.84	5.62	4.7	4.31	4.29	4.37	11.64	11.08	10.25	80	97	122	130	100	61	75	95	75	263	192	143	--	PREDICTED: chromatin modification-related protein eaf-1-like isoform X2 [Pyrus x bretschneideri]	-	-	-	-	-	-	-
Solyc02g091680.4	4.28	4.34	5.28	4.42	4.82	4.93	2.49	2.89	2.71	10.29	10.79	9.41	204	290	445	401	290	216	146	216	157	785	631	443	BXL6	PREDICTED: probable beta-D-xylosidase 6 [Solanum lycopersicum]	Metabolism;Metabolism	Global and overview maps;Carbohydrate metabolism	ko01100//Metabolic pathways;ko00520//Amino sugar and nucleotide sugar metabolism	K15920;K15920	-	-	-
Solyc02g091700.3	2.93	2.64	3.07	5.46	4.55	5.55	1.71	1.71	1.63	0.92	0.94	0.97	46	58	85	163	90	80	33	42	31	23	18	15	At5g65660	PREDICTED: uncharacterized protein At5g65660 [Solanum lycopersicum]	-	-	-	-	-	-	-
Solyc02g091750.3	0.16	0.11	0.35	0.08	0	0	0	0	0	0.69	0.38	0.64	1	1	4	1	0	0	0	0	0	7	3	4	--	PREDICTED: LOW QUALITY PROTEIN: probable starch synthase 4, chloroplastic/amyloplastic [Solanum lycopersicum]	Metabolism;Metabolism;Metabolism	Global and overview maps;Global and overview maps;Carbohydrate metabolism	ko01100//Metabolic pathways;ko01110//Biosynthesis of secondary metabolites;ko00500//Starch and sucrose metabolism	K00703;K00703;K00703	-	-	-
Solyc02g091760.1	0.31	0	0.06	0.16	0.08	0	0	0	0	0.64	0.5	0.72	3	0	1	3	1	0	0	0	0	10	6	7	SS4	PREDICTED: LOW QUALITY PROTEIN: probable starch synthase 4, chloroplastic/amyloplastic [Solanum lycopersicum]	Metabolism;Metabolism;Metabolism	Global and overview maps;Global and overview maps;Carbohydrate metabolism	ko01100//Metabolic pathways;ko01110//Biosynthesis of secondary metabolites;ko00500//Starch and sucrose metabolism	K00703;K00703;K00703	-	-	-
Solyc02g091770.3	0.51	0.99	0.47	0.57	1.26	0.34	0.46	0.2	0.37	1.54	2.01	2.24	8	22	13	17	25	5	9	5	7	39	39	35	glgA2	PREDICTED: LOW QUALITY PROTEIN: probable starch synthase 4, chloroplastic/amyloplastic [Solanum lycopersicum]	Metabolism;Metabolism;Metabolism	Global and overview maps;Global and overview maps;Carbohydrate metabolism	ko01100//Metabolic pathways;ko01110//Biosynthesis of secondary metabolites;ko00500//Starch and sucrose metabolism	K00703;K00703;K00703	-	-	-
Solyc02g091800.4	1.18	0.84	0.8	1.89	1.39	1.7	0.46	0.51	0.39	0.12	0.04	0.05	25	25	30	76	37	33	12	17	10	4	1	1	BHLH25	PREDICTED: transcription factor bHLH25 [Solanum lycopersicum]	-	-	-	-	-	-	-
Solyc02g092140.1	1.28	0.79	1.22	1.11	1.78	1.25	0.67	1	1.13	0.03	0.11	0.09	28	24	47	46	49	25	18	34	30	1	3	2	PP2A10	PREDICTED: protein PHLOEM PROTEIN 2-LIKE A10-like [Solanum lycopersicum]	-	-	-	-	-	-	-
Solyc02g092150.3	10.97	12.1	12.15	8.89	9.44	9.16	16.28	17.72	17.58	2.93	3.39	2.74	353	546	691	544	383	271	645	893	687	151	134	87	ACR1	PREDICTED: ACT domain-containing protein ACR1 isoform X2 [Solanum lycopersicum]	-	-	-	-	-	GO:0031406//carboxylic acid binding	-
Solyc02g092210.1	3.02	2.93	2.74	2.52	2.37	2.73	3.19	2.73	2.31	0.3	0.53	0.39	70	95	112	111	69	58	91	99	65	11	15	9	GT6	PREDICTED: glycosyltransferase 6-like [Solanum lycopersicum]	-	-	-	-	-	-	-
Solyc02g092240.3	16.89	18.23	17.65	19.13	20.06	17.83	11.02	10.82	10.44	8.09	6.43	7.59	300	454	554	646	449	291	241	301	225	230	140	133	--	DUF4228 domain protein [Medicago truncatula]	-	-	-	-	-	-	-
Solyc02g092250.3	1.23	1.44	1.29	1.45	0.85	2.19	0.63	0.75	1.44	0.43	0.64	0.53	38	62	70	85	33	62	24	36	54	21	24	16	CYP71D55	PREDICTED: premnaspirodiene oxygenase-like [Solanum lycopersicum]	Metabolism	Global and overview maps	ko01100//Metabolic pathways	K00512	-	GO:0016491//oxidoreductase activity;GO:0046872//metal ion binding	-
Solyc02g092410.3	4.76	4.12	4.02	7.54	7.38	8.35	5.44	5.57	4.5	15.76	15.82	16.61	108	131	161	325	211	174	152	198	124	572	440	372	AKN	PREDICTED: adenylyl-sulfate kinase 3 [Solanum lycopersicum]	Metabolism;Metabolism;Metabolism	Global and overview maps;Nucleotide metabolism;Energy metabolism	ko01100//Metabolic pathways;ko00230//Purine metabolism;ko00920//Sulfur metabolism	K00860;K00860;K00860	-	-	-
Solyc02g092460.3	2.06	1.88	2.06	2.38	2.89	3.04	3.56	3.44	3.36	9.02	9.37	9.9	61	78	108	134	108	83	130	160	121	428	341	290	BT4	PREDICTED: BTB/POZ and TAZ domain-containing protein 4 [Solanum lycopersicum]	-	-	-	-	GO:0043231//intracellular membrane-bounded organelle	GO:0046914//transition metal ion binding;GO:0090595//acetyl-CoA:L-lysine N6-acetyltransferase	GO:0010468//regulation of gene expression;GO:0016570//histone modification
Solyc02g092660.3	2.3	2.29	2.31	2.25	2.44	2.7	2.42	2.68	2.5	5.36	4.71	4.78	112	156.45	199.14	209.13	150.24	121.15	145.12	205	148	418.54	282	230	--	PREDICTED: molybdate-anion transporter [Solanum tuberosum]	-	-	-	-	-	-	-
Solyc02g092670.1	10.06	10.26	10.34	12.85	10.93	11.25	14.84	14.86	16.2	24.15	23.51	24.83	396	566	719	962	542	407	719	916	774	1521	1135	965	SBT1.7	PREDICTED: subtilisin-like protease SBT1.7 [Solanum lycopersicum]	-	-	-	-	-	-	-
Solyc02g092700.3	52.67	54.56	54.15	30.8	29.1	30.67	63.94	59.59	62.4	12.89	12.79	13.74	1545	2244	2807	1718	1076	827	2309	2738	2222	605	460	398	CGLD27	DUF1230 domain-containing protein [Cephalotus follicularis]	-	-	-	-	-	-	-
Solyc02g092720.1	4.07	4.96	4.01	4.68	4.43	5.52	4.07	4.84	3.67	1.1	1.38	1.46	65	111	113	142	89	81	80	121	71	28	27	23	--	PREDICTED: probable membrane-associated kinase regulator 1 [Solanum lycopersicum]	-	-	-	-	-	-	-
Solyc02g092770.3	3.97	3.15	2.87	3.29	4.29	3.78	2.78	3.27	2.9	20.61	21.09	20.12	80	89	102	126	109	70	69	103	71	664	521	400	KAI2	PREDICTED: probable esterase KAI2 [Solanum lycopersicum]	-	-	-	-	-	-	-
Solyc02g092790.3	55.76	56.67	53.93	53.22	54.99	48.53	86.82	86.51	86.03	351.1	337.54	322.66	1000	1425	1709	1815	1243	800	1917	2430	1873	10074	7424	5713	--	Arabinogalactan 1 precursor [Solanum lycopersicum]	-	-	-	-	-	-	-
Solyc02g092980.3	22.75	24.02	23.65	21.36	21.97	21.97	22.62	20.96	21.51	64.38	62.38	59.38	589	872	1082	1052	717	523	721	850	676	2667	1981	1518	CYCD3-2	cyclin D3.1 [Solanum lycopersicum]	Environmental Information Processing	Signal transduction	ko04075//Plant hormone signal transduction	K14505	-	-	-
Solyc02g093040.4	1.4	1.16	1.37	1.05	1.26	1.01	0.91	1.19	0.77	0.76	0.34	0.52	30	35	52	43	34	20	24	40	20	26	9	11	Os04g0650000	PREDICTED: zingipain-2-like [Solanum lycopersicum]	-	-	-	-	-	-	-
Solyc02g093050.3	16.56	18.59	17.3	17.79	16.59	16.89	13.78	15.92	14.5	5.51	5.73	5.58	415	653	766	848	524	389	425	625	441	221	176	138	WRKY7	WRKY transcription factor IId-4 [Solanum lycopersicum]	-	-	-	-	-	-	-
Solyc02g093270.4	26.39	29.8	27.35	40.5	41.46	41.64	44.02	45.53	43.17	17.57	16.82	19.09	504	798	923	1471	998	731	1035	1362	1001	537	394	360	CCOAOMT	caffeoyl-CoA O-methyltransferase-like [Solanum lycopersicum]	Metabolism;Metabolism;Metabolism;Metabolism;Metabolism;Metabolism	Global and overview maps;Global and overview maps;Biosynthesis of other secondary metabolites;Amino acid metabolism;Biosynthesis of other secondary metabolites;Biosynthesis of other secondary metabolites	ko01100//Metabolic pathways;ko01110//Biosynthesis of secondary metabolites;ko00940//Phenylpropanoid biosynthesis;ko00360//Phenylalanine metabolism;ko00941//Flavonoid biosynthesis;ko00945//Stilbenoid, diarylheptanoid and gingerol biosynthesis	K00588;K00588;K00588;K00588;K00588;K00588	-	GO:0008168//methyltransferase activity	GO:0008152//metabolic process
Solyc02g093290.3	17.63	17.55	15.7	14.41	13.71	12.04	32.48	32.36	31.01	27.38	27.18	26.82	707	987	1113	1099	693	444	1604	2033	1510	1757	1337	1062	NAPRT2	PREDICTED: nicotinate phosphoribosyltransferase 2 [Solanum lycopersicum]	Metabolism;Metabolism	Global and overview maps;Metabolism of cofactors and vitamins	ko01100//Metabolic pathways;ko00760//Nicotinate and nicotinamide metabolism	K00763;K00763	-	-	-
Solyc02g093310.3	11.92	13.02	12.45	11.87	12.52	11.3	10.93	10.08	10.72	30.39	30.66	31.1	318	487	587	602	421	277	359	421	347	1297	1003	819	At5g67130	PREDICTED: PI-PLC X domain-containing protein At5g67130-like isoform X2 [Solanum pennellii]	-	-	-	-	-	GO:0016772//transferase activity, transferring phosphorus-containing groups;GO:0042578//phosphoric ester hydrolase activity	GO:0006796//phosphate-containing compound metabolic process;GO:0044238//primary metabolic process
Solyc02g093330.4	4.45	3.54	3.35	4.26	3.63	4.15	3.28	2.63	2.84	1.23	1.35	1.41	217	242	289	395	223	186	197	201	168	96	81	68	NUP98B	PREDICTED: nuclear pore complex protein NUP98B-like isoform X3 [Solanum tuberosum]	Genetic Information Processing	Translation	ko03013//RNA transport	K14297	-	-	-
Solyc02g093410.4	28.3	30.27	29.83	34.02	33.67	35.63	25.24	24.96	23.36	16.31	15.28	15.4	897	1345	1671	2051	1345	1038	985	1239	899	827	594	482	STY13	PREDICTED: serine/threonine-protein kinase HT1-like [Solanum lycopersicum]	-	-	-	-	-	GO:0004702//receptor signaling protein serine/threonine kinase activity;GO:0032550//purine ribonucleoside binding	GO:0032147//activation of protein kinase activity
Solyc02g093480.4	1.26	1.37	1.35	2.28	2.24	1.51	1.78	2.14	1.61	4.97	3.95	5.2	38	58	72	131	85	42	66	101	59	240	146	155	--	PREDICTED: uncharacterized protein LOC101259386 isoform X1 [Solanum lycopersicum]	-	-	-	-	-	-	-
Solyc02g093540.4	0.08	0.14	0.23	0.17	0.35	0.26	0.16	0.1	0.03	0.03	0	0	2	5	10	8	11	6	5	4	1	1	0	0	CYP724B1	PREDICTED: cytochrome P450 724B1 [Solanum lycopersicum]	Metabolism;Metabolism;Metabolism	Global and overview maps;Global and overview maps;Metabolism of terpenoids and polyketides	ko01100//Metabolic pathways;ko01110//Biosynthesis of secondary metabolites;ko00905//Brassinosteroid biosynthesis	K12639;K12639;K12639	-	GO:0016491//oxidoreductase activity;GO:0046872//metal ion binding	GO:0044710//single-organism metabolic process
Solyc02g093700.3	17.93	16.63	17.01	31.56	33.69	29.67	14.87	14.88	13.03	5.87	5.2	4.06	340	442	570	1138	805	517	347	442	300	178	121	76	At5g40670	PREDICTED: cystinosin homolog isoform X2 [Solanum lycopersicum]	-	-	-	-	-	-	-
Solyc02g093740.3	2.21	2.3	1.63	2.11	2.87	2.34	1.06	1.16	1.03	0.5	0.28	0.52	39	57	51	71	64	38	23	32	22	14	6	9	ODO1	PREDICTED: myb-related protein 315 [Solanum lycopersicum]	Organismal Systems	Environmental adaptation	ko04626//Plant-pathogen interaction	K09422	-	-	-
Solyc02g093850.3	7.4	7.93	7.79	7.14	6.08	6.83	8.16	9.03	8.2	2.46	2.98	2.89	316	475	588	580	327	268	429	604	425	168	156	122	--	PREDICTED: serine/threonine-protein phosphatase 6 regulatory ankyrin repeat subunit B-like [Solanum lycopersicum]	-	-	-	-	-	-	-
Solyc02g093890.1	2.57	3.32	2.24	1.9	2.26	1.74	2.37	1.82	2.52	0.56	0.4	0.77	37	67	57	52	41	23	42	41	44	13	7	11	--	PREDICTED: uncharacterized protein LOC104645665 [Solanum lycopersicum]	-	-	-	-	-	-	-
Solyc02g094050.4	18.81	20.82	18.33	26.3	26.86	28.12	13.47	15.26	16.41	11.5	15.45	11.64	270	419	465	718	486	371	238	343	286	264	272	165	UCC1	PREDICTED: mavicyanin [Solanum lycopersicum]	-	-	-	-	-	-	GO:0045491//xylan metabolic process
Solyc02g094190.3	1.65	1.08	1.65	1.94	1.8	1.82	1.51	1.35	1.17	7.95	8.38	7.82	64	59	113	143	88	65	72	82	55	494	399	300	--	PREDICTED: protein NUCLEAR FUSION DEFECTIVE 4-like [Solanum lycopersicum]	-	-	-	-	-	-	-
Solyc02g094230.1	0.55	0.39	0.23	0.29	0.33	0.45	0.11	0	0.23	0	0	0	4	4	3	4	3	3	1	0	2	0	0	0	--	PREDICTED: uncharacterized protein LOC107861503 [Capsicum annuum]	-	-	-	-	-	-	-
Solyc02g094240.1	1.52	0.87	1.03	1.2	0.6	0.66	0.49	0.68	0.13	0	0	0	10	8	12	15	5	4	4	7	1	0	0	0	--	PREDICTED: uncharacterized protein LOC107861503 [Capsicum annuum]	-	-	-	-	-	-	-
Solyc02g094330.3	20.87	22.03	21.82	19.25	19.45	19.38	13.47	13.33	15.53	61.49	68.82	67.9	321	475	593	563	377	274	255	321	290	1513	1298	1031	--	PREDICTED: pollen allergen Che a 1 [Solanum lycopersicum]	-	-	-	-	-	-	-
Solyc02g094340.1	0.11	0.16	0.18	0.09	0.11	0.18	0	0.07	0	0.02	0	0.03	4	8	11	6	5	6	0	4	0	1	0	1	GAI1	PREDICTED: DELLA protein RGL1-like [Solanum lycopersicum]	-	-	-	-	-	-	-
Solyc02g094400.4	4.98	5.34	5.32	5.36	6.19	5.05	3.77	3.55	2.91	27.29	26.39	25.93	131	197	247	268	205	122	122	146	93	1148	851	673	GDPD1	PREDICTED: glycerophosphodiester phosphodiesterase GDPD1, chloroplastic [Solanum lycopersicum]	Metabolism	Lipid metabolism	ko00564//Glycerophospholipid metabolism	K18696	-	GO:0042578//phosphoric ester hydrolase activity	-
Solyc02g094860.3	1.42	0.92	0.78	1.08	1.37	1.34	1.13	1.03	1.25	6.26	6.7	5.96	45	41	43.97	65	55	39	44	51	48	317.91	260.92	186.95	CYP735A2	cytokinin hydroxylase-like [Solanum lycopersicum]	Metabolism;Metabolism;Metabolism	Global and overview maps;Global and overview maps;Metabolism of terpenoids and polyketides	ko01100//Metabolic pathways;ko01110//Biosynthesis of secondary metabolites;ko00908//Zeatin biosynthesis	K10717;K10717;K10717	-	GO:0016634//oxidoreductase activity, acting on the CH-CH group of donors, oxygen as acceptor;GO:0046906//tetrapyrrole binding;GO:0046914//transition metal ion binding	GO:0044710//single-organism metabolic process
Solyc02g150109.1	0.09	0.08	0.11	0.43	0.13	0.54	0.18	0	0	0.04	0.11	0.09	2	2.53	4.4	19.03	3.74	11.35	4.97	0	0	1.31	3	2	--	PREDICTED: uncharacterized protein LOC101266775 isoform X1 [Solanum lycopersicum]	-	-	-	-	-	-	-
Solyc02g150116.1	0.91	0.56	0.51	1.22	0.82	1.18	0.74	0.42	0.5	0.04	0.59	0.37	15.02	13	15	38.39	17.05	18	15.03	11.02	10.01	1	12.01	6	--	PREDICTED: uncharacterized protein LOC109121115 [Solanum lycopersicum]	-	-	-	-	-	-	-
Solyc03g005000.4	14.61	16.71	15.86	15.93	18.68	14.26	18	21.53	18.67	8	7.98	7.92	379	608	727	786	611	340	575	875	588	332	254	203	htpX2	PREDICTED: protease HtpX homolog isoform X1 [Solanum pennellii]	-	-	-	-	-	GO:0070011//peptidase activity, acting on L-amino acid peptides	GO:0019538//protein metabolic process
Solyc03g005030.3	9.81	10.82	12.07	15.57	12.6	13.89	7.46	6.57	8.2	2.33	2.54	3.34	205	317	446	619	332	267	192	215	208	78	65	69	Y-2	PREDICTED: uncharacterized protein At3g27210 [Solanum lycopersicum]	-	-	-	-	-	-	-
Solyc03g005060.4	5.87	6.17	5.95	6.02	5.58	5.22	6.3	6.4	6.08	16.13	15.53	15.6	358	528	642	699	429	293	473	612	450	1575	1162	940	--	PREDICTED: uncharacterized protein LOC101267486 isoform X1 [Solanum lycopersicum]	-	-	-	-	-	-	-
Solyc03g005140.2	0.19	0.28	0.31	0.22	0.28	0.46	0.22	0.3	0.51	0.05	0.06	0.08	5	10	14	11	9	11	7	12	16	2	2	2	STP8	PREDICTED: sugar transport protein 8 [Solanum lycopersicum]	-	-	-	-	GO:0031224//intrinsic component of membrane	GO:0022857//transmembrane transporter activity	GO:0044763//single-organism cellular process;GO:0044765//single-organism transport
Solyc03g005450.3	74.31	71.3	70.31	69.83	68.6	74.26	46.51	46.75	48.25	26.92	28.02	29.34	3099	4169	5182	5539	3606	2847	2388	3054	2443	1796	1433	1208	CSLG2	PREDICTED: cellulose synthase-like protein G2 [Solanum lycopersicum]	-	-	-	-	-	-	-
Solyc03g005530.1	0	0.13	0.06	0.29	0.14	0.16	0.09	0.32	0.06	0.93	0.62	0.37	0	5	3	15	5	4	3	14	2	41	21	10	PHT1-3	inorganic phosphate transporter [Solanum lycopersicum]	-	-	-	-	-	-	-
Solyc03g005570.3	2.76	1.76	2.57	1.98	1.57	1.89	1.69	1.98	1.63	0.42	0.16	0.54	57	51	94	78	41	36	43	64	41	14	4	11	MYB15	PREDICTED: myb-related protein Myb4 [Solanum lycopersicum]	Organismal Systems	Environmental adaptation	ko04626//Plant-pathogen interaction	K09422	-	-	-
Solyc03g005590.2	0.16	0.13	0.17	0.08	0.16	0.25	0.1	0.14	0.13	0.44	0.42	0.31	9	10	17	9	11	13	7	12	9	39	29	17	PRAF1	PREDICTED: E3 ubiquitin-protein ligase HERC2 [Prunus mume]	-	-	-	-	-	-	-
Solyc03g005670.3	0.45	0.45	0.52	0.38	0.44	0.49	0.52	0.54	0.48	0.12	0.09	0.26	21	29	43	34	26	21	30	39	27	9	5	12	At1g59620	PREDICTED: probable disease resistance protein At1g58602 [Solanum lycopersicum]	-	-	-	-	-	-	-
Solyc03g005690.3	8.14	7.88	9.48	10.36	9.43	10.37	8.71	8.76	9.56	21.54	23.87	23.39	204	277	420	494	298	239	269	344	291	864	734	579	CRRSP3	PREDICTED: cysteine-rich repeat secretory protein 3 [Solanum lycopersicum]	-	-	-	-	-	-	-
Solyc03g005820.3	3.04	3.56	2.89	5.88	6.09	5.26	3.67	3.19	2.6	1.37	1.34	1.46	76	125	128	280	192	121	113	125	79	55	41	36	PUP21	PREDICTED: probable purine permease 9 isoform X2 [Solanum lycopersicum]	-	-	-	-	-	-	-
Solyc03g005850.2	0.59	0.37	0.07	0.17	0.16	0.28	0.53	0.46	0.32	0	0	0	9	8	2	5	3	4	10	11	6	0	0	0	--	PREDICTED: myb-like protein X [Nicotiana tabacum]	-	-	-	-	-	-	-
Solyc03g005860.4	0.41	0.44	0.47	0.34	0.26	0.43	0.34	0.5	0.5	0.02	0.09	0.08	27	41	55	43	22	26	28	52	40	2	7	5	ABCB11	PREDICTED: ABC transporter B family member 9-like [Solanum lycopersicum]	Environmental Information Processing	Membrane transport	ko02010//ABC transporters	K05658	GO:0031224//intrinsic component of membrane	GO:0015405//P-P-bond-hydrolysis-driven transmembrane transporter activity;GO:0017111//nucleoside-triphosphatase activity;GO:0032550//purine ribonucleoside binding	GO:0044763//single-organism cellular process;GO:0051234//establishment of localization
Solyc03g005900.4	7.95	8.45	9.08	8.81	9.78	7.46	7.31	7.41	6.12	2.5	2.13	2.75	167	249	337	352	259	144	189	244	156	84	55	57	At4g18970	PREDICTED: GDSL esterase/lipase At5g45670-like [Solanum lycopersicum]	-	-	-	-	-	-	-
Solyc03g005910.3	10.78	9.28	8.91	8.92	8.28	9.57	16.96	15.91	14.63	0.66	0.58	0.77	256	309	374	403	248	209	496	592	422	25	17	18	At1g29670	PREDICTED: GDSL esterase/lipase At1g29670-like [Solanum lycopersicum]	-	-	-	-	-	-	-
Solyc03g005960.3	14.27	12.27	13.28	16.89	16.56	16.69	7.67	7.2	7.41	5.93	6.19	6.62	799	963	1314	1798	1169	859	529	631	504	531	425	366	At1g53440	PREDICTED: probable LRR receptor-like serine/threonine-protein kinase At1g53420 isoform X1 [Solanum lycopersicum]	-	-	-	-	-	-	-
Solyc03g006220.4	0.62	1.17	1.13	1.19	1.37	1.16	1.62	2.21	1.28	3.39	2.68	3.51	14	37	45	51	39	24	45	78	35	122	74	78	TBL37	PREDICTED: protein trichome birefringence-like 38 [Solanum pennellii]	-	-	-	-	-	-	-
Solyc03g006250.2	39.02	32.97	33.55	24.68	23	24.31	55.61	57.69	49.3	7.84	5.93	6.28	1051	1245	1597	1264	781	602	1844	2434	1612	338	196	167	At1g28590	PREDICTED: GDSL esterase/lipase At1g28590 [Solanum lycopersicum]	Metabolism;Metabolism	Global and overview maps;Biosynthesis of other secondary metabolites	ko01110//Biosynthesis of secondary metabolites;ko00901//Indole alkaloid biosynthesis	K21026;K21026	-	-	-
Solyc03g006260.4	12.3	11.7	12.41	9.48	9.22	8.8	12.01	11.18	12.65	3.17	2.2	2.81	470	627	838	689	444	309	565	669	587	194	103	106	NCL2	PREDICTED: uncharacterized protein LOC101254062 isoform X1 [Solanum lycopersicum]	-	-	-	-	-	-	-
Solyc03g006430.3	4.91	4.74	4.75	4.58	4.94	5.13	5.75	5.56	5.81	13.33	12.25	12.97	205	278	351	364	260	197	296	364	295	891	628	535	--	PREDICTED: uncharacterized protein LOC101259611 [Solanum lycopersicum]	-	-	-	-	-	-	-
Solyc03g006450.2	4.1	2.5	4.23	3.62	3.64	3.81	6.37	7.7	5.86	0.53	0.98	0.37	34	29	62	57	38	29	65	100	59	7	10	3	DHNAT1	PREDICTED: 1,4-dihydroxy-2-naphthoyl-CoA thioesterase 1 [Solanum lycopersicum]	-	-	-	-	-	-	-
Solyc03g006540.3	13.41	14.41	14.36	17.58	19.63	17.15	16.27	14.93	14.33	6.06	5.17	4.31	148	223	280	369	273	174	221	258	192	107	70	47	--	PREDICTED: uncharacterized protein LOC101262182 [Solanum lycopersicum]	-	-	-	-	-	-	-
Solyc03g006600.1	2.76	2.45	3.1	3.38	3.4	3.01	2.66	2.95	2.79	0.6	0.23	0.74	49	61	97	114	76	49	58	82	60	17	5	13	--	PREDICTED: translation initiation factor IF-2 [Solanum pennellii]	-	-	-	-	-	-	-
Solyc03g006630.3	1.52	1.44	1.58	2.13	2.04	2.28	2.12	1.85	1.94	0.61	0.65	0.81	42	56	77	112	71	58	72	80	65	27	22	22	SPHK1	PREDICTED: sphingosine kinase 1-like isoform X1 [Solanum lycopersicum]	Metabolism;Metabolism	Global and overview maps;Lipid metabolism	ko01100//Metabolic pathways;ko00600//Sphingolipid metabolism	K04718;K04718	-	-	-
Solyc03g006650.2	0.37	0.34	0.67	0.19	0.32	0.48	0.54	0.47	0.61	1.52	1.75	1.35	10	13	32	10	11	12	18	20	20	66	58	36	STC	PREDICTED: sugar carrier protein C-like [Solanum lycopersicum]	-	-	-	-	GO:0031224//intrinsic component of membrane	GO:0016628//oxidoreductase activity, acting on the CH-CH group of donors, NAD or NADP as acceptor;GO:0022891//substrate-specific transmembrane transporter activity	GO:0044710//single-organism metabolic process;GO:0044763//single-organism cellular process;GO:0044765//single-organism transport
Solyc03g006710.1	1.82	0.94	1.59	1.48	0.79	1.08	0.81	0	0.95	0	0	0.33	11	8	17	17	6	6	6	0	7	0	0	2	KRP1	PREDICTED: calcium-binding protein PBP1-like [Solanum lycopersicum]	-	-	-	-	-	-	-
Solyc03g006770.4	0.48	0.53	0.66	0.63	0.7	0.72	0.71	0.83	0.54	0.04	0.21	0.18	22	34	53	55	40	30	40	59	30	3	12	8	SD18	PREDICTED: receptor-like serine/threonine-protein kinase SD1-8 [Solanum lycopersicum]	-	-	-	-	-	-	-
Solyc03g006860.3	5.24	5.34	4.91	5.3	4.8	4.34	6.74	6.49	6.45	13.57	14.24	14.66	168	240	278	323	194	128	266	326	251	696	560	464	At5g51830	fructokinase [Solanum lycopersicum]	Metabolism;Metabolism;Metabolism;Metabolism	Global and overview maps;Carbohydrate metabolism;Carbohydrate metabolism;Carbohydrate metabolism	ko01100//Metabolic pathways;ko00520//Amino sugar and nucleotide sugar metabolism;ko00500//Starch and sucrose metabolism;ko00051//Fructose and mannose metabolism	K00847;K00847;K00847;K00847	-	GO:0004396//hexokinase activity	GO:0016310//phosphorylation;GO:0019321//pentose metabolic process
Solyc03g006870.3	20.58	18.92	18.64	22.53	22.45	21.81	16.59	17.54	17.13	54.06	53.45	52.39	923	1190	1477	1922	1269	899	916	1232	933	3879	2940	2320	PGMP	PREDICTED: phosphoglucomutase, chloroplastic [Solanum lycopersicum]	Metabolism;Metabolism;Metabolism;Metabolism;Metabolism;Metabolism;Metabolism;Metabolism	Global and overview maps;Global and overview maps;Nucleotide metabolism;Carbohydrate metabolism;Carbohydrate metabolism;Carbohydrate metabolism;Carbohydrate metabolism;Carbohydrate metabolism	ko01100//Metabolic pathways;ko01110//Biosynthesis of secondary metabolites;ko00230//Purine metabolism;ko00520//Amino sugar and nucleotide sugar metabolism;ko00010//Glycolysis / Gluconeogenesis;ko00500//Starch and sucrose metabolism;ko00030//Pentose phosphate pathway;ko00052//Galactose metabolism	K01835;K01835;K01835;K01835;K01835;K01835;K01835;K01835	-	-	-
Solyc03g006880.3	0.16	0.28	0.18	0.06	0.06	0.13	0.51	0.25	0.36	14.6	13.97	13.02	4	10	8	3	2	3	16	10	11	596	437	328	GA20OX1	gibberellin 20-oxidase-1 [Solanum lycopersicum]	Metabolism;Metabolism;Metabolism	Global and overview maps;Global and overview maps;Metabolism of terpenoids and polyketides	ko01100//Metabolic pathways;ko01110//Biosynthesis of secondary metabolites;ko00904//Diterpenoid biosynthesis	K05282;K05282;K05282	-	GO:0016705//oxidoreductase activity, acting on paired donors, with incorporation or reduction of molecular oxygen;GO:0043169//cation binding	GO:0044710//single-organism metabolic process
Solyc03g006900.2	4.24	4.76	4.47	4.37	4.31	5.01	2.41	2.7	3.25	0.51	0.74	0.46	216	340	403	424	277	235	151	216	201	42	46	23	--	Kinase superfamily protein isoform 1 [Theobroma cacao]	-	-	-	-	-	GO:0016772//transferase activity, transferring phosphorus-containing groups	GO:0006796//phosphate-containing compound metabolic process
Solyc03g006970.1	39.28	36.32	39.73	36.37	37.52	38.29	27.65	27.18	29.24	88	86.59	89.48	1589	2060	2840	2798	1913	1424	1377	1722	1436	5696	4296	3574	SBT1.3	SBT2 protein precursor [Solanum lycopersicum]	-	-	-	-	-	GO:0005515//protein binding;GO:0070011//peptidase activity, acting on L-amino acid peptides	GO:0009892//negative regulation of metabolic process;GO:0019538//protein metabolic process;GO:0051301//cell division
Solyc03g007050.3	10.64	9.59	9.83	8.63	8.25	8.7	6.18	6.86	6.13	2.47	2.07	2.57	629	795	1027	970	615	473	450	635	440	234	150	150	ERL1	PREDICTED: LRR receptor-like serine/threonine-protein kinase ERL1 [Solanum lycopersicum]	Environmental Information Processing	Signal transduction	ko04016//MAPK signaling pathway - plant	K20718	GO:0031224//intrinsic component of membrane	GO:0004672//protein kinase activity;GO:0032550//purine ribonucleoside binding	GO:0006464//cellular protein modification process;GO:0006796//phosphate-containing compound metabolic process
Solyc03g007060.3	0.5	0.78	0.79	0.87	0.81	0.86	1.05	1.23	0.96	2.07	2.67	2.65	15	33	42	50	31	24	39	58	35	100	99	79	--	PREDICTED: protein TPX2-like isoform X1 [Solanum lycopersicum]	-	-	-	-	-	-	-
Solyc03g007080.4	1.25	1.37	1.67	1.82	1.35	1.36	1.08	0.89	1.76	0	0.36	0.22	17	26	40	47	23	17	18	19	29	0	6	3	--	hydroxyproline-rich glycoprotein [Populus trichocarpa]	-	-	-	-	-	-	-
Solyc03g007240.3	1333.03	1318.89	1342.01	728.02	734.05	737.6	835.76	824.86	803.1	212	202.19	206.23	40536	56234	72118	42105	28136	20619	31291	39289	29650	10315	7541	6192	SPMS	SPM1 protein [Solanum lycopersicum]	Metabolism;Metabolism;Metabolism;Metabolism;Metabolism	Global and overview maps;Metabolism of other amino acids;Amino acid metabolism;Metabolism of other amino acids;Amino acid metabolism	ko01100//Metabolic pathways;ko00480//Glutathione metabolism;ko00270//Cysteine and methionine metabolism;ko00410//beta-Alanine metabolism;ko00330//Arginine and proline metabolism	K00797;K00797;K00797;K00797;K00797	-	GO:0003824//catalytic activity	-
Solyc03g007360.3	1.22	1.62	1.81	1.92	1.27	2.16	2.38	3.07	2.69	0.73	1.08	0.67	22	41	58	66	29	36	53	87	59	21	24	12	SWEET3B	PREDICTED: bidirectional sugar transporter SWEET3b isoform X2 [Solanum lycopersicum]	-	-	-	-	GO:0016021//integral component of membrane	-	GO:0008643//carbohydrate transport
Solyc03g007370.3	26.96	27.92	26.25	15.02	15.89	14.49	31.93	34.48	34.4	7.1	7.58	6.99	945	1372	1626	1001	702	467	1378	1893	1464	398	326	242	SIGE	PREDICTED: RNA polymerase sigma factor sigE, chloroplastic/mitochondrial isoform X1 [Solanum lycopersicum]	-	-	-	-	GO:0009536//plastid	GO:0000996//core DNA-dependent RNA polymerase binding promoter specificity activity;GO:0001071//nucleic acid binding transcription factor activity;GO:0003676//nucleic acid binding	GO:0006355//regulation of transcription, DNA-templated;GO:0009416//response to light stimulus;GO:0009657//plastid organization;GO:0032958//inositol phosphate biosynthetic process;GO:0043623//cellular protein complex assembly
Solyc03g007470.4	53.71	50.62	55.62	69.14	67.54	61.95	77.04	81.38	77.2	152.76	157.05	147.25	812	1073	1486	1988	1287	861	1434	1927	1417	3695	2912	2198	UBC9	SUMO-conjugating enzyme UBC9-like [Solanum tuberosum]	Genetic Information Processing;Genetic Information Processing	Folding, sorting and degradation;Folding, sorting and degradation	ko04141//Protein processing in endoplasmic reticulum;ko04120//Ubiquitin mediated proteolysis	K06689;K06689	-	-	-
Solyc03g007810.3	49.68	50.23	50.1	45.29	48.36	48.17	46.7	49.44	45.94	96.04	96.87	97.32	2070	2935	3689	3589	2540	1845	2396	3227	2324	6403	4951	4004	PKP2	PREDICTED: plastidial pyruvate kinase 2 [Solanum lycopersicum]	Metabolism;Metabolism;Metabolism;Metabolism;Metabolism;Metabolism;Metabolism	Global and overview maps;Global and overview maps;Global and overview maps;Global and overview maps;Nucleotide metabolism;Carbohydrate metabolism;Carbohydrate metabolism	ko01100//Metabolic pathways;ko01110//Biosynthesis of secondary metabolites;ko01200//Carbon metabolism;ko01230//Biosynthesis of amino acids;ko00230//Purine metabolism;ko00010//Glycolysis / Gluconeogenesis;ko00620//Pyruvate metabolism	K00873;K00873;K00873;K00873;K00873;K00873;K00873	-	GO:0016301//kinase activity;GO:0031420//alkali metal ion binding	GO:0006090//pyruvate metabolic process;GO:0006796//phosphate-containing compound metabolic process
Solyc03g007960.3	14.69	17.09	16.47	25.52	24.57	24.86	27.1	25.15	22.88	3.77	3.44	2.97	331	540	656	1094	698	515	752	888	626	136	95	66	CA1	beta-carotene hydroxylase [Solanum lycopersicum]	Metabolism;Metabolism;Metabolism	Global and overview maps;Global and overview maps;Metabolism of terpenoids and polyketides	ko01100//Metabolic pathways;ko01110//Biosynthesis of secondary metabolites;ko00906//Carotenoid biosynthesis	K15746;K15746;K15746	GO:0031224//intrinsic component of membrane	GO:0003824//catalytic activity	GO:0006631//fatty acid metabolic process
Solyc03g007970.2	1.7	1.44	1.18	1.29	1.15	1.16	1.43	1.81	1.63	3.07	2.39	2.26	54	64	66	78	46	34	56	90	63	156	93	71	murC	PREDICTED: UDP-N-acetylmuramate--L-alanine ligase-like [Solanum pennellii]	-	-	-	-	-	-	-
Solyc03g013160.4	20.05	17.64	18.59	17.12	16.79	16.7	11.13	11.41	8.75	8.49	5.81	7.25	487	601	798	791	514	373	333	434	258	330	173	174	AVT1I	PREDICTED: vacuolar amino acid transporter 1 [Solanum lycopersicum]	-	-	-	-	-	-	-
Solyc03g019670.3	22.19	20.68	19.33	18.48	20.83	20.64	17.84	18.19	16.54	43.73	43.53	39.29	704	920	1084	1115	833	602	697	904	637	2220	1694	1231	NPC6	PREDICTED: non-specific phospholipase C6 [Solanum lycopersicum]	Metabolism;Metabolism;Metabolism;Metabolism;Metabolism	Global and overview maps;Global and overview maps;Lipid metabolism;Carbohydrate metabolism;Lipid metabolism	ko01100//Metabolic pathways;ko01110//Biosynthesis of secondary metabolites;ko00564//Glycerophospholipid metabolism;ko00562//Inositol phosphate metabolism;ko00565//Ether lipid metabolism	K01114;K01114;K01114;K01114;K01114	-	GO:0004629//phospholipase C activity	-
Solyc03g019770.4	5.61	5.95	5.33	6.19	5.26	6.35	3.38	3.63	3.5	1.93	1.62	1.59	268	399	450	563	317	279	199	272	203	148	95	75	SPBC23G7.06c	PREDICTED: testis-expressed sequence 2 protein-like isoform X2 [Solanum lycopersicum]	-	-	-	-	-	-	-
Solyc03g019790.3	93.55	90.03	87.06	67.14	67.81	67.32	128.74	127.74	123.84	166.61	159.02	164.25	2653	3580	4363	3621	2424	1755	4495	5674	4264	7560	5531	4599	AGAL2	alpha-galactosidase precursor [Solanum lycopersicum]	Metabolism;Metabolism;Metabolism;Metabolism;Metabolism	Global and overview maps;Lipid metabolism;Carbohydrate metabolism;Lipid metabolism;Glycan biosynthesis and metabolism	ko01100//Metabolic pathways;ko00561//Glycerolipid metabolism;ko00052//Galactose metabolism;ko00600//Sphingolipid metabolism;ko00603//Glycosphingolipid biosynthesis - globo and isoglobo series	K07407;K07407;K07407;K07407;K07407	GO:0005618//cell wall	GO:0004557//alpha-galactosidase activity	GO:0000226//microtubule cytoskeleton organization;GO:0005982//starch metabolic process;GO:0009887//organ morphogenesis;GO:0009893//positive regulation of metabolic process;GO:0009909//regulation of flower development
Solyc03g019820.3	0.31	0.44	0.7	1.51	1.06	0.95	0.5	0.36	0.34	0.32	0.29	0.1	6	12	24	56	26	17	12	11	8	10	7	2	TIP3-2	probable aquaporin TIP3-2-like [Solanum lycopersicum]	-	-	-	-	GO:0031224//intrinsic component of membrane	-	GO:0051234//establishment of localization
Solyc03g019830.4	0.2	0.45	0.34	0.36	0.37	0.22	0.16	0.22	0.24	0.05	0.07	0.12	7	22	21	24	16	7	7	12	10	3	3	4	PRK4	PREDICTED: probable leucine-rich repeat receptor-like protein kinase At1g68400 [Solanum lycopersicum]	-	-	-	-	GO:0016020//membrane	GO:0016772//transferase activity, transferring phosphorus-containing groups	GO:0006796//phosphate-containing compound metabolic process
Solyc03g020030.3	8.03	7.31	7.95	3.34	5.18	5.35	6.9	6.22	6.47	0.67	0.43	0.65	111.91	142.78	195.79	88.58	91.04	68.6	118.46	135.78	109.45	15	7.41	9	CEVI57	PREDICTED: proteinase inhibitor type-2-like [Solanum lycopersicum]	-	-	-	-	-	-	GO:0010466//negative regulation of peptidase activity
Solyc03g025190.4	0.33	0.71	0.35	0.58	0.91	0.61	0.68	0.83	0.84	0.24	0.21	0.28	13	39	24	43	45	22	33	51	40	15	10	11	DTX35	PREDICTED: protein DETOXIFICATION 35-like [Solanum pennellii]	-	-	-	-	GO:0031224//intrinsic component of membrane	GO:0015291//secondary active transmembrane transporter activity	GO:0044763//single-organism cellular process
Solyc03g025350.3	0.22	0.69	0.76	0.84	1.19	0.82	1.19	0.94	0.72	0.25	0.31	0.63	7	31	43	51	48	24	47	47	28	13	12	20	LSI2	PREDICTED: putative transporter arsB [Solanum lycopersicum]	-	-	-	-	-	-	-
Solyc03g025410.4	101.56	104.86	107.6	103.31	103.33	101.36	70.33	73.31	71.03	31.46	31.67	32.03	2280	3301	4269	4411	2924	2092	1944	2578	1936	1130	872	710	TIC32	PREDICTED: short-chain dehydrogenase TIC 32, chloroplastic-like [Solanum lycopersicum]	-	-	-	-	-	-	-
Solyc03g025430.1	3.52	3.31	3.44	4.08	4.44	3.48	3.25	2.65	3.42	2.55	1.76	1.54	44	58	76	97	70	40	50	52	52	51	27	19	--	PREDICTED: uncharacterized protein LOC101256847 [Solanum lycopersicum]	-	-	-	-	-	-	-
Solyc03g025680.3	4.86	5.3	5.64	5.35	4.48	5.78	7.67	8.95	9.96	1.61	1.29	2.76	73.53	112.47	150.88	153.97	85.51	80.41	142.86	212.25	182.96	38.93	24	41.2	--	PAR-1c [Nicotiana tabacum]	-	-	-	-	-	-	-
Solyc03g025730.3	18.31	16.96	18.42	16.74	14.81	16.12	26.88	25.67	27.42	43.62	46.18	43.49	1032	1340	1834	1794	1052	835	1865	2266	1876	3933	3192	2420	TUBB1	PREDICTED: tubulin beta-1 chain [Solanum lycopersicum]	Cellular Processes	Transport and catabolism	ko04145//Phagosome	K07375	GO:0015630//microtubule cytoskeleton;GO:0043231//intracellular membrane-bounded organelle;GO:0043234//protein complex	GO:0005198//structural molecule activity;GO:0017111//nucleoside-triphosphatase activity;GO:0032550//purine ribonucleoside binding	GO:0006006//glucose metabolic process;GO:0006996//organelle organization;GO:0043623//cellular protein complex assembly;GO:0044763//single-organism cellular process;GO:0051603//proteolysis involved in cellular protein catabolic process
Solyc03g025760.4	4.66	3.99	4.58	4.52	3.48	4.62	4.05	4.31	4.61	1.29	1.35	1.43	138	166	240	255	130	126	148	200	166	61	49	42	--	PREDICTED: O-glucosyltransferase rumi homolog [Solanum lycopersicum]	-	-	-	-	-	-	-
Solyc03g025860.3	1.7	1.91	1.7	2.47	1.55	2.42	1.54	1.75	1.78	0.94	1.17	0.86	26	41	46	72	30	34	29	42	33	23	22	13	SEC22	PREDICTED: 25.3 kDa vesicle transport protein [Solanum lycopersicum]	Cellular Processes;Genetic Information Processing	Transport and catabolism;Folding, sorting and degradation	ko04145//Phagosome;ko04130//SNARE interactions in vesicular transport	K08517;K08517	-	-	-
Solyc03g026000.4	0.49	0.87	0.73	1.32	1.74	1.94	0.26	0.52	0.4	0.81	0.2	0.41	6	15	16	31	27	22	4	10	6	16	3	5	--	PREDICTED: uncharacterized protein LOC101244747 [Solanum lycopersicum]	-	-	-	-	-	-	-
Solyc03g026040.4	2.83	2.52	2.45	1.91	1.89	2.71	1.77	1.76	1.76	0.51	0.33	0.38	195	244	298	251	164	172	150	190	147	56	28	26	EMS1	PREDICTED: leucine-rich repeat receptor protein kinase EMS1 [Solanum lycopersicum]	-	-	-	-	GO:0031224//intrinsic component of membrane	GO:0004674//protein serine/threonine kinase activity;GO:0004871//signal transducer activity;GO:0016491//oxidoreductase activity;GO:0016787//hydrolase activity;GO:0032550//purine ribonucleoside binding	GO:0000280//nuclear division;GO:0001708//cell fate specification;GO:0006468//protein phosphorylation;GO:0009555//pollen development;GO:0009617//response to bacterium;GO:0009886//post-embryonic morphogenesis;GO:0044710//single-organism metabolic process;GO:0048437//floral organ development;GO:0050794//regulation of cellular process
Solyc03g026050.3	4.84	4.35	4.02	4.26	3.58	5.18	6.92	5.71	6.81	0.47	0.95	0.51	58	73	85	97	54	57	102	107	99	9	14	6	CET1	PREDICTED: CEN-like protein 1 [Solanum lycopersicum]	-	-	-	-	-	-	-
Solyc03g026120.3	6.53	7.62	8.83	8.09	9.06	9.68	5.04	5.28	4.7	45.54	40.03	45.55	248	406	593	585	434	338	236	314	217	2769	1866	1709	At2g45750	PREDICTED: probable methyltransferase PMT16 [Solanum lycopersicum]	-	-	-	-	-	-	-
Solyc03g026230.1	0.07	0.03	0.19	0.08	0.12	0.16	0.21	0.12	0.15	0.34	0.5	0.26	2	1	9	4	4	4	7	5	5	15	17	7	DTX49	PREDICTED: protein DETOXIFICATION 49 [Solanum lycopersicum]	-	-	-	-	GO:0031224//intrinsic component of membrane	GO:0015291//secondary active transmembrane transporter activity	GO:0044763//single-organism cellular process
Solyc03g031483.1	0	0.04	0.06	0.15	0.32	0.56	0	0	0	0	0	0	0	1	2	5	7	9	0	0	0	0	0	0	--	PREDICTED: fruit-specific protein-like [Solanum pennellii]	-	-	-	-	-	-	-
Solyc03g031510.4	0.23	0	0.2	0.85	0.64	0.5	0	0	0	0	0.28	0	2	0	3	14	7	4	0	0	0	0	3	0	--	PREDICTED: fruit-specific protein-like [Solanum pennellii]	-	-	-	-	-	-	-
Solyc03g031660.1	0	0	0	0	0.05	0.03	0	0.02	0	0.38	0.05	0.12	0	0	0	0	2	1	0	1	0	21	2	4	--	PREDICTED: uncharacterized protein LOC104646161 [Solanum lycopersicum]	-	-	-	-	-	-	-
Solyc03g031920.3	26.4	29.16	26.83	41.01	42.26	43.14	22.62	21.63	22.88	16.26	16.25	15.23	1306	2023	2346	3859	2635	1962	1378	1676	1374	1287	986	744	YSL7	PREDICTED: probable metal-nicotianamine transporter YSL7 isoform X1 [Solanum lycopersicum]	-	-	-	-	-	-	-
Solyc03g031990.4	1.76	1.7	1.53	1.92	1.28	1.03	1.77	1.21	1.48	0.57	0.63	0.75	50	68	77	104	46	27	62	54	51	26	22	21	PILS1	PREDICTED: protein PIN-LIKES 3-like [Solanum lycopersicum]	-	-	-	-	-	-	-
Solyc03g032040.3	7.7	7.11	7.54	6.85	6.32	7.08	7.45	7.12	7.27	21.76	20.35	20.84	428	554	741	724	443	362	510	620	491	1936	1388	1144	MSSP2	monosaccharide-sensing protein 2-like [Solanum lycopersicum]	-	-	-	-	GO:0031224//intrinsic component of membrane	GO:0022857//transmembrane transporter activity	GO:0044763//single-organism cellular process;GO:0051234//establishment of localization
Solyc03g033280.1	0.42	1	0.87	1.99	1.78	2.59	0.45	1.16	0.58	0.53	0.57	0.57	3	10	11	27	16	17	4	13	5	6	5	4	--	PREDICTED: MICOS complex subunit MIC60-like [Solanum pennellii]	-	-	-	-	-	-	-
Solyc03g033510.3	2.52	1.98	2.26	2.27	3.06	2.6	1.84	1.81	1.95	10.22	12.3	12.18	98	108	155	168	150	93	88	110	92	635	586	467	--	Armadillo repeat only 2 [Theobroma cacao]	-	-	-	-	-	-	-
Solyc03g033710.3	0.05	0.17	0.08	0.25	0.08	0.05	0	0	0.04	0	0	0	1	5	3	10	2	1	0	0	1	0	0	0	PER72	PREDICTED: peroxidase 72 [Solanum lycopersicum]	Metabolism;Metabolism;Metabolism	Global and overview maps;Global and overview maps;Biosynthesis of other secondary metabolites	ko01100//Metabolic pathways;ko01110//Biosynthesis of secondary metabolites;ko00940//Phenylpropanoid biosynthesis	K00430;K00430;K00430	-	-	-
Solyc03g033795.1	2.38	2.29	2.83	4.01	5.2	3.5	3.97	3.88	3.14	1.19	0.68	0.72	20	27	42	64	55	27	41	51	32	16	7	6	--	PREDICTED: protein HYPER-SENSITIVITY-RELATED 4-like [Capsicum annuum]	-	-	-	-	-	-	-
Solyc03g033840.4	13.31	12.82	11.79	18.68	19.25	18.59	7.2	6.5	5.99	7.48	6.48	6.9	434	586	679	1158	791	557	289	332	237	390	259	222	-	-	-	-	-	-	-	-	-
Solyc03g034020.4	5.94	6.27	5.69	7.86	5.95	6.84	3.1	2.96	3.2	1.88	2.06	2.11	294	435	497	739	371	311	189	229	192	149	125	103	PUB5	PREDICTED: U-box domain-containing protein 5-like [Solanum pennellii]	-	-	-	-	-	-	-
Solyc03g034060.4	1.38	1.27	1.2	1.51	1.36	1.25	1.39	1.16	1.25	0.12	0.28	0.28	64	82	98	133	79	53	79	84	70	9	16	13	PERK5	PREDICTED: proline-rich receptor-like protein kinase PERK4 [Solanum lycopersicum]	-	-	-	-	-	-	-
Solyc03g034070.1	25.89	24.58	32.21	27.8	30.31	29.01	24.45	20.11	22.22	11.4	14.75	12.64	166	221	365	339	245	171	193	202	173	117	116	80	--	PREDICTED: uncharacterized protein LOC107014352 [Solanum pennellii]	-	-	-	-	-	-	-
Solyc03g034220.3	5976.91	6150.87	6083.81	5882.22	6142.44	5920.31	5490.98	5721.58	5599.71	1935.4	2136.18	2039.58	93576	135025	168326	175153	121218	85208	105846	140312	106441	48483	41020	31529	RBCS-2A	ribulose bisphosphate carboxylase small chain 2A, chloroplastic [Solanum lycopersicum]	Metabolism;Metabolism;Metabolism;Metabolism	Global and overview maps;Global and overview maps;Carbohydrate metabolism;Energy metabolism	ko01100//Metabolic pathways;ko01200//Carbon metabolism;ko00630//Glyoxylate and dicarboxylate metabolism;ko00710//Carbon fixation in photosynthetic organisms	K01602;K01602;K01602;K01602	-	-	-
Solyc03g034230.3	6.83	6.89	7.33	7.79	5.83	7.5	7.64	8.93	8.55	1.17	0.84	0.85	106	150	201	230	114	107	146	217	161	29	16	13	--	Autophagy-related 2 [Gossypium arboreum]	-	-	-	-	-	-	-
Solyc03g034240.4	1.13	1.18	0.68	2.02	1.95	2.74	0.65	0.8	0.93	0.08	0	0.27	17	25	18	58	37	38	12	19	17	2	0	4	ABA4	PREDICTED: protein ABA DEFICIENT 4, chloroplastic-like isoform X1 [Solanum lycopersicum]	-	-	-	-	-	-	-
Solyc03g034320.3	0.37	0.32	0.39	0.24	0.19	0.49	0.13	0.18	0.1	0.05	0.07	0	9	11	17	11	6	11	4	7	3	2	2	0	--	PREDICTED: protein NtpR-like [Solanum pennellii]	-	-	-	-	-	GO:0003824//catalytic activity	-
Solyc03g034334.1	1.04	1.34	1.77	0.77	0.58	1.25	1.02	1.07	1.81	0.07	0	0	10	18	30	14	7	11	12	16	21	1	0	0	--	PREDICTED: non-specific lipid-transfer protein 2-like [Nicotiana attenuata]	-	-	-	-	-	-	-
Solyc03g034380.1	4.37	4.06	4.08	3.5	3.31	2.27	6.94	7.28	6.73	0.12	0.15	0.38	23	30	38	35	22	11	45	60	43	1	1	2	--	PREDICTED: non-specific lipid-transfer protein 2-like [Nicotiana tabacum]	-	-	-	-	-	-	-
Solyc03g034390.1	18.78	19.67	25.89	33.62	36.78	36.52	32.78	22.58	30.61	1	2.12	3.44	94	138	229	320	232	168	202	177	186	8	13	17	LTP-2	PREDICTED: non-specific lipid-transfer protein 2-like [Solanum pennellii]	-	-	-	-	-	-	-
Solyc03g034392.1	2.42	1.17	1.54	1.53	1.08	1.58	1.18	1.3	1.36	0.42	0.32	0.49	25	17	28	30	14	15	15	21	17	7	4	5	--	-	-	-	-	-	-	-	-
Solyc03g034400.3	9.47	9.68	9.61	7.05	7.84	8.22	9.59	10	9.61	2.02	1.59	1.87	272	390	488	385	284	217	339	450	335	93	56	53	DTX14	PREDICTED: protein DETOXIFICATION 14-like [Solanum lycopersicum]	-	-	-	-	-	-	-
Solyc03g043585.1	0	0.14	0	0	0	0	0.08	0	0	0.37	1.27	0.69	0	2	0	0	0	0	1	0	0	6	16	7	--	-	-	-	-	-	-	-	-
Solyc03g044120.1	0.52	0.54	0.68	0.4	0.7	0.44	0.65	0.54	0.73	0.18	0.26	0.08	13	19	30	19	22	10	20	21	22	7	8	2	TYDC1	PREDICTED: LOW QUALITY PROTEIN: tyrosine decarboxylase 1-like [Solanum lycopersicum]	Metabolism	Amino acid metabolism	ko00360//Phenylalanine metabolism	K22328	-	GO:0016829//lyase activity	GO:0019752//carboxylic acid metabolic process
Solyc03g044210.4	0.14	0.13	0.04	0.21	0.2	0.39	0.06	0.19	0.15	0	0.03	0	4	5	2	11	7	10	2	8	5	0	1	0	At2g28490	PREDICTED: vicilin-like seed storage protein At2g28490 [Solanum lycopersicum]	-	-	-	-	-	-	-
Solyc03g044480.3	6.71	6.28	7.28	7.76	7.38	8.37	6.25	5.27	4.84	1.44	0.4	1.27	96	126	184	211	133	110	110	118	84	33	7	18	KRP1	PREDICTED: cyclin-dependent kinase inhibitor 1-like isoform X2 [Solanum lycopersicum]	-	-	-	-	-	-	-
Solyc03g044797.1	0.62	0.68	1.01	1.08	0.98	0.82	1.55	1.27	1.41	0.64	0.28	0.14	9	14	26	30	18	11	28	29	25	15	5	2	AtMg00810	PREDICTED: uncharacterized mitochondrial protein AtMg00810-like [Solanum tuberosum]	-	-	-	-	-	-	-
Solyc03g044800.2	1.36	1.61	2.18	2.68	3.59	3.81	0.92	1.44	1.02	0.78	0.37	1.03	12	20	34	45	40	31	10	20	11	11	4	9	PIR7A	PREDICTED: methylesterase 10-like isoform X1 [Solanum pennellii]	-	-	-	-	-	-	-
Solyc03g044810.2	11.81	12.8	12.7	14.54	14.28	13.6	8.16	10.27	12.76	4.28	4.72	4.09	91.13	138.51	173.18	213.38	138.83	96.44	77.56	124.17	119.51	52.83	44.62	31.12	MES2	PREDICTED: methylesterase 3 isoform X2 [Solanum lycopersicum]	-	-	-	-	-	-	-
Solyc03g044820.4	8.24	6.22	5.88	8.22	5.3	6.23	4.27	7.62	6.49	2.09	3.02	2.3	69	73	87	131	56	48	44	100	66	28	31	19	PIR7A	PREDICTED: salicylic acid-binding protein 2 isoform X1 [Solanum lycopersicum]	-	-	-	-	-	-	-
Solyc03g044830.4	0.21	0.25	0.33	0.33	0.19	0.23	0.11	0.09	0.14	0.04	0.03	0	6	10	17	18	7	6	4	4	5	2	1	0	JGB	PREDICTED: myosin heavy chain kinase B-like [Solanum lycopersicum]	-	-	-	-	-	-	-
Solyc03g045070.1	14.86	15.34	13.09	17.5	15.61	15.8	26.29	27.1	25.43	6.42	6.51	6.62	357	517	556	800	473	349	778	1020	742	247	192	157	AMT1-3	ammonium transporter 1 member 3 [Solanum lycopersicum]	-	-	-	-	GO:0031224//intrinsic component of membrane	GO:0015077//monovalent inorganic cation transmembrane transporter activity	GO:0015696//ammonium transport
Solyc03g045080.3	0.04	0.04	0.09	0.14	0.16	0.11	0.02	0.04	0	0	0	0	2	3	8	13	10	5	1	3	0	0	0	0	GEX3	PREDICTED: protein GAMETE EXPRESSED 3 [Solanum pennellii]	-	-	-	-	-	-	-
Solyc03g046270.4	1.19	1.13	1.3	1.1	0.85	1.34	0.8	0.94	0.62	0.42	0.23	0.52	30	40	58	53	27	31	25	37	19	17	7	13	TBL19	PREDICTED: protein trichome birefringence-like 19 [Solanum lycopersicum]	-	-	-	-	-	-	-
Solyc03g046320.4	0.4	0	0.07	0.55	0.42	0.57	0	0	0	0	0	0	3	0	1	8	4	4	0	0	0	0	0	0	--	PREDICTED: stress-induced protein KIN2-like [Solanum lycopersicum]	-	-	-	-	-	-	-
Solyc03g046580.1	1.67	0.94	1.27	1.36	1.41	1.25	0.84	0.81	0.61	0.14	0	0	29	23	39	45	31	20	18	22	13	4	0	0	--	PREDICTED: formin-like protein 3 [Solanum lycopersicum]	-	-	-	-	-	-	-
Solyc03g051790.3	9.55	10.65	10.45	10.89	11.38	10.19	20.46	19.73	20.64	25.23	23.7	24.36	493	771	954	1070	741	484	1301	1596	1294	2085	1501	1242	--	PREDICTED: uncharacterized protein LOC101260514 [Solanum lycopersicum]	-	-	-	-	-	-	-
Solyc03g051960.4	0.23	0.18	0.06	0.34	0.27	0.4	0.23	0.31	0.33	0	0.12	0	8	9	4	23	12	13	10	17	14	0	5	0	FAR2	PREDICTED: fatty acyl-CoA reductase 2 [Solanum lycopersicum]	Cellular Processes;Metabolism	Transport and catabolism;Lipid metabolism	ko04146//Peroxisome;ko00073//Cutin, suberine and wax biosynthesis	K13356;K13356	-	GO:0016620//oxidoreductase activity, acting on the aldehyde or oxo group of donors, NAD or NADP as acceptor	-
Solyc03g058370.2	0	0	0.03	2.98	2.69	3.26	0.05	0	0	0.21	0.23	0.52	0	0	1	100	60	53	1	0	0	6	5	9	-	-	-	-	-	-	-	-	-
Solyc03g058910.3	7.68	8.69	8.9	5.83	7.4	4.78	4.34	4.04	4.49	1.53	2.74	2.59	210	333	430	303	255	120	146	173	149	67	92	70	LAT56	probable pectate lyase P56 precursor [Solanum lycopersicum]	Metabolism	Carbohydrate metabolism	ko00040//Pentose and glucuronate interconversions	K01728	-	-	-
Solyc03g059270.4	2.93	3.32	2.87	4.42	4.19	5.06	3.65	3.74	4.65	1.27	0.26	1.38	56	89	97	161	101	89	86	112	108	39	6	26	WIP2	PREDICTED: zinc finger protein WIP2 [Solanum lycopersicum]	-	-	-	-	-	-	-
Solyc03g059390.3	2.88	3.66	3.44	4.41	2.82	4.5	3.53	2.67	2.89	1.93	2.35	1.43	55	98	116	160	68	79	83	80	67	59	55	27	TET2	PREDICTED: tetraspanin-2-like [Solanum lycopersicum]	-	-	-	-	-	-	-
Solyc03g060510.4	4.55	5.43	4.33	6.42	5.15	5.48	2.16	2.78	2.66	2.07	2	2.12	113	189	190	303	161	125	66	108	80	82	61	52	--	PREDICTED: uncharacterized membrane protein YjcL-like isoform X1 [Solanum pennellii]	-	-	-	-	-	-	-
Solyc03g063140.4	0.1	0.14	0.17	0.21	0.16	0.43	0.08	0.13	0	0.93	1.37	1	1	2	3	4	2	4	1	2	0	15	17	10	AS2	PREDICTED: LOB domain-containing protein 6-like [Solanum lycopersicum]	-	-	-	-	-	-	-
Solyc03g063730.4	9.07	7.42	9.28	9.14	7.95	10.29	8.62	8.6	7.99	1.85	1.76	1.84	260	298	470	498	287	271	304	386	278	85	62	52	DTX21	PREDICTED: protein DETOXIFICATION 21 [Solanum lycopersicum]	-	-	-	-	-	-	-
Solyc03g065200.4	0.66	0.66	0.76	1.02	0.52	0.85	0.63	0.86	0.7	0.04	0.15	0.1	28	39	57	82	28	33	33	57	36	3	8	4	EDR2L	PREDICTED: protein ENHANCED DISEASE RESISTANCE 2-like [Nicotiana sylvestris]	-	-	-	-	-	-	-
Solyc03g070390.3	0.95	1.17	1.76	2.55	2.85	3.3	1.13	1.94	1.53	1.3	1.24	0.88	22	38	72	112	83	70	32	70	43	48	35	20	UPTG1	PREDICTED: alpha-1,4-glucan-protein synthase [UDP-forming] 1-like [Solanum lycopersicum]	Metabolism	Carbohydrate metabolism	ko00520//Amino sugar and nucleotide sugar metabolism	K13379	-	-	-
Solyc03g071750.3	3.96	3.88	4.78	4.11	4.46	4.5	4.31	3.81	3.36	1.98	2.23	1.99	139	191	296	274	197	145	186	209	143	111	96	69	PDPK2	PREDICTED: 3-phosphoinositide-dependent protein kinase 2-like isoform X1 [Solanum lycopersicum]	-	-	-	-	-	GO:0004672//protein kinase activity;GO:0032550//purine ribonucleoside binding	GO:0006464//cellular protein modification process;GO:0006796//phosphate-containing compound metabolic process
Solyc03g077920.1	9.57	9.72	8.6	10.94	8.17	9.4	9.35	8.25	7.94	4.04	3.6	4.23	394	561	626	857	424	356	474	532	397	266	182	172	FTIP1	PREDICTED: FT-interacting protein 1 [Solanum lycopersicum]	-	-	-	-	-	-	-
Solyc03g078090.4	1.12	1.29	1.45	1.59	1.57	1.68	1.26	1.03	0.95	0.41	0.19	0.5	34	55	78	92	60	47	47	49	35	20	7	15	PME51	PREDICTED: probable pectinesterase/pectinesterase inhibitor 51 [Solanum lycopersicum]	-	-	-	-	-	-	-
Solyc03g078100.3	7.9	6.98	7.1	6.71	7.33	6.61	12.49	13.14	13.69	22.87	24.99	24.35	287	356	456	464	336	221	559	748	604	1330	1114	874	PME51	PREDICTED: probable pectinesterase/pectinesterase inhibitor 51 [Solanum lycopersicum]	-	-	-	-	-	-	-
Solyc03g078150.3	4.17	4.38	3.79	5.52	5.74	5.97	4.29	3.94	4.02	15.04	15.32	16.46	158	233	254	398	274	208	200	234	185	912	712	616	AVT1A	PREDICTED: vacuolar amino acid transporter 1 isoform X1 [Solanum lycopersicum]	-	-	-	-	-	-	-
Solyc03g078240.3	1.07	0.12	0.53	0.27	0.68	0.37	0.28	0.27	0.32	0.11	0.14	0.17	25	4	22	12	20	8	8	10	9	4	4	4	UGT94E5	PREDICTED: beta-D-glucosyl crocetin beta-1,6-glucosyltransferase-like [Solanum pennellii]	Metabolism	Global and overview maps	ko01110//Biosynthesis of secondary metabolites	K21354	-	-	-
Solyc03g078260.3	0.35	0.28	0.13	1.35	1.63	1.39	0.09	0.3	0.29	0	0.03	0	9	10	6	66	53	33	3	12	9	0	1	0	PAE8	PREDICTED: pectin acetylesterase 8-like [Solanum lycopersicum]	-	-	-	-	-	-	-
Solyc03g078360.1	1.16	0.9	0.74	1.13	0.98	1.05	0.69	0.65	0.6	0.44	0.51	0.29	48	52	54	89	51	40	35	42	30	29	26	12	LECRK1	PREDICTED: G-type lectin S-receptor-like serine/threonine-protein kinase LECRK1 [Solanum lycopersicum]	-	-	-	-	-	-	-
Solyc03g078385.1	0.11	0.12	0.09	0.09	0.52	0.41	0.13	0.1	0.18	0.03	0	0.05	2	3	3	3	12	7	3	3	4	1	0	1	RE2	PREDICTED: uncharacterized mitochondrial protein AtMg00810-like [Solanum pennellii]	-	-	-	-	-	-	-
Solyc03g078490.4	2.03	2.1	2.09	3.06	3.19	2.57	2.79	2.76	1.98	1.41	1.17	1.23	55	80	100	158	109	64	93	117	65	61	39	33	UGT85K4	PREDICTED: 7-deoxyloganetin glucosyltransferase-like [Solanum lycopersicum]	Metabolism;Metabolism	Global and overview maps;Global and overview maps	ko01100//Metabolic pathways;ko01110//Biosynthesis of secondary metabolites	K21374;K21374	-	GO:0016757//transferase activity, transferring glycosyl groups	-
Solyc03g078650.4	18.11	18.61	17.4	20.5	20.79	21.47	14.74	16.58	14.48	10.59	10.11	10.19	479	690	813	1031	693	522	480	687	465	448	328	266	--	PREDICTED: uncharacterized protein LOC101260516 [Solanum lycopersicum]	-	-	-	-	-	-	-
Solyc03g078700.2	0.32	0.31	0.43	1.51	0.09	0.82	0.18	0.07	0.53	0.13	0.09	0	3	4	7	26.6	1	7	2	1	6	2	1	0	--	-	-	-	-	-	-	-	-
Solyc03g078830.1	5.84	6.56	6.49	8.18	8.37	8.87	5.77	4.79	5.31	2.56	1.92	2.12	134	211	263	357	242	187	163	172	148	94	54	48	At3g47200	PREDICTED: UPF0481 protein At3g47200-like [Solanum lycopersicum]	-	-	-	-	-	-	-
Solyc03g079910.3	2.89	2.98	2.99	3.88	3.26	4.2	3.11	2.15	2.78	1.72	1.5	1.58	83	120	152	212	118	111	110	97	97	79	53	45	DAR2	PREDICTED: protein DA1-related 2-like isoform X1 [Solanum lycopersicum]	-	-	-	-	-	-	-
Solyc03g079960.4	4.45	2.78	3.89	6.02	4.73	5.3	4.11	2.49	3.26	2.89	2.33	2.47	73	64	113	188	98	80	83	64	65	76	47	40	TL1	PREDICTED: thaumatin-like protein 1b [Solanum lycopersicum]	-	-	-	-	-	-	-
Solyc03g079970.1	0.13	0.19	0	0.35	0.52	0.14	0	0	0.32	0	0	0	1	2	0	5	5	1	0	0	3	0	0	0	--	PREDICTED: uncharacterized protein LOC101256263 [Solanum lycopersicum]	-	-	-	-	-	-	-
Solyc03g080010.3	12.14	9.35	10.88	11.21	11.27	11.75	8.75	8.64	8.13	5.97	5.1	5.58	699	755	1107	1227	818	622	620	779	568	550	360	317	mutS2	PREDICTED: endonuclease MutS2 [Solanum pennellii]	-	-	-	-	-	-	-
Solyc03g080020.4	3.13	3.05	3.26	2.7	2.08	2.05	3.79	2.91	2.86	1.25	0.74	0.98	55	75	101	90	46	33	82	80	61	35	16	17	At1g18000	PREDICTED: UNC93-like protein 1 [Solanum lycopersicum]	-	-	-	-	-	-	-
Solyc03g080180.4	97.48	98.03	91.02	128.54	132.23	130.15	108.21	97.63	106.91	55.25	52.61	52.96	2446	3449	4036	6134	4182	3002	3343	3837	3257	2218	1619	1312	COMT	PREDICTED: caffeic acid 3-O-methyltransferase [Solanum lycopersicum]	Metabolism;Metabolism;Metabolism	Global and overview maps;Global and overview maps;Biosynthesis of other secondary metabolites	ko01100//Metabolic pathways;ko01110//Biosynthesis of secondary metabolites;ko00940//Phenylpropanoid biosynthesis	K13066;K13066;K13066	-	GO:0005515//protein binding;GO:0008171//O-methyltransferase activity	GO:0008152//metabolic process
Solyc03g081230.1	10.49	9.97	10.2	8.63	9.25	7.22	10.63	11.62	9.45	1.57	2.27	2.36	117	156	201	183	130	74	146	203	128	28	31	26	NHL26	PREDICTED: NDR1/HIN1-like protein 12 [Solanum lycopersicum]	-	-	-	-	-	-	-
Solyc03g081250.3	0.08	0.06	0.07	0.16	0.17	0.14	0	0.05	0.07	0	0.03	0	2	2	3	7	5	3	0	2	2	0	1	0	SBT3.4	PREDICTED: LOW QUALITY PROTEIN: subtilisin-like protease SBT3.3 [Solanum pennellii]	-	-	-	-	-	-	-
Solyc03g081330.1	5.16	2.21	3.5	4.45	3.6	4.94	3.18	2.63	3.4	0.9	1.18	1.67	25	15	30	41	22	22	19	20	20	7	7	8	--	PREDICTED: uncharacterized protein LOC107014669 [Solanum pennellii]	-	-	-	-	-	-	-
Solyc03g082420.3	2.28	1.75	1.32	1.32	1.07	0.7	1.66	1.49	1.44	3.94	3.67	3.14	39	42	40	43	23	11	35	40	30	108	77	53	HSP21	small heat shock protein, chloroplastic [Solanum lycopersicum]	Genetic Information Processing	Folding, sorting and degradation	ko04141//Protein processing in endoplasmic reticulum	K13993	GO:0009536//plastid	-	GO:0009408//response to heat
Solyc03g082470.4	1.63	1.31	1.58	1.6	1.7	1.81	1.06	1.15	1.16	0.36	0.43	0.22	105	118	180	196	138	107	84	116	91	37	34	14	-	-	-	-	-	-	-	-	-
Solyc03g082620.4	26.96	28.73	26.73	31.88	32.45	33.12	36.13	36.76	35.45	12.27	12.75	12.69	1160	1733	2032	2609	1760	1310	1914	2477	1852	845	673	539	YSL3	PREDICTED: metal-nicotianamine transporter YSL2-like isoform X1 [Solanum lycopersicum]	-	-	-	-	-	-	-
Solyc03g082640.3	2.07	1.73	1.81	2.27	1.92	2.49	1.23	1.68	1.81	0.76	1.02	1.36	48	56	74	100	56	53	35	61	51	28	29	31	At2g46620	PREDICTED: AAA-ATPase At2g46620-like [Solanum lycopersicum]	-	-	-	-	-	GO:0016787//hydrolase activity	-
Solyc03g082660.3	41.24	39.58	39.23	45.82	43.24	45.74	55.05	55.67	54.28	93.76	91.47	92.62	2358.97	3174.66	3965.76	4984.84	3117.53	2405.24	3876.94	4988.2	3769.54	8581.62	6417.27	5231.1	mfsd5	PREDICTED: molybdate-anion transporter [Solanum lycopersicum]	-	-	-	-	GO:0031224//intrinsic component of membrane	-	GO:0015698//inorganic anion transport
Solyc03g083000.3	12.23	10.08	11.62	10.78	9.42	12.11	9.38	10.24	9.73	5.02	4.97	4.02	379	438	636	635	368	345	358	497	366	249	189	123	--	PREDICTED: uncharacterized protein LOC101261694 [Solanum lycopersicum]	-	-	-	-	-	-	-
Solyc03g083050.3	2.58	1.54	1.16	2.37	2.43	2.03	0.73	0.96	1.43	1.16	0.83	0.79	43	36	34	75	51	31	15	25	29	31	17	13	--	DUF688 domain-containing protein [Cephalotus follicularis]	-	-	-	-	-	-	-
Solyc03g083090.4	18.19	16.88	16.16	19.77	18.89	18.53	14.76	15.02	15.1	46.47	46.11	46.49	784	1020	1231	1620	1026	734	783	1014	790	3204	2437	1978	SS1	PREDICTED: soluble starch synthase 1, chloroplastic/amyloplastic isoform X1 [Solanum lycopersicum]	Metabolism;Metabolism;Metabolism	Global and overview maps;Global and overview maps;Carbohydrate metabolism	ko01100//Metabolic pathways;ko01110//Biosynthesis of secondary metabolites;ko00500//Starch and sucrose metabolism	K00703;K00703;K00703	-	-	-
Solyc03g083400.3	21.26	19.63	20.86	22.05	24.54	22.19	10.03	10.45	11.2	61.88	58.36	58.53	444	575	770	876	646	426	258	342	284	2068	1495	1207	CO3	PREDICTED: zinc finger protein CONSTANS-LIKE 6 isoform X1 [Solanum lycopersicum]	-	-	-	-	-	-	-
Solyc03g083460.3	2.92	4.45	3.19	6.62	5.61	6.04	3.64	2.73	2.93	1.75	1.53	2.35	73	156	141	315	177	139	112	107	89	70	47	58	ATL22	PREDICTED: RING-H2 finger protein ATL22-like [Solanum lycopersicum]	-	-	-	-	-	GO:0005488//binding	-
Solyc03g083570.3	21.39	22.77	21.05	24.6	19.44	21.41	22.74	23.23	19.08	9.61	11.2	11.36	288	430	501	630	330	265	377	490	312	207	185	151	LPA2	PREDICTED: protein LOW PSII ACCUMULATION 2, chloroplastic [Solanum lycopersicum]	-	-	-	-	-	-	-
Solyc03g083650.4	7.15	7.35	7.24	5.25	4.98	5.53	4.78	4.68	4.1	1.86	1.83	1.99	204	294	365	285	179	145	168	209	142	85	64	56	UGT709C2	PREDICTED: 7-deoxyloganetic acid glucosyltransferase-like [Solanum lycopersicum]	Metabolism	Global and overview maps	ko01110//Biosynthesis of secondary metabolites	K21373	-	-	-
Solyc03g083710.1	0.49	2.02	1.72	2.47	1.94	1.49	0.48	0.31	1.05	0.55	0.4	0.5	5	29	31	48	25	14	6	5	13	9	5	5	PMEI11	PREDICTED: 21 kDa protein-like [Solanum lycopersicum]	-	-	-	-	-	-	-
Solyc03g083730.1	1.61	2.44	2.31	1.5	1.13	0.83	1.47	1.09	1.8	0.3	0.54	0.19	17	36	43	30	15	8	19	18	23	5	7	2	PMEI11	PREDICTED: 21 kDa protein-like [Solanum lycopersicum]	-	-	-	-	-	-	-
Solyc03g083770.1	128.36	129.6	132.69	428.69	437.33	439.67	69.45	73.42	80.42	42.95	49.57	48.04	1345	1904	2457	8543	5776	4235	896	1205	1023	720	637	497	PMEI11	PREDICTED: 21 kDa protein-like [Solanum lycopersicum]	-	-	-	-	-	-	-
Solyc03g083810.4	0	0.07	0	0.68	0.41	0.56	0.04	0.2	0.08	0.03	0	0	0	2	0	25	10	10	1	6	2	1	0	0	MAIL3	PREDICTED: serine/threonine-protein phosphatase 7 long form homolog [Solanum pennellii]	-	-	-	-	-	-	-
Solyc03g083880.4	0.29	0.28	0.33	0.57	0.31	0.74	0.2	0.28	0.16	0.06	0.16	0.15	6	8	12	22	8	14	5	9	4	2	4	3	NAC007	PREDICTED: NAC domain-containing protein 7 [Solanum pennellii]	-	-	-	-	-	-	-
Solyc03g083900.4	3.7	2.64	3.83	3.36	3.39	3.97	3.49	3.98	4.25	7.61	6.57	7.81	142	142	260	245	164	140	165	239	198	467	309	296	SKS1	PREDICTED: monocopper oxidase-like protein SKS1 [Solanum lycopersicum]	-	-	-	-	-	-	-
Solyc03g083998.1	0.15	0	0	0	0	0	0	0	0	1.26	1.64	1.25	1	0	0	0	0	0	0	0	0	13	13	8	EARLI1	PREDICTED: 14 kDa proline-rich protein DC2.15-like [Solanum lycopersicum]	-	-	-	-	-	-	-
Solyc03g093080.3	1.39	0.58	0.72	0.23	0.78	0.65	0.74	0.68	0.64	2	1.46	1.58	26.17	15.32	24.13	8.19	18.58	11.29	17.24	20.08	14.72	60.48	33.7	29.43	XTH23	PREDICTED: probable xyloglucan endotransglucosylase/hydrolase protein 23 [Solanum lycopersicum]	Environmental Information Processing	Signal transduction	ko04075//Plant hormone signal transduction	K14504	GO:0005576//extracellular region;GO:0030312//external encapsulating structure	GO:0016758//transferase activity, transferring hexosyl groups;GO:0016787//hydrolase activity	GO:0044042//glucan metabolic process;GO:0045229//external encapsulating structure organization
Solyc03g093110.3	0.66	0.38	0.52	0.14	0.34	0.2	0.2	0.27	0.36	0.65	0.54	0.5	19.44	15.74	26.96	7.98	12.71	5.41	7.41	12.63	12.75	30.7	19.51	14.66	XTH23	PREDICTED: probable xyloglucan endotransglucosylase/hydrolase protein 23 [Solanum lycopersicum]	Environmental Information Processing	Signal transduction	ko04075//Plant hormone signal transduction	K14504	GO:0005576//extracellular region;GO:0030312//external encapsulating structure	GO:0016758//transferase activity, transferring hexosyl groups;GO:0016787//hydrolase activity	GO:0044042//glucan metabolic process;GO:0045229//external encapsulating structure organization
Solyc03g093180.1	6.56	6.32	6.42	4.35	2.98	4.73	6.79	5.99	5.69	0.69	0.83	0.69	77	104	133	97	44	51	98	110	81	13	12	8	PEX11B	PREDICTED: peroxisomal membrane protein 11B [Solanum lycopersicum]	-	-	-	-	GO:0031231//intrinsic component of peroxisomal membrane	GO:0005515//protein binding	GO:0006739//NADP metabolic process;GO:0007031//peroxisome organization;GO:0032535//regulation of cellular component size
Solyc03g093360.3	39.23	37.34	36.76	45.05	45.45	45.64	53.43	53.78	51.99	411.68	439.34	414.16	619	826	1025	1352	904	662	1038	1329	996	10393	8502	6452	PLAT1	PREDICTED: PLAT domain-containing protein 3-like [Solanum lycopersicum]	-	-	-	-	-	-	-
Solyc03g093400.2	11.58	11.06	12.45	10.28	10.29	10.06	13.54	14.12	13.94	2.52	2.32	2.44	451	604	857	761	505	360	649	861	659	157	111	94	HEX6	PREDICTED: hexose carrier protein HEX6 [Solanum lycopersicum]	-	-	-	-	GO:0031224//intrinsic component of membrane	GO:0022857//transmembrane transporter activity	GO:0044763//single-organism cellular process;GO:0051234//establishment of localization
Solyc03g093450.3	6.79	6.35	6.23	6.51	6.2	6.54	4.88	4.85	4.81	1.82	1.83	1.45	350	459	568	639	403	310	310	392	301	150	116	74	PUB35	PREDICTED: U-box domain-containing protein 35-like [Solanum lycopersicum]	-	-	-	-	-	-	-
Solyc03g093460.3	10.84	10.04	10.12	6.98	5.77	8.09	8.06	8.04	7.35	2.42	3.29	3.36	271	352	447	332	182	186	248	315	223	97	101	83	IMK3	PREDICTED: putative kinase-like protein TMKL1 [Solanum lycopersicum]	-	-	-	-	-	GO:0016772//transferase activity, transferring phosphorus-containing groups	GO:0006796//phosphate-containing compound metabolic process
Solyc03g093550.1	13.08	11.19	9.96	5.75	4.91	5.52	8.27	6.98	8.1	2.63	2.52	1.77	165	198	222	138	78	64	128.52	138	124	53	39	22	ERF5	PREDICTED: ethylene-responsive transcription factor 5-like [Solanum lycopersicum]	-	-	-	-	-	-	-
Solyc03g094070.4	2.19	1.25	3.05	2.45	2.77	4.91	2.84	2.42	2.88	1.46	1.54	1.48	15	12	37	32	24	31	24	26	24	16	13	10	MED31	PREDICTED: mediator of RNA polymerase II transcription subunit 31 isoform X2 [Solanum tuberosum]	-	-	-	-	-	-	-
Solyc03g095310.3	1.07	0.83	0.69	0.28	0.35	0.45	1.91	1.58	1.25	1.7	1.65	2.02	36	39	41	18	15	14	79	83	51	91	68	67	CYP714A1	PREDICTED: cytochrome P450 714A1-like [Solanum lycopersicum]	-	-	-	-	-	GO:0016491//oxidoreductase activity;GO:0046906//tetrapyrrole binding;GO:0046914//transition metal ion binding	GO:0044710//single-organism metabolic process
Solyc03g095330.3	1.86	1.32	1.37	1.73	0.91	1.4	0.81	0.64	1.18	0.27	0.47	0.58	13	13	17	23	8	9	7	7	10	3	4	4	--	-	-	-	-	-	-	-	-
Solyc03g095500.3	4.42	3.75	2.54	4.69	5.38	4.06	5.82	4.57	5.9	1.57	1.62	1.54	58	69	59	117	89	49	94	94	94	33	26	20	Os01g0168200	PREDICTED: thioredoxin H4-1 [Solanum lycopersicum]	-	-	-	-	-	-	-
Solyc03g095940.1	71.23	73.29	75.92	109.36	105.73	104.82	83.92	86.8	87.5	18.37	23.69	19.54	635	916	1196	1854	1188	859	921	1212	947	262	259	172	LBD21	PREDICTED: LOB domain-containing protein 21 [Solanum lycopersicum]	-	-	-	-	-	-	-
Solyc03g095950.3	1.49	0.97	1.27	1.46	1.67	1.25	1.21	1.56	1.06	0.85	0.72	0.27	22	20	33	41	31	17	22	36	19	20	13	4	--	-	-	-	-	-	-	-	-
Solyc03g095970.3	0.37	0.53	0.48	0.42	0.59	0.46	0.26	0.41	0.17	2.02	1.55	2.31	7	14	16	15	14	8	6	12	4	61	36	43	SDR3b	PREDICTED: short-chain dehydrogenase reductase 3b-like [Solanum pennellii]	-	-	-	-	-	GO:0003824//catalytic activity	GO:0044710//single-organism metabolic process
Solyc03g095980.3	1.16	0.94	1.12	1.3	1.18	1.98	1.48	1.43	1.63	0.26	0.34	0.59	14	16	24	30	18	22	22	27	24	5	5	7	BHLH51	PREDICTED: transcription factor bHLH51-like [Solanum lycopersicum]	-	-	-	-	-	-	GO:0010467//gene expression;GO:0034645//cellular macromolecule biosynthetic process
Solyc03g096050.3	5.94	4.7	5.71	5.22	6.14	6.17	5.26	6.02	5.94	1.51	1.31	1.75	155	172	263	259	202	148	169	246	188	63	42	45	At5g05600	PREDICTED: protein DOWNY MILDEW RESISTANCE 6 [Solanum lycopersicum]	-	-	-	-	-	-	-
Solyc03g096150.3	0	0.05	0.12	0.33	0.56	0.6	0.11	0.09	0	0.13	0	0	0	1	3	9	10.29	8	2	2	0	3	0	0	At3g11230	PREDICTED: protein yippee-like [Solanum lycopersicum]	-	-	-	-	-	-	-
Solyc03g096350.3	5.06	4.31	4	4.76	4.28	4.89	3.62	3.89	3.28	2.14	1.99	2.04	108	129	151	193	115	96	95	130	85	73	52	43	DIVARICATA	PREDICTED: transcription factor DIVARICATA-like [Solanum lycopersicum]	-	-	-	-	-	-	-
Solyc03g096380.3	19.73	19.1	18.68	21.65	21.52	20.24	9.99	9.82	9.56	3.72	3.71	3.41	563	764	942	1175	774	531	351	439	331	170	130	96	PROT2	proline transporter 2 [Solanum lycopersicum]	-	-	-	-	-	-	-
Solyc03g096390.3	7.87	7.67	6.99	7.06	5.56	6.17	10.06	10.37	9.44	2.82	2.74	3.49	265	362	416	452	236	191	417	547	386	152	113	116	PROT1	proline transporter 1 [Solanum lycopersicum]	-	-	-	-	GO:0031224//intrinsic component of membrane	-	-
Solyc03g096460.4	51.14	52.84	54.66	63.96	62.42	67.75	60.65	55.3	57.42	23.58	26.01	26.12	702	1017	1326	1670	1080	855	1025	1189	957	518	438	354	PLAT2	wound/stress protein precursor [Solanum lycopersicum]	-	-	-	-	-	-	-
Solyc03g096730.3	68.28	70.27	73.91	83.18	81.83	82.84	115.35	116.07	120.43	245.52	263.2	257.11	1953	2818	3736	4525	2950	2178	4062	5200	4182	11236	9233	7261	CYT1	GDP-mannose pyrophosphorylase [Solanum lycopersicum]	Metabolism;Metabolism;Metabolism;Metabolism	Global and overview maps;Global and overview maps;Carbohydrate metabolism;Carbohydrate metabolism	ko01100//Metabolic pathways;ko01110//Biosynthesis of secondary metabolites;ko00520//Amino sugar and nucleotide sugar metabolism;ko00051//Fructose and mannose metabolism	K00966;K00966;K00966;K00966	-	GO:0016772//transferase activity, transferring phosphorus-containing groups	GO:0008152//metabolic process
Solyc03g096760.1	3.23	3.03	4.03	3.84	4.04	3.69	4.83	3.25	4.75	0.95	1.8	0.52	19	25	42	43	30	20	35	30	34	9	13	3	LSU2	PREDICTED: protein RESPONSE TO LOW SULFUR 3-like [Nicotiana attenuata]	-	-	-	-	-	-	-
Solyc03g096780.1	49.81	54.12	50.94	95.73	95.45	98.66	85.01	89.17	89.81	19.46	26.07	26.25	296	451	535	1082	715	539	622	830	648	185	190	154	LSU2	PREDICTED: protein RESPONSE TO LOW SULFUR 3-like [Nicotiana attenuata]	-	-	-	-	-	-	-
Solyc03g097030.3	8.14	7.1	7.64	6.29	5.98	7.24	11.57	12.29	11.72	13.81	14.59	13.33	313	383	519	460	290	256	548	740	547	850	688	506	4CL3	4-coumarate--CoA ligase [Solanum lycopersicum]	Metabolism;Metabolism;Metabolism;Metabolism;Metabolism	Global and overview maps;Global and overview maps;Biosynthesis of other secondary metabolites;Amino acid metabolism;Metabolism of cofactors and vitamins	ko01100//Metabolic pathways;ko01110//Biosynthesis of secondary metabolites;ko00940//Phenylpropanoid biosynthesis;ko00360//Phenylalanine metabolism;ko00130//Ubiquinone and other terpenoid-quinone biosynthesis	K01904;K01904;K01904;K01904;K01904	-	GO:0016405//CoA-ligase activity;GO:0016703//oxidoreductase activity, acting on single donors with incorporation of molecular oxygen, incorporation of one atom of oxygen (internal monooxygenases or internal mixed function oxidases);GO:0032550//purine ribonucleoside binding	GO:0006725//cellular aromatic compound metabolic process;GO:0009411//response to UV;GO:0009813//flavonoid biosynthetic process;GO:0010208//pollen wall assembly;GO:0034285//response to disaccharide;GO:0044710//single-organism metabolic process
Solyc03g097050.3	3.95	3.93	4.18	3.68	4.19	3.81	2.63	2.78	2.67	7.19	7.96	8.28	273	381	511	484	365	242	224	301	224	795	675	565	CSLD2	PREDICTED: cellulose synthase-like protein D3 [Solanum lycopersicum]	-	-	-	-	GO:0031224//intrinsic component of membrane	GO:0016759//cellulose synthase activity	GO:0030243//cellulose metabolic process
Solyc03g097170.3	4.46	4.91	4.94	4.57	6.11	4.46	3.91	3.39	3.47	1.45	1.74	1.59	125	193	245	244	216	115	135	149	118	65	60	44	--	PREDICTED: cinnamoyl-CoA reductase-like SNL6 [Solanum lycopersicum]	-	-	-	-	-	GO:0016616//oxidoreductase activity, acting on the CH-OH group of donors, NAD or NADP as acceptor	GO:0044710//single-organism metabolic process
Solyc03g097230.1	6.98	8.49	7.9	4.76	5.15	6.53	6.95	6.34	5.51	2.09	1.52	1	71	121	142	92	66	61	87	101	68	34	19	10	GGACT	gamma-glutamylcyclotransferase-like [Dorcoceras hygrometricum]	-	-	-	-	-	-	-
Solyc03g097320.3	6.77	6.24	6.27	5.92	6.65	6.99	6.4	7.63	7.03	2.17	2.81	1.67	218	282	357	363	270	207	254	385	275	112	111	53	SIGA	PREDICTED: RNA polymerase sigma factor sigA [Solanum lycopersicum]	-	-	-	-	-	-	-
Solyc03g097420.3	0.43	0.43	0.93	0.82	1.17	0.47	0.63	0.28	0.79	1.57	2.26	1.85	5	7	19	18	17	5	9	5	11	29	32	21	HVA22E	PREDICTED: HVA22-like protein e [Solanum lycopersicum]	-	-	-	-	-	-	-
Solyc03g097430.1	3.91	2.91	3.87	4.3	4.23	4.06	1.88	3.06	1.9	1.83	2.03	1.71	44	46	77	92	60	42	26	54	26	33	28	19	--	DUF4408 domain-containing protein [Cephalotus follicularis]	-	-	-	-	-	-	-
Solyc03g097570.3	0.41	0.51	0.23	0.83	0.61	0.45	0.17	0.29	0.25	0.06	0.04	0.16	8	14.1	8.01	31	15.05	8.01	4	9.01	6.03	2	1	3	SWEET10	PREDICTED: bidirectional sugar transporter N3-like [Solanum lycopersicum]	-	-	-	-	-	-	-
Solyc03g097610.3	0.4	0.21	0.17	0.47	0.47	0.38	0.49	0.48	0.45	0	0	0	8	6	6	18	12	7	12	15	11	0	0	0	SWEET10	PREDICTED: bidirectional sugar transporter SWEET10 [Solanum lycopersicum]	-	-	-	-	-	-	-
Solyc03g097650.3	15.87	17.58	17.23	14.41	14.35	15.28	11.41	11.77	11.04	5.12	4.82	5.75	271	421	520	468	309	240	240	315	229	140	101	97	NAC083	PREDICTED: NAC domain-containing protein 83 [Solanum lycopersicum]	-	-	-	-	-	-	-
Solyc03g097720.4	0.86	0.37	0.83	0.68	0.48	0.37	0.28	0.61	0.35	0	0	0	10	6	17	15	7	4	4	11	5	0	0	0	VIT_17s0000g00560	PREDICTED: CASP-like protein 1F1 isoform X1 [Solanum lycopersicum]	-	-	-	-	-	-	-
Solyc03g097870.4	172.88	169.99	163.41	210.89	208.92	216.11	181.98	179.83	168.53	30.1	28.13	28	4365	6018	7291	10127	6649	5016	5657	7112	5166	1216	871	698	SWEET11	PREDICTED: bidirectional sugar transporter N3 [Solanum lycopersicum]	-	-	-	-	-	-	-
Solyc03g097920.1	58.23	55.58	56.7	64	63.68	69.43	39.79	40.82	42.79	19.91	21.41	20.41	1020	1365	1755	2132	1406	1118	858	1120	910	558	460	353	MKK9	MAPKK [Solanum lycopersicum]	Environmental Information Processing	Signal transduction	ko04016//MAPK signaling pathway - plant	K20604	-	-	-
Solyc03g097930.3	7.54	7.73	6.3	13.39	9.65	12.43	4.67	4.96	3.04	0.79	1.15	0.77	87.97	126.33	129.85	296.88	141.85	133.25	67	90.51	43	14.65	16.41	8.87	--	-	-	-	-	-	-	-	-
Solyc03g098010.3	0.77	0.58	0.62	0.76	0.72	0.84	0.37	0.38	0.3	0.34	0.3	0.28	17	18	24	32	20	17	10	13	8	12	8	6	PAP17	PREDICTED: purple acid phosphatase 17 [Solanum lycopersicum]	Metabolism;Metabolism	Global and overview maps;Metabolism of cofactors and vitamins	ko01100//Metabolic pathways;ko00740//Riboflavin metabolism	K14379;K14379	-	-	-
Solyc03g098020.4	53.65	52.4	49.48	42.87	41.51	46.2	56.26	58.78	60.59	19.49	18.72	22.22	1736	2377	2829	2638	1693	1374	2241	2979	2380	1009	743	710	Rv0183	PREDICTED: monoglyceride lipase [Solanum lycopersicum]	Metabolism;Metabolism	Global and overview maps;Lipid metabolism	ko01100//Metabolic pathways;ko00561//Glycerolipid metabolism	K01054;K01054	-	-	-
Solyc03g098030.3	0.23	0.14	0.15	0.06	0.09	0.08	0	0.12	0.1	1.01	1.04	0.7	6	5	7	3	3	2	0	5	3	42	33	18	IP5P9	PREDICTED: type IV inositol polyphosphate 5-phosphatase 9-like isoform X1 [Solanum lycopersicum]	Metabolism;Environmental Information Processing;Metabolism	Global and overview maps;Signal transduction;Carbohydrate metabolism	ko01100//Metabolic pathways;ko04070//Phosphatidylinositol signaling system;ko00562//Inositol phosphate metabolism	K01099;K01099;K01099	-	-	-
Solyc03g098070.3	6.19	5.76	6.5	7.71	8.62	7.49	5.86	5.41	6.08	3.15	3.56	4.23	187	244	347	443	328	208	218	256	223	152	132	126	IDD14	PREDICTED: protein SHOOT GRAVITROPISM 5-like [Solanum lycopersicum]	-	-	-	-	-	-	-
Solyc03g098120.3	9.13	9.29	10.77	10.57	11.85	10.47	6.96	6.87	6.65	22.34	20.37	24.45	129	184	269	284	211	136	121	152	114	505	353	341	--	PREDICTED: uncharacterized protein LOC101251266 [Solanum lycopersicum]	-	-	-	-	-	-	-
Solyc03g098190.3	1.83	1.87	1.72	2.01	2.2	1.71	1.83	1.5	0.9	1.01	0.9	0.79	35	50	58	73	53	30	43	45	21	31	21	15	NAC086	PREDICTED: NAC domain-containing protein 86 isoform X2 [Solanum lycopersicum]	-	-	-	-	-	-	GO:0010467//gene expression;GO:0034645//cellular macromolecule biosynthetic process
Solyc03g098200.4	6.11	6.11	6.85	5.53	5.89	6.27	3.46	3.42	3.24	2.89	2.5	2.56	324	455	642	558	394	306	226	284	209	245	163	134	HDG11	PREDICTED: homeobox-leucine zipper protein HDG11 [Solanum lycopersicum]	-	-	-	-	-	-	-
Solyc03g098240.3	13.71	14.18	13.47	19.19	18.37	18.8	15.18	14.86	13.49	8.44	8.39	8	469	680	814	1248	792	591	639	796	560	462	352	270	GAD	glutamate decarboxylase [Solanum lycopersicum]	Metabolism;Metabolism;Metabolism;Metabolism;Metabolism;Metabolism	Global and overview maps;Global and overview maps;Metabolism of other amino acids;Amino acid metabolism;Carbohydrate metabolism;Metabolism of other amino acids	ko01100//Metabolic pathways;ko01110//Biosynthesis of secondary metabolites;ko00410//beta-Alanine metabolism;ko00250//Alanine, aspartate and glutamate metabolism;ko00650//Butanoate metabolism;ko00430//Taurine and hypotaurine metabolism	K01580;K01580;K01580;K01580;K01580;K01580	-	-	-
Solyc03g098460.3	30.22	27.51	29.39	23.38	22.89	23.32	48.61	47.18	45.64	49.41	48.9	48.71	933	1191	1604	1373	891	662	1848	2282	1711	2441	1852	1485	FEY	retinol dehydrogenase 12 [Solanum lycopersicum]	-	-	-	-	-	GO:0003824//catalytic activity	GO:0044710//single-organism metabolic process
Solyc03g098580.1	0.19	0.15	0.16	0.16	0.15	0.06	0.28	0.14	0.07	0.17	0.52	0.34	7	8	11	11.61	7.31	2	13	8	3.38	10.5	24	12.57	PCMP-H53	PREDICTED: pentatricopeptide repeat-containing protein At4g33170-like [Solanum tuberosum]	-	-	-	-	-	-	-
Solyc03g098700.1	9.94	10.32	8.83	3.12	4.57	4.55	18.06	20.1	19.53	342.67	367.76	362.34	114	166	179	68	66	48	255	361	272	6288	5173	4103	--	PREDICTED: cysteine protease inhibitor 10-like [Solanum lycopersicum]	-	-	-	-	GO:0043231//intracellular membrane-bounded organelle	GO:0004866//endopeptidase inhibitor activity	GO:0010466//negative regulation of peptidase activity
Solyc03g098740.1	3.07	2.8	3.37	6.81	4.11	4.49	2.26	3.06	3.08	2.28	2.27	2.14	32	41	62	135	54	43	29	50	39	38	29	22	KTI2	PREDICTED: kunitz-type trypsin inhibitor alpha chain-like [Solanum lycopersicum]	-	-	-	-	-	-	-
Solyc03g098750.3	18.96	16.42	17.1	19.8	21.35	19.33	13.95	17.13	12.27	3.39	2.97	2.49	224	272	357	445	318	210	203	317	176	64	43	29	-	-	-	-	-	-	-	-	-
Solyc03g098780.2	7582.7	7693.44	7741.58	11155.8	11080.4	11266.3	6952.23	6986.25	7058.68	2569.04	2571.92	2606.58	119639	170200	215857	334763	220364	163410	135055	172657	135216	64856	49771	40607	CDI	PREDICTED: aspartic protease inhibitor 1-like [Solanum lycopersicum]	-	-	-	-	GO:0043231//intracellular membrane-bounded organelle	GO:0004866//endopeptidase inhibitor activity	GO:0010466//negative regulation of peptidase activity
Solyc03g098795.1	2250.41	2438.56	2122.96	2243.97	2223.22	2199.45	1738.59	1683.53	2115.28	320.24	347.65	414.34	34490	52402.9	57499	65408.9	42949	30988	32807	40415	39360	7853	6534.96	6270	PIN2T	PREDICTED: proteinase inhibitor type-2 P303.51-like isoform X2 [Solanum lycopersicum]	-	-	-	-	-	-	-
Solyc03g111040.2	0.08	0.06	0.17	0.11	0.27	0.05	0.34	0.14	0.21	0	0	0	2	2	7	5	8	1	10	5	6	0	0	0	LHT2	PREDICTED: lysine histidine transporter 2-like [Solanum lycopersicum]	-	-	-	-	GO:0031224//intrinsic component of membrane	-	-
Solyc03g111100.1	3.02	3.78	2.55	2.85	2.35	2.42	2.1	2.28	2.44	0.42	0.65	0.19	49	86	73	88	48	36	42	58	48	11	13	3	--	PREDICTED: uncharacterized protein LOC101267981 [Solanum lycopersicum]	-	-	-	-	-	-	-
Solyc03g111280.1	0.13	0.11	0.23	0.21	0.19	0.2	0.58	0.2	0.23	0.03	0.03	0.04	3.22	4.03	10.24	10.06	6.1	4.81	18.25	8.03	7.05	1.03	1.01	1	CYP94B1	PREDICTED: cytochrome P450 94B3-like [Solanum lycopersicum]	-	-	-	-	-	-	-
Solyc03g111300.1	0.5	0.53	0.33	0.38	0.18	0.38	0.35	0.21	0.17	0.13	0	0	12.8	19	15.12	18.62	5.93	8.99	11.04	8.41	5.22	5.23	0	0	CYP94B1	PREDICTED: cytochrome P450 94B3-like [Solanum lycopersicum]	-	-	-	-	-	-	-
Solyc03g111510.3	1.4	1.58	1.02	1.13	1.06	0.76	1.04	1.27	0.86	0.04	0.29	0.12	24	38	31	37	23	12	22	34	18	1	6	2	AIRP2	PREDICTED: RING-H2 finger protein ATL47-like isoform X1 [Solanum lycopersicum]	-	-	-	-	-	-	-
Solyc03g111610.3	98.2	101.73	97.4	93.47	91.45	92.93	105.02	100.74	101.06	41.23	45.65	44.08	2261	3284	3963	4093	2654	1967	2977	3633	2825	1519	1289	1002	CBBY	PREDICTED: haloacid dehalogenase-like hydrolase domain-containing protein At3g48420 [Solanum lycopersicum]	-	-	-	-	-	GO:0003824//catalytic activity	-
Solyc03g111620.1	2.58	3.18	1.91	3.17	2.05	1.36	2.16	1.8	2.45	0.93	0.57	0.95	33	57	43	77	33	16	34	36	38	19	9	12	--	S-adenosyl-L-methionine-dependent methyltransferases superfamily protein isoform 1 [Theobroma cacao]	-	-	-	-	-	GO:0016741//transferase activity, transferring one-carbon groups	GO:0008152//metabolic process
Solyc03g111680.3	2.82	2.5	2.26	2.11	2.3	2.07	2.82	2.77	2.83	10.8	10.22	11.12	178	221	252	253	183	120	219	274	217	1090	791	693	At4g24790	PREDICTED: protein STICHEL-like 2 [Solanum lycopersicum]	-	-	-	-	-	-	-
Solyc03g111730.3	5.91	5.15	6.62	5.65	5.38	5.78	2.96	3.24	2.81	13.09	17.88	10.4	149	182	295	271	171	134	92	128	86	528	553	259	CYSEP	KDEL-tailed cysteine endopeptidase CysEP precursor [Solanum lycopersicum]	-	-	-	-	-	-	-
Solyc03g111860.1	0.17	0.19	0.29	0.27	0.27	0.41	0.22	0.15	0.2	0.76	1.22	0.86	5	8	15	15	10	11	8	7	7	36	44	25	GLOX	PREDICTED: aldehyde oxidase GLOX-like [Solanum lycopersicum]	-	-	-	-	-	-	-
Solyc03g111993.1	1.74	2.02	1.97	1.11	0.8	0.5	2.82	2.86	2.71	0.11	0.22	0.09	19	31	38	23	11	5	38	49	36	2	3	1	CYP71A4	PREDICTED: cytochrome P450 71A4-like [Solanum pennellii]	-	-	-	-	-	-	-
Solyc03g111997.1	1.09	1.15	1.31	1.42	0.41	0.56	1.62	1.73	1.86	0.04	0	0	17	25	36	42	8	8	31	42	35	1	0	0	CYP71A3	PREDICTED: cytochrome P450 71A3-like [Solanum tuberosum]	-	-	-	-	-	-	-
Solyc03g112010.4	25.83	23.52	25.44	14.44	13.79	15.49	29.88	31.75	30.04	6.48	6.52	5.97	740	945	1288	787	498	408	1054	1425	1045	297	229	169	CYP71A2	PREDICTED: cytochrome P450 71A3 [Solanum lycopersicum]	-	-	-	-	-	-	-
Solyc03g112090.3	0.51	0.14	0.63	0.8	0.16	0.55	1.32	1.03	0.83	0.06	0.08	0	5	2	11	15	2	5	16	16	10	1	1	0	NRT3.2	PREDICTED: high-affinity nitrate transporter 3.2-like [Solanum tuberosum]	-	-	-	-	-	-	-
Solyc03g112100.3	2.09	3.08	2.13	4.21	3.72	3.02	3.6	4.84	4.77	1.27	0.7	0.94	34	70	61	130	76	45	72	123	94	33	14	15	NRT3.2	PREDICTED: high-affinity nitrate transporter 3.2-like [Solanum lycopersicum]	-	-	-	-	-	-	-
Solyc03g112160.3	31.11	30.74	30.16	30.33	30.79	29.79	27.34	28.69	30.49	12.98	11.43	12.43	659	913	1129	1222	822	580	713	952	784	440	297	260	DI19-5	PREDICTED: protein DEHYDRATION-INDUCED 19 homolog 5 isoform X2 [Solanum lycopersicum]	-	-	-	-	-	-	-
Solyc03g112210.1	6.39	3.09	3.62	5.42	8.35	8.08	8.21	5	7.48	1.93	0.84	0.84	31	21	31	50	51	36	49	38	44	15	5	4	--	PREDICTED: uncharacterized protein LOC107865985 [Capsicum annuum]	-	-	-	-	-	-	-
Solyc03g112220.1	6.53	7.9	8.84	9.77	9.1	6.88	10.12	6.44	8.96	2.84	3.55	3.4	33	56	79	94	58	32	63	51	55	23	22	17	--	hypothetical protein A4A49_06395 [Nicotiana attenuata]	-	-	-	-	-	-	-
Solyc03g112280.3	1.17	0.86	0.96	0.81	0.82	0.49	0.71	0.88	0.95	0.19	0.29	0.26	68	70	99	90	60	26	51	80	67	18	21	15	At5g50170	PREDICTED: C2 and GRAM domain-containing protein At5g50170 isoform X2 [Solanum lycopersicum]	-	-	-	-	-	-	-
Solyc03g112320.4	14.4	13.79	13.38	16.72	14.05	16.8	20.55	17.93	19.08	6.31	5.36	6.07	425	571	698	939	523	456	747	829	684	298	194	177	FRO8	PREDICTED: ferric reduction oxidase 8, mitochondrial [Solanum lycopersicum]	-	-	-	-	-	-	-
Solyc03g112330.3	24.12	26.15	26.67	30.45	32.12	33.7	33.62	32.36	32.96	11.89	11.78	12.06	454	690	887	1090	762	583	779	954	753	358	272	224	--	PREDICTED: U-box domain-containing protein 52-like [Capsicum annuum]	-	-	-	-	-	-	-
Solyc03g112580.3	3.57	3.16	3.18	3.25	3.23	3.2	4.35	4.83	4.57	8.61	7.83	8.36	233	289	367	403	266	192	350	494	362	899	627	539	RGI3	PREDICTED: probable LRR receptor-like serine/threonine-protein kinase At4g26540 [Solanum lycopersicum]	-	-	-	-	GO:0031224//intrinsic component of membrane	GO:0004672//protein kinase activity;GO:0016628//oxidoreductase activity, acting on the CH-CH group of donors, NAD or NADP as acceptor;GO:0032550//purine ribonucleoside binding	GO:0006464//cellular protein modification process;GO:0006796//phosphate-containing compound metabolic process;GO:0044710//single-organism metabolic process
Solyc03g112840.2	3.37	3.61	3.02	2.97	4.36	3.25	2.65	1.7	2.42	1.77	1.55	1.27	62	93	98	104	101	55	60	49	54	52	35	23	--	PREDICTED: uncharacterized protein LOC101253575 isoform X1 [Solanum lycopersicum]	-	-	-	-	-	-	-
Solyc03g112920.1	5.2	4.72	4.97	6.78	6.53	9.08	3.08	2.49	3.04	1.08	0.62	0.66	48	61	81	119	76	77	35	36	34	16	7	6	--	PREDICTED: protein SHOOT GRAVITROPISM 5 [Solanum lycopersicum]	-	-	-	-	-	-	-
Solyc03g113180.3	2.45	3.4	2.93	3.83	3.89	3.11	2.38	3.35	2.86	1.87	1.11	1.79	36	70	76	107	72	42	43	77	51	44	20	26	HSP22.0	PREDICTED: 22.0 kDa heat shock protein-like [Solanum lycopersicum]	-	-	-	-	-	-	-
Solyc03g113220.3	56.33	58.02	60.2	60.61	63.75	60.72	40.08	45.77	43.36	25.69	27.47	25.78	1299	1876	2453	2658	1853	1287	1138	1653	1214	948	777	587	HIR1	PREDICTED: hypersensitive-induced response protein 1 [Solanum lycopersicum]	-	-	-	-	-	-	-
Solyc03g113270.3	220.76	211.26	217.07	173.13	170.11	174.4	141.12	138.96	130	58.07	52.58	56.77	6199	8318	10772	9246	6021	4502	4879	6112	4432	2609	1811	1574	ATHB-6	homeobox-leucine zipper protein HAT5-like [Solanum lycopersicum]	-	-	-	-	GO:0043231//intracellular membrane-bounded organelle	GO:0001071//nucleic acid binding transcription factor activity;GO:0003677//DNA binding	GO:0010468//regulation of gene expression;GO:0034645//cellular macromolecule biosynthetic process
Solyc03g113420.4	5.61	6.18	5.65	8.02	8.5	8.81	5.71	5.26	5.34	2.64	3.43	2.46	199	307	354	541	380	287	249	292	230	150	149	86	NPF2.11	protein NRT1/ PTR FAMILY 2.11-like [Solanum lycopersicum]	-	-	-	-	-	-	-
Solyc03g113430.3	17.35	15.15	17.04	18.13	18.95	18.96	16.72	17	14.57	7.17	8.98	7.02	658	806	1142	1308	906	661	781	1010	671	435	418	263	NPF2.11	PREDICTED: protein NRT1/ PTR FAMILY 2.11 [Solanum lycopersicum]	-	-	-	-	-	-	-
Solyc03g113440.3	0.16	0.23	0.23	0.2	0.33	0.18	0.07	0.09	0.02	0.02	0.02	0	6	12	15	14	15	6	3	5	1	1	1	0	NPF2.8	PREDICTED: protein NRT1/ PTR FAMILY 2.8 isoform X1 [Solanum lycopersicum]	-	-	-	-	-	-	-
Solyc03g113490.3	1.25	1.36	1.35	1.11	1.28	1.36	1.42	1.11	1.51	0.54	0.24	0.28	55	84	105	93	71	55	77	77	81	38	13	12	HIPL1	PREDICTED: HIPL1 protein-like [Solanum lycopersicum]	-	-	-	-	-	-	-
Solyc03g113580.1	1.58	1.51	1.34	2.5	2.51	2.58	1.57	1.18	1.3	0.16	0.79	0.45	18	24	27	54	36	27	22	21	18	3	11	5	At1g18980	PREDICTED: germin-like protein subfamily T member 2 [Solanum lycopersicum]	-	-	-	-	-	-	-
Solyc03g113780.3	20.83	18.1	19.38	21.79	23.38	19.54	19.04	18.91	16.78	44.79	44.28	43.17	733	893	1205	1458	1037	632	825	1042	717	2522	1911	1500	PPOX1	PREDICTED: pyridoxine/pyridoxamine 5'-phosphate oxidase 1, chloroplastic [Solanum lycopersicum]	Metabolism;Metabolism	Global and overview maps;Metabolism of cofactors and vitamins	ko01100//Metabolic pathways;ko00750//Vitamin B6 metabolism	K00275;K00275	-	-	-
Solyc03g113860.2	0.66	0.67	0.75	0.7	0.92	0.78	0.58	0.46	0.41	1.52	1.94	2.18	12	17	24	24	21	13	13	13	9	44	43	39	rsmG	PREDICTED: ribosomal RNA small subunit methyltransferase G [Solanum pennellii]	-	-	-	-	-	GO:0008173//RNA methyltransferase activity	GO:0000154//rRNA modification
Solyc03g113910.3	33.99	32.82	29.37	16.56	21.84	17.89	22.3	20.2	21.95	45.92	52.01	48.4	463	627	707	429	375	224	374	431	363	1001	869	651	GASA1	PREDICTED: gibberellin-regulated protein 10 [Solanum lycopersicum]	-	-	-	-	-	-	-
Solyc03g113920.4	38.04	41.19	41.85	29.73	30.77	29.31	24.01	24.04	24.87	14.4	15.05	15.32	1484	2253	2885	2206	1513	1051	1153	1469	1178	899	720	590	CBP60A	PREDICTED: calmodulin-binding protein 60 A [Solanum lycopersicum]	-	-	-	-	-	-	-
Solyc03g113950.4	1.94	1.79	1.9	1.75	1.73	1.85	1.78	1.42	1.57	0.66	0.69	0.57	48	62	83	82	54	42	54	55	47	26	21	14	--	PREDICTED: calmodulin-binding protein 60 B [Solanum lycopersicum]	-	-	-	-	-	-	-
Solyc03g114010.3	0.55	0.54	0.35	0.76	0.66	0.49	0.65	0.42	0.43	1.3	1.18	1.68	16	22	18	42	24	13	23	19	15	60	42	48	PCMP-H76	PREDICTED: pentatricopeptide repeat-containing protein At2g20540-like [Solanum lycopersicum]	-	-	-	-	-	-	-
Solyc03g114020.3	53.59	47.6	51.99	48.98	52.74	51.22	33.89	35.03	34.05	25.6	23.82	23.39	840	1046	1440	1460	1042	738	654	860	648	642	458	362	--	PREDICTED: uncharacterized protein LOC101254182 [Solanum lycopersicum]	-	-	-	-	-	-	-
Solyc03g114030.3	69.01	69.61	72.24	80.09	77.75	75.48	119.98	123.7	125.08	187.42	191.93	184.48	2758	3901	5102	6088	3917	2773	5904	7744	6069	11985	9408	7280	NAT6	permease I-like protein [Solanum lycopersicum]	-	-	-	-	-	-	-
Solyc03g114120.3	115.71	123.44	128.53	120.74	121.75	124.27	97.96	102.4	100.25	51.71	56.42	50.22	1888	2824	3706	3747	2504	1864	1968	2617	1986	1350	1129	809	NFD2	PREDICTED: protein NUCLEAR FUSION DEFECTIVE 2 [Solanum lycopersicum]	-	-	-	-	-	-	GO:0035194//posttranscriptional gene silencing by RNA;GO:0070918//production of small RNA involved in gene silencing by RNA;GO:0090501//RNA phosphodiester bond hydrolysis
Solyc03g114130.1	5.67	6.17	9.25	9.87	12.43	9.11	5.71	6.04	5.01	5.23	5.62	4.65	42	64	121	139	116	62	52	70	45	62	51	34	--	PREDICTED: uncharacterized protein LOC101250679 [Solanum lycopersicum]	-	-	-	-	-	-	-
Solyc03g114150.3	47.31	49.97	49.73	39.75	39.5	38.6	38.21	38.52	39.63	13.94	15.28	14.89	1580	2340	2935	2525	1663	1185	1571	2015	1607	745	626	491	ALDH2B4	aldehyde dehydrogenase family 2 member B7a [Solanum lycopersicum]	Metabolism;Metabolism;Metabolism;Metabolism;Metabolism;Metabolism;Metabolism;Metabolism;Metabolism;Metabolism;Metabolism;Metabolism;Metabolism	Global and overview maps;Global and overview maps;Carbohydrate metabolism;Carbohydrate metabolism;Lipid metabolism;Amino acid metabolism;Lipid metabolism;Metabolism of other amino acids;Amino acid metabolism;Carbohydrate metabolism;Amino acid metabolism;Amino acid metabolism;Amino acid metabolism	ko01100//Metabolic pathways;ko01110//Biosynthesis of secondary metabolites;ko00010//Glycolysis / Gluconeogenesis;ko00620//Pyruvate metabolism;ko00561//Glycerolipid metabolism;ko00280//Valine, leucine and isoleucine degradation;ko00071//Fatty acid degradation;ko00410//beta-Alanine metabolism;ko00330//Arginine and proline metabolism;ko00053//Ascorbate and aldarate metabolism;ko00310//Lysine degrada…	K00128;K00128;K00128;K00128;K00128;K00128;K00128;K00128;K00128;K00128;K00128;K00128;K00128	-	-	-
Solyc03g114160.1	0.59	0.58	0.56	0.49	0.33	0.92	0.62	0.32	0.62	0.14	0.07	0.09	21	29	35	33	15	30	27	18	27	8	3	3	PUB19	PREDICTED: U-box domain-containing protein 19-like [Solanum lycopersicum]	-	-	-	-	-	GO:0003824//catalytic activity	GO:0032446//protein modification by small protein conjugation
Solyc03g114290.4	16.27	14.78	16.21	15.72	17.1	15.15	13.39	13.9	13.78	7.55	6.46	7.26	388	494	683	713	514	332	393	519	399	288	189	171	At2g36330	PREDICTED: CASP-like protein 4A3 [Solanum lycopersicum]	-	-	-	-	-	-	-
Solyc03g114360.4	5.53	5.44	5.96	5.48	4.67	4.38	4.58	4.76	5.63	1.23	1.39	1.34	250	345	476	471	266	182	255	337	309	89	77	60	SRO5	PREDICTED: probable inactive poly [ADP-ribose] polymerase SRO5 isoform X2 [Solanum lycopersicum]	-	-	-	-	-	-	-
Solyc03g114480.4	2.97	2.65	2.24	3.3	2.91	3.34	3.05	2.75	2.32	1.45	0.97	1.1	60	75	80	127	74	62	76	87	57	47	24	22	TET7	PREDICTED: tetraspanin-8 [Solanum lycopersicum]	-	-	-	-	-	-	-
Solyc03g114540.2	0.11	0.04	0.13	0	0.05	0.06	0.05	0.15	0.09	0.5	0.42	0.29	2	1	4	0	1	1	1	4	2	14	9	5	SSL12	PREDICTED: protein STRICTOSIDINE SYNTHASE-LIKE 12-like [Solanum lycopersicum]	-	-	-	-	-	-	-
Solyc03g114560.2	41.01	42.57	44.46	38.25	36.49	39.35	28.94	29.27	29.14	1.84	1.87	2.22	823	1198	1577	1460	923	726	715	920	710	59	46	44	SSL10	PREDICTED: protein STRICTOSIDINE SYNTHASE-LIKE 10-like [Solanum lycopersicum]	-	-	-	-	-	-	-
Solyc03g114600.4	0.64	0.62	0.34	1.06	0.91	0.85	1.01	0.67	0.83	0.4	0.49	0.14	14	19	13	44	25	17	27	23	22	14	13	3	Asc-1	protein ASC1 [Solanum lycopersicum]	Metabolism;Metabolism	Global and overview maps;Lipid metabolism	ko01100//Metabolic pathways;ko00600//Sphingolipid metabolism	K04710;K04710	GO:0031090//organelle membrane;GO:0031224//intrinsic component of membrane;GO:0043231//intracellular membrane-bounded organelle	-	GO:0044238//primary metabolic process
Solyc03g114710.4	5.5	5.7	6.48	6.78	5.86	7.96	3.33	3.31	3.75	1.97	2.08	2.66	157	228	327	368	211	209	117	148	130	90	73	75	UGT89B2	PREDICTED: UDP-glycosyltransferase 89B2 [Solanum lycopersicum]	-	-	-	-	-	-	-
Solyc03g114750.3	0.8	1.29	1.45	0.93	1.05	1.4	2.01	1.55	2.11	4.76	5.63	5.06	18	41	58	40	30	29	56	55	58	172	156	113	--	PREDICTED: protein BREAKING OF ASYMMETRY IN THE STOMATAL LINEAGE-like isoform X2 [Capsicum annuum]	-	-	-	-	-	-	-
Solyc03g114820.3	5.51	4.91	5.54	5.03	6.67	4.57	4.59	4.67	4.18	3.53	1.54	2.72	76	95	135	132	116	58	78	101	70	78	26	37	--	PREDICTED: uncharacterized protein LOC101244175 [Solanum lycopersicum]	-	-	-	-	-	-	-
Solyc03g114940.3	2.04	1.66	1.79	1.16	1.1	1.73	2.21	2.02	2.07	16.5	18.59	14.44	69	79	107	75	47	54	92	107	85	894	772	483	CYP78A5	PREDICTED: cytochrome P450 78A5-like [Solanum lycopersicum]	-	-	-	-	-	-	-
Solyc03g114970.3	21.06	19.79	21.34	27.04	27.26	31.52	23.6	23.61	24.54	69.08	80.13	73.83	258	340	462	630	421	355	356	453	365	1354	1204	893	SP1L1	PREDICTED: protein SPIRAL1-like 1 [Solanum lycopersicum]	-	-	-	-	GO:0016020//membrane	-	-
Solyc03g115010.3	3.76	3.2	3.55	3.69	4.76	2.2	2.55	2.76	3.05	0.28	0.14	0.34	67	80	112	125	107	36	56	77	66	8	3	6	TCP13	TCP transcription factor 4 [Solanum lycopersicum]	-	-	-	-	-	-	-
Solyc03g115450.1	1.25	1.17	0.49	0.68	0.99	1.08	0.94	0.85	1.06	0.3	0.14	0.44	29	38	20	30	29	23	27	31	30	11	4	10	ZAT9	PREDICTED: zinc finger protein ZAT9-like [Solanum lycopersicum]	-	-	-	-	-	-	-
Solyc03g115540.2	1.65	2.42	2.19	0.96	1.14	0.85	2.65	2.3	2.79	0.22	0.35	0.35	38	78	89	42	33	18	75	83	78	8	10	8	BHLH72	PREDICTED: transcription factor UNE10 [Solanum lycopersicum]	-	-	-	-	-	-	-
Solyc03g115600.4	0.31	0.04	0.36	0.22	0.25	0.23	0.17	0.13	0.09	1.41	2.13	1.27	6	1	12	8	6	4	4	4	2	43	50	24	--	PREDICTED: zinc finger protein 385D-like [Solanum lycopersicum]	-	-	-	-	-	-	-
Solyc03g115610.3	0.97	1.11	1.02	0.82	1.01	0.86	0.98	0.87	0.76	0.39	0.38	0.49	64	102	118	102	84	52	79	90	61	41	31	32	At1g74360	PREDICTED: probable LRR receptor-like serine/threonine-protein kinase At1g74360 [Solanum lycopersicum]	-	-	-	-	GO:0031224//intrinsic component of membrane	GO:0004672//protein kinase activity;GO:0032550//purine ribonucleoside binding	GO:0006464//cellular protein modification process;GO:0006796//phosphate-containing compound metabolic process
Solyc03g115660.3	4.69	5.5	6.42	6.05	5.56	5.52	4.91	4.68	5.02	2.62	2.32	3.2	206	339	499	506	308	223	266	322	268	184	125	139	IBS1	PREDICTED: probable serine/threonine-protein kinase At1g54610 isoform X1 [Solanum lycopersicum]	-	-	-	-	-	-	-
Solyc03g115780.2	1.89	1.82	1.8	1.75	1.48	1.73	1	0.98	1.38	0.84	0.73	0.52	63	85	106	111	62	53	41	51	56	45	30	17	NEN1	PREDICTED: protein NEN1-like [Solanum lycopersicum]	-	-	-	-	-	-	-
Solyc03g115860.3	60.13	60.69	58.29	60.48	60.35	58.98	32.36	32.71	30.85	22.14	20.31	23.64	886	1254	1518	1695	1121	799	587	755	552	522	367	344	SPAC16E8.02	PREDICTED: uncharacterized endoplasmic reticulum membrane protein C16E8.02 [Solanum lycopersicum]	-	-	-	-	-	-	-
Solyc03g115900.4	1014.18	1053.52	1006.72	786.3	761.95	758.04	1546.93	1545.41	1535.39	339.05	357.29	327.44	21359	31110	37468	31495	20227	14676	40112	50980	39259	11425	9229	6809	LHCA4	chlorophyll a-b binding protein CAB11 [Solanum lycopersicum]	Metabolism	Energy metabolism	ko00196//Photosynthesis - antenna proteins	K08910	-	-	-
Solyc03g115950.3	21.2	23.29	21.58	22.25	23.13	22.55	17.3	18.73	14.66	12.9	9.65	9.3	224	345	403	447	308	219	225	310	188	218	125	97	--	PREDICTED: uncharacterized protein LOC109224662 [Nicotiana attenuata]	-	-	-	-	-	-	-
Solyc03g115990.3	31.77	34.09	30.83	28.84	29	27.44	22.52	23.19	25.98	61.75	63.09	60.21	684	1029	1173	1181	787	543	597	782	679	2127	1666	1280	At3g47520	PREDICTED: malate dehydrogenase, chloroplastic-like [Solanum lycopersicum]	Metabolism;Metabolism;Metabolism;Metabolism;Metabolism;Metabolism;Metabolism;Metabolism	Global and overview maps;Global and overview maps;Global and overview maps;Amino acid metabolism;Carbohydrate metabolism;Carbohydrate metabolism;Energy metabolism;Carbohydrate metabolism	ko01100//Metabolic pathways;ko01110//Biosynthesis of secondary metabolites;ko01200//Carbon metabolism;ko00270//Cysteine and methionine metabolism;ko00620//Pyruvate metabolism;ko00630//Glyoxylate and dicarboxylate metabolism;ko00710//Carbon fixation in photosynthetic organisms;ko00020//Citrate cycle (TCA cycle)	K00026;K00026;K00026;K00026;K00026;K00026;K00026;K00026	GO:0005576//extracellular region;GO:0009526//plastid envelope;GO:0009532//plastid stroma;GO:0031090//organelle membrane	GO:0016615//malate dehydrogenase activity	GO:0005975//carbohydrate metabolic process;GO:0006101//citrate metabolic process;GO:0043648//dicarboxylic acid metabolic process
Solyc03g116020.3	19.12	22.72	22.85	20.67	21.18	20.67	36.4	37.61	39.35	48.55	48.03	45.15	323	538	682	664	451	321	757	995	807	1312	995	753	EMB514	PREDICTED: protein DCL, chloroplastic-like [Solanum lycopersicum]	-	-	-	-	-	-	-
Solyc03g116230.4	0.69	0.71	0.84	1.48	2.4	1.72	0.68	0.85	0.69	6.84	5.33	6.12	14	20	30	57	61	32	17	27	17	221	132	122	CHN48	PREDICTED: LOW QUALITY PROTEIN: chitin-binding lectin 1 [Solanum lycopersicum]	Metabolism;Environmental Information Processing;Metabolism	Global and overview maps;Signal transduction;Carbohydrate metabolism	ko01100//Metabolic pathways;ko04016//MAPK signaling pathway - plant;ko00520//Amino sugar and nucleotide sugar metabolism	K20547;K20547;K20547	-	-	-
Solyc03g116270.3	0.99	0.71	0.56	0.57	0.6	0.72	0.77	1.05	0.66	0	0	0	21	21	21	23	16	14	20	35	17	0	0	0	FLS1	PREDICTED: flavonol synthase/flavanone 3-hydroxylase [Solanum lycopersicum]	-	-	-	-	-	-	-
Solyc03g116280.3	15.84	16.69	15.78	12.96	13.05	15.13	23.4	25.64	22.65	59	60.52	63.45	205	303	361	319	213	180	373	520	356	1222	961	811	DLO2	PREDICTED: 1-aminocyclopropane-1-carboxylate oxidase 5-like isoform X1 [Solanum tuberosum]	-	-	-	-	-	-	-
Solyc03g116320.3	11.18	10.46	10.13	13.08	10.11	13.35	9.47	9.53	9.48	5.08	5.86	5.55	308	404	493	685	351	338	321	411	317	224	198	151	TCP14	TCP transcription factor 16 [Solanum lycopersicum]	-	-	-	-	GO:0043231//intracellular membrane-bounded organelle	GO:0001071//nucleic acid binding transcription factor activity	GO:0001101//response to acid chemical;GO:0006952//defense response;GO:0009725//response to hormone;GO:0010468//regulation of gene expression;GO:0034645//cellular macromolecule biosynthetic process;GO:0090567//reproductive shoot system development
Solyc03g116400.3	0.41	0.23	0.23	0.69	0.97	0.89	0	0.1	0.13	0	0	0.08	5	4	5	16	15	10	0	2	2	0	0	1	-	-	-	-	-	-	-	-	-
Solyc03g116460.4	2.16	2.07	2.5	4.32	3.52	4.56	2.2	1.94	2.01	15.94	14.25	14.76	79	106	161	300	162	153	99	111	89	931	638	532	--	probable amino-acid racemase [Solanum lycopersicum]	-	-	-	-	-	-	-
Solyc03g116480.1	2.08	2	1.56	2.54	2.14	2.15	1.01	1.16	1.07	7.9	6.74	9.42	40	54	53	93	52	38	24	35	25	243	159	179	--	PREDICTED: F-box protein At5g49610-like [Solanum lycopersicum]	-	-	-	-	-	-	-
Solyc03g116590.3	236.89	246.74	239.86	205.12	208.56	213.68	155.96	161.69	174.53	778.13	806.01	776.55	5269	7695	9428	8677	5847	4369	4271	5633	4713	27692	21988	17054	ATS3B	CAPIP2 [Capsicum annuum]	-	-	-	-	-	-	-
Solyc03g116620.3	0.04	0.19	0.15	0.13	0.12	0.02	0.22	0.2	0.27	0	0	0.02	2	12	12	11	7	1	12	14	15	0	0	1	PLD1	PREDICTED: phospholipase D alpha 1 [Solanum lycopersicum]	Metabolism;Metabolism;Cellular Processes;Metabolism;Metabolism	Global and overview maps;Global and overview maps;Transport and catabolism;Lipid metabolism;Lipid metabolism	ko01100//Metabolic pathways;ko01110//Biosynthesis of secondary metabolites;ko04144//Endocytosis;ko00564//Glycerophospholipid metabolism;ko00565//Ether lipid metabolism	K01115;K01115;K01115;K01115;K01115	-	GO:0004620//phospholipase activity;GO:0046872//metal ion binding	GO:0006650//glycerophospholipid metabolic process
Solyc03g116630.3	7.3	6.27	6.84	3.87	6.34	3.94	7.49	6.29	6.23	1.33	1.35	0.7	137	165	227	138	150	68	173	185	142	40	31	13	--	PREDICTED: uncharacterized protein LOC101253674 [Solanum lycopersicum]	-	-	-	-	-	-	-
Solyc03g116660.3	2.33	2.13	3.19	1.85	2.41	2.42	2.78	3.43	3.04	4.88	4.29	4.61	43	55	104	65	56	41	63	99	68	144	97	84	--	PREDICTED: probable methyltransferase PMT11 [Vitis vinifera]	-	-	-	-	-	-	-
Solyc03g116690.3	0.44	0.75	0.45	0.97	0.56	0.48	0.78	0.67	0.72	0.11	0.14	0.27	5	12	9	21	8	5	11	12	10	2	2	3	At5g15350	PREDICTED: cucumber peeling cupredoxin-like [Solanum lycopersicum]	-	-	-	-	-	-	-
Solyc03g116710.3	22.17	25.55	26.2	27.46	29.76	29.9	29.05	26.66	30.29	14.27	14.47	14.63	396	640	827	933	670	491	639	746	657	408	317	258	At1g80120	PREDICTED: protein LURP-one-related 5 [Solanum lycopersicum]	-	-	-	-	-	-	-
Solyc03g116860.3	0.04	0.06	0.32	0.09	0.1	0.19	0.35	0.44	0.25	0	0	0	1	2	13	4	3	4	10	16	7	0	0	0	HLS1	PREDICTED: probable N-acetyltransferase HLS1 [Solanum lycopersicum]	-	-	-	-	-	-	-
Solyc03g116890.3	2	1.88	1.68	2.4	2.19	2.83	2.18	2.33	1.12	1.4	0.95	1.01	50	66	74	114	69	65	67	91	34	56	29	25	WRKY40	probable WRKY transcription factor 40 [Solanum lycopersicum]	-	-	-	-	-	-	-
Solyc03g116940.3	0.41	0.27	0.33	0.22	0.44	0.22	0.1	0.13	0.27	0.03	0.07	0.04	10	9	14	10	13.4	5	3	5	8	1	2.11	1	--	PREDICTED: sister chromatid cohesion protein PDS5 homolog B-like isoform X2 [Solanum lycopersicum]	-	-	-	-	-	-	-
Solyc03g116950.2	1.26	2.08	1.58	1.08	0.84	0.79	1.02	1.18	1.36	0.17	0.05	0.13	19	44	42.13	31	16	11	19	28	25	4	1	2	--	PREDICTED: uncharacterized protein LOC101253990 [Solanum lycopersicum]	-	-	-	-	-	-	-
Solyc03g116970.3	5.31	6.28	6.56	6.21	5.41	6.11	3.54	3.12	2.83	1.52	1.2	1.76	122	202	266	271	156.6	129	100	112	79	56	33.89	40	--	PREDICTED: sister chromatid cohesion protein PDS5 homolog B-like isoform X1 [Solanum lycopersicum]	-	-	-	-	-	-	-
Solyc03g116990.1	5.41	3.73	4.54	5.5	4.57	4.17	4.25	4.34	3.59	0.65	0.71	0.88	31	30	46	60	33	22	30	39	25	6	5	5	At2g45070	PREDICTED: protein transport protein Sec61 subunit beta-like [Solanum lycopersicum]	Genetic Information Processing;Cellular Processes;Genetic Information Processing	Folding, sorting and degradation;Transport and catabolism;Folding, sorting and degradation	ko04141//Protein processing in endoplasmic reticulum;ko04145//Phagosome;ko03060//Protein export	K09481;K09481;K09481	-	-	-
Solyc03g117050.4	21.9	21.88	24.02	20.69	19.58	19.81	19.84	18.95	20.54	1.67	2.27	1.56	599	839	1161	1076	675	498	668	812	682	73	76	42	NIP6-1	aquaporin NIP6-1 [Solanum lycopersicum]	-	-	-	-	GO:0031224//intrinsic component of membrane	-	GO:0051234//establishment of localization
Solyc03g117070.1	2	0.71	1.42	1.75	1.52	1.36	1.56	1.65	1.72	0.63	0.27	0.51	24	12	30	40	23	15	23	31	25	12	4	6	ZFP3	PREDICTED: zinc finger protein 3 [Solanum lycopersicum]	-	-	-	-	-	-	-
Solyc03g117330.4	1.53	1.39	1.86	2.08	2.19	2.23	1.74	1.51	1.53	7.37	7.18	8.16	47	60	101	122	85	63	66	73	57	363	271	248	At3g62120	PREDICTED: proline--tRNA ligase, cytoplasmic-like isoform X1 [Solanum lycopersicum]	Genetic Information Processing	Translation	ko00970//Aminoacyl-tRNA biosynthesis	K01881	-	-	-
Solyc03g117600.3	374.86	386.95	370.82	256.12	257.08	255.94	264.14	261.77	266.16	59.79	59.54	61.66	11575	16753	20235	15041	10006	7265	10042	12661	9978	2954	2255	1880	HST	PREDICTED: shikimate O-hydroxycinnamoyltransferase [Solanum lycopersicum]	Metabolism;Metabolism;Metabolism;Metabolism;Metabolism	Global and overview maps;Global and overview maps;Biosynthesis of other secondary metabolites;Biosynthesis of other secondary metabolites;Biosynthesis of other secondary metabolites	ko01100//Metabolic pathways;ko01110//Biosynthesis of secondary metabolites;ko00940//Phenylpropanoid biosynthesis;ko00941//Flavonoid biosynthesis;ko00945//Stilbenoid, diarylheptanoid and gingerol biosynthesis	K13065;K13065;K13065;K13065;K13065	-	-	-
Solyc03g117620.4	1.44	1.77	1.81	2.57	1.78	1.66	0.91	1.69	1.25	0.3	0.59	0.49	18	31	40	61	28	19	14	33	19	6	9	6	HSPA6	PREDICTED: 78 kDa glucose-regulated protein homolog [Capsicum annuum]	Genetic Information Processing;Cellular Processes;Genetic Information Processing	Folding, sorting and degradation;Transport and catabolism;Transcription	ko04141//Protein processing in endoplasmic reticulum;ko04144//Endocytosis;ko03040//Spliceosome	K03283;K03283;K03283	-	-	-
Solyc03g117720.3	1.02	0.9	0.85	1.31	1.12	1.33	2.06	1.18	1.93	3.02	3.3	3.65	21	26	31	51	29	25	52	38	48	99	83	74	At1g16060	PREDICTED: AP2-like ethylene-responsive transcription factor At1g16060 isoform X2 [Solanum lycopersicum]	-	-	-	-	GO:0043231//intracellular membrane-bounded organelle	GO:0001071//nucleic acid binding transcription factor activity	GO:0010468//regulation of gene expression;GO:0034645//cellular macromolecule biosynthetic process
Solyc03g117790.2	0.95	1.21	0.94	0.88	0.71	0.78	0.9	0.86	0.74	0.22	0.11	0.16	36	64	63	63	34	27	42	51	34	13	5	6	fray2	PREDICTED: serine/threonine-protein kinase 4 homolog B isoform X2 [Solanum lycopersicum]	-	-	-	-	-	-	-
Solyc03g117800.4	3.38	3.54	3.51	2.72	3.13	2.79	4.25	4.31	3.9	0.78	0.81	0.85	149	219	274	228	174	113	231	298	209	55	44	37	CER3	PREDICTED: protein ECERIFERUM 3 isoform X2 [Solanum lycopersicum]	-	-	-	-	-	-	-
Solyc03g117870.3	423.02	433.85	421.15	310.13	309.64	309.56	437.76	443.06	446.01	116.53	108.88	112.58	16120	23181	28361	22477	14873	10844	20539	26446	20635	7105	5089	4236	4CL1	4-coumarate--CoA ligase [Solanum lycopersicum]	Metabolism;Metabolism;Metabolism;Metabolism;Metabolism	Global and overview maps;Global and overview maps;Biosynthesis of other secondary metabolites;Amino acid metabolism;Metabolism of cofactors and vitamins	ko01100//Metabolic pathways;ko01110//Biosynthesis of secondary metabolites;ko00940//Phenylpropanoid biosynthesis;ko00360//Phenylalanine metabolism;ko00130//Ubiquinone and other terpenoid-quinone biosynthesis	K01904;K01904;K01904;K01904;K01904	-	GO:0016405//CoA-ligase activity;GO:0032550//purine ribonucleoside binding	GO:0006725//cellular aromatic compound metabolic process
Solyc03g117890.3	139.03	134.11	134.5	131.27	124.19	129.32	125.39	121.64	111.28	59.72	54.32	60.43	3677	4973	6286	6603	4140	3144	4083	5039	3573	2527	1762	1578	ACR11	PREDICTED: ACT domain-containing protein ACR11-like [Solanum pennellii]	-	-	-	-	-	-	-
Solyc03g118000.1	0.72	0.93	1.18	1.23	1.6	1.63	0.79	0.5	0.48	0.37	0.42	0.53	11	20	32	36	31	23	15	12	9	9	8	8	IPK2b	PREDICTED: inositol polyphosphate multikinase beta [Solanum lycopersicum]	Metabolism;Environmental Information Processing;Metabolism	Global and overview maps;Signal transduction;Carbohydrate metabolism	ko01100//Metabolic pathways;ko04070//Phosphatidylinositol signaling system;ko00562//Inositol phosphate metabolism	K00915;K00915;K00915	-	GO:0016772//transferase activity, transferring phosphorus-containing groups	GO:0006796//phosphate-containing compound metabolic process
Solyc03g118150.3	38.69	36.81	34.79	36.23	35.48	34.7	20.54	19.97	21.09	11.81	12.06	10.77	866	1155	1376	1542	1001	714	566	700	573	423	331	238	SPCC23B6.04c	PREDICTED: random slug protein 5 [Solanum lycopersicum]	-	-	-	-	-	-	-
Solyc03g118300.1	13.43	14.14	15.08	10.53	10.15	14.14	8.48	5.44	10.36	6.53	4.17	5.18	63	93	125	94	60	61	49	40	59	49	24	24	--	-	-	-	-	-	-	-	-
Solyc03g118470.4	9.48	6.85	7.36	5.68	5.94	5.25	4.8	5.84	5.79	1.46	1.22	1.14	228	231	313	260	180	116	142	220	169	56	36	27	NUDT17	PREDICTED: nudix hydrolase 18, mitochondrial isoform X2 [Solanum lycopersicum]	-	-	-	-	-	-	-
Solyc03g118580.3	0.65	0.15	0	0.72	0.34	0.71	0.06	0.32	0.06	0	0	0	9	3	0	19	6	9	1	7	1	0	0	0	--	PREDICTED: non-specific lipid-transfer protein-like protein At2g13820 [Solanum lycopersicum]	-	-	-	-	-	-	-
Solyc03g118630.3	8.29	7.74	8.56	10.67	9.58	11.8	6.29	5.84	6.18	3.05	4.08	4.45	136	178	248	333	198	178	127	150	123	80	82	72	Y-3	PREDICTED: uncharacterized protein At3g17950 [Solanum lycopersicum]	-	-	-	-	-	-	-
Solyc03g118980.2	1.25	1.39	1.16	1.36	1.07	1.68	0.89	0.99	0.66	0.66	0.57	0.76	25	39	41	52	27	31	22	31	16	21	14	15	SUP35	PREDICTED: LOW QUALITY PROTEIN: eukaryotic peptide chain release factor GTP-binding subunit ERF3A [Solanum lycopersicum]	Genetic Information Processing	Translation	ko03015//mRNA surveillance pathway	K03267	GO:0043231//intracellular membrane-bounded organelle;GO:0044444//cytoplasmic part	GO:0004779//sulfate adenylyltransferase activity;GO:0008079//translation termination factor activity;GO:0017111//nucleoside-triphosphatase activity;GO:0032550//purine ribonucleoside binding	GO:0006412//translation;GO:0043624//cellular protein complex disassembly
Solyc03g119060.3	88.87	87.5	85.1	94.87	93.41	95.93	56.32	50.87	52.44	44.72	44.26	45.88	3896	5379	6593	7910	5162	3866	3040	3493	2791	3137	2380	1986	DOX2	alpha-dioxygenase 2 [Solanum lycopersicum]	-	-	-	-	-	GO:0016491//oxidoreductase activity;GO:0046906//tetrapyrrole binding	GO:0006950//response to stress;GO:0044710//single-organism metabolic process
Solyc03g119080.4	51.07	49.35	50.9	80	80.08	80.93	65.9	66.66	65.62	175.4	173.77	169.7	4185.46	5670.81	7371.89	12469	8271.93	6096.86	6648.98	8556.98	6528.97	22998.9	17465.8	13730.9	BGLU44	beta-mannosidase precursor [Solanum lycopersicum]	Metabolism;Metabolism;Metabolism;Metabolism;Metabolism	Global and overview maps;Global and overview maps;Biosynthesis of other secondary metabolites;Carbohydrate metabolism;Metabolism of other amino acids	ko01100//Metabolic pathways;ko01110//Biosynthesis of secondary metabolites;ko00940//Phenylpropanoid biosynthesis;ko00500//Starch and sucrose metabolism;ko00460//Cyanoamino acid metabolism	K05350;K05350;K05350;K05350;K05350	-	-	GO:0044238//primary metabolic process
Solyc03g119110.4	59.7	61.03	64.2	52.21	55.57	54.63	48.3	42.79	46.38	23.32	23.63	22.91	1304	1869	2478	2169	1530	1097	1299	1464	1230	815	633	494	At4g28100	PREDICTED: uncharacterized GPI-anchored protein At4g28100 [Solanum lycopersicum]	-	-	-	-	-	-	-
Solyc03g119210.1	21.84	24.89	22.17	37.66	40.64	44.62	33.15	27.36	38.16	12.75	14.14	21.29	107	171	192	351	251	201	200	210	227	100	85	103	--	PREDICTED: non-specific lipid-transfer protein 2 [Solanum lycopersicum]	-	-	-	-	-	-	-
Solyc03g119310.3	4.3	4.89	5.05	5.31	5	6.51	4.15	4.82	4.11	26.3	25.37	24.37	69	110	143	162	101	96	82	121	80	675	499	386	--	PREDICTED: uncharacterized protein LOC101260626 [Solanum lycopersicum]	-	-	-	-	-	-	-
Solyc03g119320.1	1.39	1.34	1.58	1.94	2.67	2.59	1.73	2.72	1.42	9.27	5.61	6.48	17	23	34	45	41	29	26	52	21	181	84	78	--	PREDICTED: uncharacterized protein LOC101259728 [Solanum lycopersicum]	-	-	-	-	-	-	-
Solyc03g119540.3	56.83	56.98	56.17	51.72	50.5	53.54	58.92	57.36	53.39	26.47	25.6	23.7	1508	2120	2634	2610	1689	1306	1925	2384	1720	1124	833	621	COL16	PREDICTED: zinc finger protein CONSTANS-LIKE 16-like [Solanum lycopersicum]	-	-	-	-	-	-	-
Solyc03g119630.4	3.03	4.59	3.43	4.08	3.38	4.74	4.54	3.32	3.04	1.3	1	0.77	32	68	64	82	45	46	59	55	39	22	13	8	--	-	-	-	-	-	-	-	-
Solyc03g119660.2	0.43	0.46	0.43	0.63	0.41	0.42	1.11	0.93	0.46	0.91	1.95	1.56	10	15	18	28	12	9	32	34	13	34	56	36	PCR6	PREDICTED: pollen-specific leucine-rich repeat extensin-like protein 2 [Solanum lycopersicum]	-	-	-	-	-	-	-
Solyc03g119810.1	1.64	2.79	3.29	2.52	1.4	1.51	4.41	4.43	3.64	0.63	0.41	0.89	13	31	46	38	14	11	43	55	35	8	4	7	--	PREDICTED: uncharacterized protein LOC101258448 [Solanum lycopersicum]	-	-	-	-	-	-	-
Solyc03g119900.4	0.07	0.15	0.08	0.11	0.15	0.15	0	0.04	0.02	0.01	0	0	3	9	6	9	8	6	0	3	1	1	0	0	--	PREDICTED: protein jagged-1-like [Capsicum annuum]	-	-	-	-	-	-	-
Solyc03g119930.1	18.89	16.27	15.87	18.15	19.23	20.28	22.57	22.33	22.24	6.69	5.59	5.88	452	546	671	826	580	446	665	837	646	256	164	139	MOT2	PREDICTED: molybdate transporter 2 [Solanum lycopersicum]	-	-	-	-	GO:0031224//intrinsic component of membrane	GO:0015103//inorganic anion transmembrane transporter activity	GO:0008272//sulfate transport
Solyc03g119970.3	15.2	16.55	16.23	22.04	20.47	20.55	10.95	9.29	9.34	9.63	7.99	9.21	602	919	1136	1660	1022	748	534	576	449	610	388	360	AATP1	PREDICTED: plastidic ATP/ADP-transporter-like [Solanum lycopersicum]	-	-	-	-	-	-	-
Solyc03g120030.1	0	0	0.06	0.24	0.18	0.12	0	0	0.28	1.14	0.93	1.27	0	0	1	4	2	1	0	0	3	16	10	11	--	PREDICTED: DUF724 domain-containing protein 3-like [Solanum lycopersicum]	-	-	-	-	-	-	-
Solyc03g120120.3	4.66	4.12	4.67	4.99	4.94	4.77	4.42	3.78	3.71	2.29	1.36	2.57	154	191	273	314	206	145	180	196	149	121	55	84	--	Ist1 domain-containing protein [Cephalotus follicularis]	Cellular Processes	Transport and catabolism	ko04144//Endocytosis	K19476	-	-	-
Solyc03g120260.4	1.16	1.32	1.02	2.41	2.27	2.56	0.98	1.21	0.8	1.16	1.28	0.8	25	40	39	99	62	51	26	41	21	40	34	17	At3g15980	PREDICTED: coatomer subunit beta'-2 [Solanum lycopersicum]	-	-	-	-	-	-	GO:0006810//transport
Solyc03g120320.1	9.11	10.95	10.52	11.5	13.38	12.9	6.04	4.75	5.9	2.56	1.67	2.46	169	285	345	406	313	220	138	138	133	76	38	45	At1g80440	PREDICTED: F-box/kelch-repeat protein At1g80440-like [Solanum lycopersicum]	-	-	-	-	-	-	-
Solyc03g120410.3	2.9	2.67	3.28	3.17	1.53	2.36	3.53	2.93	2.09	10.48	9.34	11.24	24	31	48	50	16	18	36	38	21	139	95	92	CDI	PREDICTED: protein CDI-like [Solanum lycopersicum]	-	-	-	-	-	-	-
Solyc03g120500.4	32.83	34.54	36.38	32.36	34.12	35.57	55.68	52.87	56.09	73.85	71.52	72.5	716	1056	1402	1342	938	713	1495	1806	1485	2577	1913	1561	IAA27	auxin-regulated IAA27 [Solanum lycopersicum]	Environmental Information Processing	Signal transduction	ko04075//Plant hormone signal transduction	K14484	-	GO:0005515//protein binding	GO:0009755//hormone-mediated signaling pathway;GO:0010468//regulation of gene expression;GO:0034645//cellular macromolecule biosynthetic process
Solyc03g120660.4	3.86	2.97	2.91	1.77	2.28	2.69	2.33	1.39	1.96	5.08	4.93	6.52	39	42	52	34	29	25	29	22	24	82	61	65	HPR2	PREDICTED: hydroxyphenylpyruvate reductase isoform X1 [Solanum lycopersicum]	Metabolism;Metabolism;Metabolism;Metabolism;Metabolism	Global and overview maps;Amino acid metabolism;Amino acid metabolism;Metabolism of cofactors and vitamins;Biosynthesis of other secondary metabolites	ko01110//Biosynthesis of secondary metabolites;ko00360//Phenylalanine metabolism;ko00350//Tyrosine metabolism;ko00130//Ubiquinone and other terpenoid-quinone biosynthesis;ko00960//Tropane, piperidine and pyridine alkaloid biosynthesis	K18606;K18606;K18606;K18606;K18606	-	-	-
Solyc03g120690.3	0.51	0.63	0.5	0.89	0.82	1.36	0.89	0.47	0.91	2.16	2.21	2.3	7	12	12	23	14	17	15	10	15	47	37	31	DYNLL1	PREDICTED: dynein light chain 1, cytoplasmic-like [Solanum pennellii]	-	-	-	-	-	-	GO:0044763//single-organism cellular process
Solyc03g120900.3	9.27	10.78	10.85	8.08	9.02	6.56	6.71	6.73	8.32	2.62	1.92	2.32	146	238	302	242	179	95	130	166	159	66	37	36	SEC13B	PREDICTED: protein transport protein SEC13 homolog B-like [Solanum lycopersicum]	Genetic Information Processing;Genetic Information Processing	Folding, sorting and degradation;Translation	ko04141//Protein processing in endoplasmic reticulum;ko03013//RNA transport	K14004;K14004	-	-	-
Solyc03g120920.1	1.66	1.18	1.53	0.38	0.41	0.45	0.93	1.32	1.02	0	0	0	16	16	26	7	5	4	11	20	12	0	0	0	--	PREDICTED: uncharacterized protein LOC104646537 [Solanum lycopersicum]	-	-	-	-	-	-	-
Solyc03g120930.1	17.34	15.7	17.26	16.1	15.12	18.33	9.79	8.79	8.81	1.77	2.31	2.37	141	179	248	249	155	137	98	112	87	23	23	19	--	PREDICTED: uncharacterized protein LOC107012824 [Solanum pennellii]	-	-	-	-	-	-	-
Solyc03g120980.3	22.66	21.65	20.9	19.7	18.9	19.24	16.67	16.34	17.52	3.32	2.96	3.32	1982	2655	3231	3277	2084	1547	1795	2239	1861	464	318	287	ABCG36	PREDICTED: ABC transporter G family member 36-like [Solanum lycopersicum]	-	-	-	-	-	GO:0017111//nucleoside-triphosphatase activity;GO:0032550//purine ribonucleoside binding	-
Solyc03g121060.4	31.39	27.38	30.94	34.23	34.36	33.39	17.7	17.59	19.1	7.62	6.13	6.76	677	828	1179	1404	934	662	470	594	500	263	162	144	IAA26	IAA26 [Solanum lycopersicum]	Environmental Information Processing	Signal transduction	ko04075//Plant hormone signal transduction	K14484	-	-	-
Solyc03g121070.3	27.04	27.19	29	32.24	31.56	34.36	20.67	20.55	20.22	76.53	76.9	75.21	898	1266	1702	2036	1321	1049	845	1069	815	4066	3132	2466	HXK1	hexokinase [Solanum lycopersicum]	Metabolism;Metabolism;Metabolism;Metabolism;Metabolism;Metabolism;Metabolism;Metabolism	Global and overview maps;Global and overview maps;Global and overview maps;Carbohydrate metabolism;Carbohydrate metabolism;Carbohydrate metabolism;Carbohydrate metabolism;Carbohydrate metabolism	ko01100//Metabolic pathways;ko01110//Biosynthesis of secondary metabolites;ko01200//Carbon metabolism;ko00520//Amino sugar and nucleotide sugar metabolism;ko00010//Glycolysis / Gluconeogenesis;ko00500//Starch and sucrose metabolism;ko00051//Fructose and mannose metabolism;ko00052//Galactose metabolism	K00844;K00844;K00844;K00844;K00844;K00844;K00844;K00844	-	GO:0016773//phosphotransferase activity, alcohol group as acceptor;GO:0032550//purine ribonucleoside binding	GO:0006090//pyruvate metabolic process;GO:0016310//phosphorylation;GO:0044238//primary metabolic process
Solyc03g121090.4	13.78	14.14	14.29	7.39	8.61	7.87	9.95	9.77	10.6	5.04	2.72	4.16	198	285	363	202	156	104	176	220	185	116	48	59	--	PREDICTED: suppressor protein SRP40-like isoform X1 [Ipomoea nil]	-	-	-	-	-	-	-
Solyc03g121170.3	0.84	0.85	0.75	0.82	0.59	0.67	0.58	0.79	1.09	5.12	3.75	3.61	26	37	41	48	23	19	22	38	41	253	142	110	APG	PREDICTED: GDSL esterase/lipase APG [Solanum lycopersicum]	-	-	-	-	-	-	-
Solyc03g121180.4	90.9	84.86	87.18	87.46	86.09	85.91	77.52	80.16	75.82	31.9	30.67	34.36	2363	3093	4005	4324	2821	2053	2481	3264	2393	1327	978	882	APG	PREDICTED: GDSL esterase/lipase APG [Solanum lycopersicum]	-	-	-	-	-	-	-
Solyc03g121190.4	0	0.08	0	0	0	0	0.1	0.15	0.29	0.07	0.38	0.71	0	1	0	0	0	0	1	2	3	1	4	6	--	-	-	-	-	-	-	-	-
Solyc03g121300.2	37.98	43.47	42.68	59.93	51.79	57.95	44.46	43.89	46.05	25.42	27.86	25.11	648	1040	1287	1945	1114	909	934	1173	954	694	583	423	JAL19	PREDICTED: jacalin-related lectin 19 [Solanum lycopersicum]	-	-	-	-	-	-	-
Solyc03g121350.3	0.09	0.29	0.23	0.32	0.21	0.31	0.04	0.05	0.16	0	0.06	0	4	17	17	26	11	12	2	3	8	0	3	0	At1g73020	PREDICTED: anoctamin-like protein At1g73020 [Solanum lycopersicum]	-	-	-	-	GO:0034702//ion channel complex	GO:0005253//anion channel activity	GO:0006821//chloride transport
Solyc03g121470.4	0.64	0.91	1.14	1.34	1.01	2.65	0.95	0.68	0.79	0.46	0.35	1.07	6	12	19	24	12	23	11	10	9	7	4	10	PLDALPHA4	PREDICTED: phospholipase D alpha 4 [Solanum lycopersicum]	Metabolism;Metabolism;Cellular Processes;Metabolism;Metabolism	Global and overview maps;Global and overview maps;Transport and catabolism;Lipid metabolism;Lipid metabolism	ko01100//Metabolic pathways;ko01110//Biosynthesis of secondary metabolites;ko04144//Endocytosis;ko00564//Glycerophospholipid metabolism;ko00565//Ether lipid metabolism	K01115;K01115;K01115;K01115;K01115	GO:0016020//membrane;GO:0044424//intracellular part	GO:0004620//phospholipase activity;GO:0046872//metal ion binding	GO:0006650//glycerophospholipid metabolic process;GO:0006808//regulation of nitrogen utilization;GO:0009267//cellular response to starvation;GO:0040007//growth;GO:0044707//single-multicellular organism process;GO:0044767//single-organism developmental process
Solyc03g121610.3	13.13	14.2	14.32	14.43	13.78	13.45	20.18	19.58	20.5	29.48	27.36	29.53	785	1190	1513	1641	1038	739	1485	1833	1488	2820	2006	1743	ALE2	PREDICTED: receptor-like serine/threonine-protein kinase ALE2 isoform X1 [Solanum lycopersicum]	-	-	-	-	-	GO:0016301//kinase activity	GO:0006796//phosphate-containing compound metabolic process
Solyc03g121900.1	18.11	20.59	17.75	13.1	10.38	11.12	14.12	10.99	16.69	22.19	26.31	31.05	101	161	175	139	73	57	97	96	113	198	180	171	--	PREDICTED: putative lipid-transfer protein DIR1 [Solanum pennellii]	-	-	-	-	-	-	-
Solyc03g121970.1	23.22	24.95	24.28	26.68	26.75	26.94	14.89	13.95	13.68	8.62	7	6.56	495	746	915	1082	719	528	391	466	354	294	183	138	At1g54200	PREDICTED: protein BIG GRAIN 1-like B [Solanum lycopersicum]	-	-	-	-	-	-	-
Solyc03g122140.3	9.26	8.43	9.04	6.74	6.28	5.77	15.55	16.24	16.74	1.04	1.87	2.24	234	299	404	324	200	134	484	643	514	42	58	56	GLO4	PREDICTED: peroxisomal (S)-2-hydroxy-acid oxidase GLO4 [Solanum lycopersicum]	Metabolism;Metabolism;Metabolism;Cellular Processes;Metabolism	Global and overview maps;Global and overview maps;Global and overview maps;Transport and catabolism;Carbohydrate metabolism	ko01100//Metabolic pathways;ko01110//Biosynthesis of secondary metabolites;ko01200//Carbon metabolism;ko04146//Peroxisome;ko00630//Glyoxylate and dicarboxylate metabolism	K11517;K11517;K11517;K11517;K11517	-	-	-
Solyc03g122190.3	86.97	82.11	84.75	77.55	75.34	78.29	48.49	47.32	46.53	32.1	31.31	30.67	2303	3049	3966	3906	2515	1906	1581	1963	1496	1360	1017	802	TIFY10B	salt responsive protein 1 [Solanum lycopersicum]	Environmental Information Processing	Signal transduction	ko04075//Plant hormone signal transduction	K13464	-	-	-
Solyc03g122350.3	6.31	6.71	6.01	8.73	7.72	7.51	6.95	6.33	6.9	18.62	17.9	20.91	232.31	346.29	391	611	358	254	315	365.13	308.46	1096.45	807.83	760	CYP75B2	PREDICTED: cytochrome P450 71A1-like [Solanum lycopersicum]	Metabolism;Metabolism;Metabolism	Global and overview maps;Global and overview maps;Metabolism of terpenoids and polyketides	ko01100//Metabolic pathways;ko01110//Biosynthesis of secondary metabolites;ko00905//Brassinosteroid biosynthesis	K20623;K20623;K20623	-	-	-
Solyc03g122360.3	14.08	16.28	15.93	16.15	14.1	15.64	8.57	7.72	8.02	4.19	3.62	3.88	444.69	720.71	889	970	561	454	333	381.87	307.54	211.55	140.17	121	CYP75B2	PREDICTED: cytochrome P450 71A1-like [Solanum lycopersicum]	Metabolism;Metabolism;Metabolism	Global and overview maps;Global and overview maps;Metabolism of terpenoids and polyketides	ko01100//Metabolic pathways;ko01110//Biosynthesis of secondary metabolites;ko00905//Brassinosteroid biosynthesis	K20623;K20623;K20623	-	-	-
Solyc03g123410.1	50.48	45.36	49.03	36.19	31.17	27.46	36.23	36.39	36.97	2.07	2.17	1.77	550	693	944	750	428	275	486	621	489	36	29	19	ABP19A	PREDICTED: auxin-binding protein ABP19a [Solanum lycopersicum]	-	-	-	-	GO:0005576//extracellular region;GO:0005618//cell wall;GO:0043231//intracellular membrane-bounded organelle	GO:0046914//transition metal ion binding	GO:0006091//generation of precursor metabolites and energy;GO:0006873//cellular ion homeostasis;GO:0009617//response to bacterium;GO:0009886//post-embryonic morphogenesis;GO:0030001//metal ion transport
Solyc03g123510.3	0.31	0.2	0.22	0.24	0.28	0.14	0.21	0.11	0.13	0.03	0.02	0.05	12	11	15	18	14	5	10	7	6	2	1	2	--	PREDICTED: uncharacterized protein LOC104646521 [Solanum lycopersicum]	-	-	-	-	-	-	-
Solyc03g123540.3	9.01	10.15	10.02	6.68	5.61	5.01	6.74	6.54	7	13.18	15.28	15.25	88	139	173	124	69	45	81	100	83	206	183	147	HSP17.4B	PREDICTED: 17.4 kDa class III heat shock protein [Solanum lycopersicum]	Genetic Information Processing	Folding, sorting and degradation	ko04141//Protein processing in endoplasmic reticulum	K13993	-	-	-
Solyc03g123550.1	0	0	0	0	0.13	0	0.14	1.06	0	3.13	2.58	2.7	0	0	0	0	1	0	1	10	0	30	19	16	SAUR71	PREDICTED: auxin-responsive protein SAUR71-like [Solanum lycopersicum]	Environmental Information Processing	Signal transduction	ko04075//Plant hormone signal transduction	K14488	-	-	-
Solyc03g123590.4	15.58	13.74	15.39	11.18	11.39	11.04	12.91	14.95	12.51	5.4	3.48	4.1	485	600	847	662	447	316	495	729	473	269	133	126	--	PIG04 remorin, partial [Petunia x hybrida]	-	-	-	-	-	-	-
Solyc03g123740.4	24.92	22.61	22.6	24.67	23.08	24.28	36.71	36.49	38.42	65.19	63.86	66.59	1100	1399	1763	2071	1284	985	1995	2523	2059	4604	3457	2902	SRF6	protein kinase superfamily protein precursor [Solanum lycopersicum]	-	-	-	-	-	-	-
Solyc03g150138.1	0.07	0.29	0.17	0.86	0.97	0.54	0.06	0.02	0.15	0.05	0.06	0.23	2	11	8	44.01	32.67	13.31	2	1	5	2	2	6	MAIL3	PREDICTED: serine/threonine-protein phosphatase 7 long form homolog [Solanum lycopersicum]	-	-	-	-	-	-	-
Solyc04g005040.1	2.11	1.99	2.45	1.88	2.09	2.52	3.94	4.98	3.73	6.39	6.83	6.3	40	53	82	68	50	44	92	148	86	194	159	118	3MMP	metalloendoproteinase 1 precursor [Solanum lycopersicum]	-	-	-	-	-	GO:0046914//transition metal ion binding;GO:0070011//peptidase activity, acting on L-amino acid peptides	GO:0019538//protein metabolic process
Solyc04g005070.3	77.03	76.34	77.78	67.03	67.89	68.8	117.11	127	120.58	161.2	154.56	152.49	2867	3984	5116	4745	3185	2354	5367	7404	5449	9600	7056	5604	NPF1.2	PREDICTED: protein NRT1/ PTR FAMILY 1.2 [Solanum lycopersicum]	-	-	-	-	-	-	-
Solyc04g005230.3	0.31	0.92	0.88	0.6	0.33	0.79	0.5	1.02	0.68	0.06	0.21	0.31	6	25	30	22	8	14	12	31	16	2	5	6	HIDH	PREDICTED: 2-hydroxyisoflavanone dehydratase-like [Solanum lycopersicum]	-	-	-	-	-	-	-
Solyc04g005250.4	14.44	13.2	13.71	13.08	13.11	13.47	11.15	10.57	11.14	4.83	4.85	4.48	568	728	953	978	650	487	540	651	532	304	234	174	DRM2	PREDICTED: DNA (cytosine-5)-methyltransferase DRM2 [Solanum lycopersicum]	-	-	-	-	-	-	-
Solyc04g005260.3	0.19	0.35	0.22	0.31	0.28	0.18	0.08	0.06	0.08	0.04	0	0.03	6	15	12	18	11	5	3	3	3	2	0	1	--	PREDICTED: DNA-3-methyladenine glycosylase [Solanum pennellii]	Genetic Information Processing	Replication and repair	ko03410//Base excision repair	K01246	-	GO:0016787//hydrolase activity	GO:0008152//metabolic process
Solyc04g005470.3	0.96	1.43	0.79	1.13	0.87	1.2	0.62	0.92	0.79	0.21	0.27	0.29	20	42	29	45	23	23	16	30	20	7	7	6	--	PREDICTED: remorin-like [Solanum lycopersicum]	-	-	-	-	-	-	-
Solyc04g005555.1	0.43	0.49	0.34	0.96	0.96	1.13	0.42	0.22	0.57	0.43	0.28	0.09	5	8	7	21	14	12	6	4	8	8	4	1	--	PREDICTED: uncharacterized protein LOC101249814 [Solanum lycopersicum]	-	-	-	-	-	-	-
Solyc04g005790.3	1.74	1.56	1.43	2.86	2.73	2.13	1.61	1.36	1.75	0.49	0.37	0.45	62	78	90	194	123	70	71	76	76	28	16	16	NPF4.6	PREDICTED: protein NRT1/ PTR FAMILY 4.6-like [Solanum lycopersicum]	-	-	-	-	-	-	-
Solyc04g005800.3	0.55	0.46	0.53	0.47	0.27	0.65	0.41	0.52	0.35	1.78	1.15	1.68	13	15	22	21	8	14	12	19	10	67	33	39	ATHB-54	PREDICTED: homeobox-leucine zipper protein ATHB-54 [Solanum lycopersicum]	-	-	-	-	-	-	-
Solyc04g006930.3	4.38	5.33	5	4.88	4.77	5.28	8.21	8.43	9.65	11.67	10.2	11.27	186	317	375	394	255	206	429	560	497	792	531	472	PERK9	PREDICTED: proline-rich receptor-like protein kinase PERK9 isoform X3 [Solanum lycopersicum]	-	-	-	-	-	-	-
Solyc04g006970.4	18.3	17.94	18.15	21.96	23.72	22.58	28.26	26.9	27.61	216.28	213.82	214.54	1173.36	1612.13	2056	2677	1916.42	1330.5	2230.42	2701	2148.42	22183	16811	13579	PPC4	PREDICTED: phosphoenolpyruvate carboxylase 4 [Solanum lycopersicum]	Metabolism;Metabolism;Metabolism;Metabolism	Global and overview maps;Global and overview maps;Carbohydrate metabolism;Energy metabolism	ko01100//Metabolic pathways;ko01200//Carbon metabolism;ko00620//Pyruvate metabolism;ko00710//Carbon fixation in photosynthetic organisms	K01595;K01595;K01595;K01595	GO:0044424//intracellular part	GO:0004611//phosphoenolpyruvate carboxykinase activity	GO:0006101//citrate metabolic process
Solyc04g006980.1	2.35	2.47	2.34	2.04	2.87	2.94	2.24	2.15	1.81	0.32	0.37	0.62	46	68	81	76	71	53	54	66	43	10	9	12	TCP12	TCP transcription factor 22 [Solanum lycopersicum]	-	-	-	-	-	-	-
Solyc04g006990.3	6.54	6.94	7.4	5.92	4.88	6.16	5.09	5.4	6.2	1.44	1.75	1.39	119	177	238	205	112	103	114	154	137	42	39	25	-	-	-	-	-	-	-	-	-
Solyc04g007070.3	5.71	5.54	5.06	9.16	9.13	8.81	5.06	4.78	4.87	18.54	19.23	17.93	307	417	480	936	618	435	335	402	318	1594	1267	951	RPP13	PREDICTED: putative late blight resistance protein homolog R1B-23 [Solanum lycopersicum]	-	-	-	-	-	-	-
Solyc04g007140.1	0.19	0.27	0	0.39	0.15	0.2	0	0.24	0	3.14	2.43	3.21	1	2	0	4	1	1	0	2	0	27	16	17	--	PREDICTED: protein NIM1-INTERACTING 2-like [Sesamum indicum]	-	-	-	-	-	-	-
Solyc04g007150.3	6.92	7.86	6.37	6.1	7.42	7.03	6.57	5.48	5.07	24.7	23.94	23.87	225	358	366	377	304	210	263	279	200	1284	954	766	XYL1	PREDICTED: alpha-xylosidase 1 [Solanum lycopersicum]	-	-	-	-	-	GO:0005488//binding;GO:0090599//alpha-glucosidase activity	GO:0044238//primary metabolic process
Solyc04g007160.1	9.73	10.54	10.77	10.57	9.98	9.97	8.42	8.44	7.84	28.91	31.22	32.6	137	208	268	283	177	129	146	186	134	651	539	453	XYL1	PREDICTED: alpha-xylosidase 1 [Solanum lycopersicum]	-	-	-	-	-	GO:0005488//binding;GO:0090599//alpha-glucosidase activity	GO:0044238//primary metabolic process
Solyc04g007210.3	12.01	12	12.46	12.73	12.78	12.19	9.95	9.4	10.41	5.32	6.29	6.02	402	563	737	810	539	375	410	493	423	285	258	199	COL16	PREDICTED: zinc finger protein CONSTANS-LIKE 16 [Solanum lycopersicum]	-	-	-	-	-	-	-
Solyc04g007400.4	38.48	38.65	39.56	42.4	44.37	40.64	20.99	19.96	20.96	10.1	8.53	11.33	688	969	1250	1442	1000	668	462	559	455	289	187	200	TR2	PREDICTED: tropinone reductase 2 [Solanum lycopersicum]	Metabolism	Biosynthesis of other secondary metabolites	ko00960//Tropane, piperidine and pyridine alkaloid biosynthesis	K05354	-	GO:0016616//oxidoreductase activity, acting on the CH-OH group of donors, NAD or NADP as acceptor	GO:0044710//single-organism metabolic process
Solyc04g007650.4	6.38	5.96	6.62	7.21	7.3	6.66	8.14	7.86	8.02	17.01	15.91	16.53	574	752	1052	1233	828	551	902	1108	876	2449	1755	1468	FAB1A	PREDICTED: putative 1-phosphatidylinositol-3-phosphate 5-kinase FAB1C [Solanum lycopersicum]	Metabolism;Cellular Processes;Environmental Information Processing;Metabolism	Global and overview maps;Transport and catabolism;Signal transduction;Carbohydrate metabolism	ko01100//Metabolic pathways;ko04145//Phagosome;ko04070//Phosphatidylinositol signaling system;ko00562//Inositol phosphate metabolism	K00921;K00921;K00921;K00921	-	-	-
Solyc04g007670.1	1.28	2.46	1.66	3.7	2.03	4.03	3.01	2.61	3.9	1.28	1.77	1.42	10	27	23	55	20	29	29	32	37	16	17	11	--	PREDICTED: chitin-binding lectin 1-like [Solanum pennellii]	-	-	-	-	-	-	-
Solyc04g007770.3	0.24	0.25	0.27	0.65	0.61	0.26	0.19	0.04	0.05	88.8	88.52	84.06	4	6	8	21	13	4	4	1	1	2417	1847	1412	MLP43	Sn-1-like protein [Solanum lycopersicum]	-	-	-	-	-	-	-
Solyc04g007800.4	9.35	9.86	8.3	3.99	5.48	4.77	8.14	6.46	5.62	0.74	1.51	1.02	111	164	174	90	82	52	119	120	81	14	22	12	CAR7	PREDICTED: protein C2-DOMAIN ABA-RELATED 7-like [Solanum lycopersicum]	-	-	-	-	-	-	-
Solyc04g007960.4	7.67	8.25	7.43	6.93	6.66	7.11	7.45	9.11	6.32	3.33	2.74	2.85	128	193	219	220	140	109	153	238	128	89	56	47	PXG5	PREDICTED: probable peroxygenase 5 [Solanum lycopersicum]	Metabolism	Lipid metabolism	ko00073//Cutin, suberine and wax biosynthesis	K17991	-	-	-
Solyc04g008060.3	24.15	23.71	24.5	26.34	26.17	26.55	21.19	20.96	23.97	7.6	7.45	6.46	473	651	848	981	646	478	511	643	570	238	179	125	VIT1	PREDICTED: vacuolar iron transporter 1 [Solanum lycopersicum]	-	-	-	-	-	-	-
Solyc04g008230.3	40.27	41.98	44.96	25.13	26.76	29.59	72.65	77.74	71.32	90.41	97	96.48	1226	1792	2419	1455	1027	828	2723	3707	2636	4404	3622	2900	At1g48100	PREDICTED: polygalacturonase At1g48100 [Solanum lycopersicum]	-	-	-	-	GO:0030312//external encapsulating structure	GO:0016787//hydrolase activity	GO:0044238//primary metabolic process;GO:0045229//external encapsulating structure organization
Solyc04g008370.3	4.44	4.51	4.27	3.55	3.32	3.46	4.96	4.38	4.55	1.15	0.82	0.95	123	175	209	187	116	88	169	190	153	51	28	26	At1g11300	PREDICTED: LOW QUALITY PROTEIN: G-type lectin S-receptor-like serine/threonine-protein kinase At1g11330, partial [Solanum pennellii]	-	-	-	-	-	-	-
Solyc04g008850.1	56.47	58.23	62.46	77.03	73.65	73.91	45.35	44.47	45.66	33.34	33.92	31.89	1413	2043	2762	3666	2323	1700	1397	1743	1387	1335	1041	788	ASPG2	PREDICTED: protein ASPARTIC PROTEASE IN GUARD CELL 2-like [Solanum lycopersicum]	-	-	-	-	-	-	GO:0019538//protein metabolic process
Solyc04g009120.3	0.09	0.1	0.13	0.2	0.32	0.22	0.07	0.04	0.26	0.04	0.02	0.09	3	5	8	13	14	7	3	2	11	2	1	3	RPP13	PREDICTED: disease resistance protein RPH8A-like [Solanum tuberosum]	-	-	-	-	-	-	-
Solyc04g009130.4	1.68	1.27	1.19	1.53	1.78	1.69	1.6	1.16	1.54	0.35	0.2	0.27	68	72	85	118	90.76	63	80	74	76	23	10	11	RPP13	HJTR2GH1 protein [Solanum hjertingii]	-	-	-	-	-	-	-
Solyc04g009240.2	0.34	0.61	0.46	0.75	0.5	0.52	0.63	0.38	0.37	0.28	0.2	0.34	15	38	36	63	28	21	34.09	26	20	20	11	15	RPP13	PREDICTED: disease resistance protein RPP13-like [Solanum lycopersicum]	-	-	-	-	-	-	-
Solyc04g009330.4	3.68	3.76	4.56	4.5	5.09	3.82	4.5	3.82	4.47	10.32	11.36	10.56	67	96	147	156	117	64	101	109	99	301	254	190	AUR3	PREDICTED: serine/threonine-protein kinase Aurora-3 [Solanum lycopersicum]	-	-	-	-	-	-	-
Solyc04g009350.3	14.03	14.14	13.45	14.49	14.25	13.42	13.13	12.32	13.41	29.31	30.01	28.91	399	564	676	784	511	351	460	549	463	1334	1047	812	HPA	PREDICTED: histidinol-phosphate aminotransferase, chloroplastic [Solanum lycopersicum]	Metabolism;Metabolism;Metabolism;Metabolism;Metabolism;Metabolism;Metabolism;Metabolism	Global and overview maps;Global and overview maps;Global and overview maps;Amino acid metabolism;Amino acid metabolism;Amino acid metabolism;Biosynthesis of other secondary metabolites;Amino acid metabolism	ko01100//Metabolic pathways;ko01110//Biosynthesis of secondary metabolites;ko01230//Biosynthesis of amino acids;ko00360//Phenylalanine metabolism;ko00350//Tyrosine metabolism;ko00400//Phenylalanine, tyrosine and tryptophan biosynthesis;ko00960//Tropane, piperidine and pyridine alkaloid biosynthesis;ko00340//Histidine metabolism	K00817;K00817;K00817;K00817;K00817;K00817;K00817;K00817	GO:0009536//plastid	GO:0043168//anion binding;GO:0070546//L-phenylalanine aminotransferase activity	GO:0006547//histidine metabolic process
Solyc04g009440.3	12.68	14.17	13.37	13.68	14.44	15.23	10.33	8.8	8.73	6.65	5.22	4.79	287	450	535	589	412	317	288	312	240	241	145	107	NAC081	NAC domain protein [Solanum lycopersicum]	-	-	-	-	GO:0043231//intracellular membrane-bounded organelle	-	GO:0010468//regulation of gene expression;GO:0034645//cellular macromolecule biosynthetic process
Solyc04g009860.4	33.23	31.19	29.68	56.36	58.03	54.39	17.63	16.62	14.04	21.81	19.13	20.41	854	1124	1348	2755	1880	1285	558	669	438	897	603	518	At1g06620	PREDICTED: 1-aminocyclopropane-1-carboxylate oxidase homolog 1 [Solanum lycopersicum]	-	-	-	-	-	-	-
Solyc04g010010.3	0.07	0.32	0.26	0.27	0.3	0.42	0.23	0.33	0.4	0.09	0.06	0.11	2	13	13	15	11	11	8	15	14	4	2	3	At3g04780	PREDICTED: probable ubiquitin-conjugating enzyme E2 24 [Solanum lycopersicum]	-	-	-	-	-	-	GO:0044699//single-organism process
Solyc04g011400.3	134.47	138.23	136.75	146.31	147.95	151.71	111.82	114.26	116.96	454.74	457.78	447.37	3234	4661	5812	6692	4485	3354	3311	4304	3415	17498	13503	10623	UXS5	PREDICTED: UDP-glucuronic acid decarboxylase 6 [Solanum lycopersicum]	Metabolism;Metabolism	Global and overview maps;Carbohydrate metabolism	ko01100//Metabolic pathways;ko00520//Amino sugar and nucleotide sugar metabolism	K08678;K08678	-	GO:0016831//carboxy-lyase activity;GO:0048037//cofactor binding	-
Solyc04g011520.3	8.06	8.25	8.11	6.18	6.83	7.48	9.39	10.39	9.45	3.2	3.28	3.21	265	380	471	386	283	226	380	535	377	168	132	104	PBL9	PREDICTED: protein kinase APK1A, chloroplastic [Solanum lycopersicum]	-	-	-	-	-	GO:0004713//protein tyrosine kinase activity;GO:0032550//purine ribonucleoside binding	GO:0006468//protein phosphorylation
Solyc04g011540.4	0.86	1.06	0.65	0.69	1.27	0.99	1.2	0.76	0.89	0.18	0.28	0.17	15	26	20	23	28	16	26	21	19	5	6	3	ERG1	PREDICTED: elicitor-responsive protein 1 isoform X2 [Solanum lycopersicum]	-	-	-	-	-	-	-
Solyc04g011590.3	0.11	0.15	0.14	0.23	0.26	0.12	0.03	0.02	0	0	0	0	3	6	7	12	9	3	1	1	0	0	0	0	LHT1	PREDICTED: lysine histidine transporter 2-like [Solanum lycopersicum]	-	-	-	-	GO:0031224//intrinsic component of membrane	-	-
Solyc04g011610.3	28.63	29.19	29.44	30.74	29.48	31.72	17	15.93	16.72	10.99	12.64	9.81	591	845	1074	1207	767	602	432	515	419	363	320	200	DURF2	PREDICTED: probable E3 ubiquitin-protein ligase RHC2A [Solanum lycopersicum]	-	-	-	-	-	-	-
Solyc04g011690.4	9.63	8.56	8.7	10.99	10.12	11.18	10.21	8.37	7.72	1.53	1.46	1.86	268	334	428	582	355	286	350	365	261	68	50	51	CYP750A1	PREDICTED: cytochrome P450 CYP736A12-like [Solanum lycopersicum]	-	-	-	-	-	-	-
Solyc04g011770.2	2.96	2.45	2.92	2.66	1.82	1.87	4.11	3.59	4.24	6.5	5.21	6.57	31	36	54	53	24	18	53	59	54	109	67	68	--	PREDICTED: uncharacterized protein LOC101253579 [Solanum lycopersicum]	-	-	-	-	-	-	-
Solyc04g011800.1	0	0.13	0.74	1.66	1.48	2.43	0.15	0	0	0	0	0	0	1	7	17	10	12	1	0	0	0	0	0	GRXS1	PREDICTED: monothiol glutaredoxin-S1-like [Solanum lycopersicum]	-	-	-	-	-	-	-
Solyc04g011820.1	0.6	0.14	0.11	0.32	2.06	0.87	0.97	0	0.66	0.12	0	0	3	1	1	3	13	4	6	0	4	1	0	0	GRXS2	PREDICTED: monothiol glutaredoxin-S1-like [Solanum lycopersicum]	-	-	-	-	-	-	-
Solyc04g011860.1	0.19	0.66	0.21	0.78	0.44	0.2	0	0.24	0	0	0	0	1	5	2	8	3	1	0	2	0	0	0	0	GRXS1	PREDICTED: monothiol glutaredoxin-S1-like [Solanum lycopersicum]	-	-	-	-	-	-	-
Solyc04g011870.1	1.3	0.66	1.26	0.59	1.63	1.82	0.91	0.24	0.15	0	0	0.19	7	5	12	6	11	9	6	2	1	0	0	1	GRXS1	PREDICTED: monothiol glutaredoxin-S1 [Solanum lycopersicum]	-	-	-	-	-	-	-
Solyc04g011880.1	2.61	1.73	3.27	4.31	2.51	4.25	1.82	2.14	1.69	0.12	0.15	0	14	13	31	44	17	21	12	18	11	1	1	0	GRXS2	glutaredoxin SlGRX22 [Solanum lycopersicum]	-	-	-	-	-	-	-
Solyc04g011900.4	35.93	31.95	33.76	34.51	34.22	35.09	28.67	27.88	24.47	15.2	15.39	14.7	733	914	1217	1339	880	658	720	891	606	496	385	296	--	PREDICTED: uncharacterized protein LOC101250205 isoform X1 [Solanum lycopersicum]	-	-	-	-	-	-	-
Solyc04g012020.1	0.6	0.37	0.7	0.63	0.31	0.33	0.28	0.82	0.49	2.28	1.57	1.52	14	12	29	28	9	7	8	30	14	85	45	35	ASAT3	acylsugar acyltransferase 2 [Solanum lycopersicum]	-	-	-	-	-	-	-
Solyc04g012120.3	147.03	145.01	147.88	148.05	152.16	154.16	136.6	141.52	138.44	315.75	321.54	310.56	2933	4056	5213	5617	3826	2827	3355	4422	3353	10078	7867	6117	TFT5	14-3-3 protein 5 [Solanum lycopersicum]	-	-	-	-	-	-	-
Solyc04g012160.4	6.61	6.44	5.87	5.81	5.76	5.85	9.5	7.69	9.31	2.53	2.05	3.05	134	183	210	224	147	109	237	244	229	82	51	61	SAPK2	SNF1-related kinase [Solanum lycopersicum]	Environmental Information Processing;Environmental Information Processing	Signal transduction;Signal transduction	ko04075//Plant hormone signal transduction;ko04016//MAPK signaling pathway - plant	K14498;K14498	-	-	-
Solyc04g012185.1	0.14	0.5	0.39	0.62	0.28	0.3	0.4	0.22	0.17	0.13	0.06	0	2	10	10	17	5	4	7	5	3	3	1	0	--	PREDICTED: receptor kinase-like protein Xa21 [Solanum lycopersicum]	-	-	-	-	-	-	-
Solyc04g014400.4	3.09	2.93	3.61	5.31	5.11	5.26	5.16	5.13	4.69	2.05	2.24	2.21	192	256	397	629	401	301	395	500	354	204	171	136	RLP1	PREDICTED: LRR receptor-like serine/threonine-protein kinase FLS2 isoform X1 [Solanum lycopersicum]	-	-	-	-	-	-	-
Solyc04g014410.4	1.61	0.84	1.34	1.14	1.91	1.39	0.92	0.88	1.6	0	0.04	0	34	25	50	46	51	27	24	29	41	0	1	0	RBK1	PREDICTED: receptor-like cytosolic serine/threonine-protein kinase RBK1, partial [Solanum lycopersicum]	-	-	-	-	-	-	-
Solyc04g014450.1	0.91	0.67	1.05	1.12	1.11	1.75	0.91	1.32	1.3	3.97	4.24	3.79	26	27	53	61	40	46	32	59	45	182	149	107	--	PREDICTED: rhamnogalacturonate lyase-like [Solanum pennellii]	-	-	-	-	-	-	-
Solyc04g014470.3	4.19	5.06	4.58	5.61	5.1	4.45	3.21	3.22	2.2	1.19	0.54	1.06	88	149	170	224	135	86	83	106	56	40	14	22	MYB20	PREDICTED: protein ODORANT1-like [Solanum lycopersicum]	Organismal Systems	Environmental adaptation	ko04626//Plant-pathogen interaction	K09422	-	-	-
Solyc04g014530.1	7.95	9.12	8.4	15.3	15.28	15.34	9.65	10.05	8.17	3.95	3.81	3.16	97	156	181	355	235	172	145	192	121	77	57	38	ERF1B	PREDICTED: ethylene-responsive transcription factor 1B-like [Solanum lycopersicum]	Environmental Information Processing;Environmental Information Processing	Signal transduction;Signal transduction	ko04075//Plant hormone signal transduction;ko04016//MAPK signaling pathway - plant	K14516;K14516	GO:0043231//intracellular membrane-bounded organelle	GO:0001071//nucleic acid binding transcription factor activity	GO:0000160//phosphorelay signal transduction system;GO:0003006//developmental process involved in reproduction;GO:0006950//response to stress;GO:0007275//multicellular organism development;GO:0010468//regulation of gene expression;GO:0010476//gibberellin mediated signaling pathway;GO:0034645//cellular macromolecule biosynthetic process
Solyc04g014610.4	1.93	1.65	2.05	1.28	1.19	1.15	2.68	3.5	2.52	2.45	3.25	2.84	31	37	58	39	24	17	53	88	49	63	64	45	ARMC7	PREDICTED: armadillo repeat-containing protein 7 isoform X1 [Solanum lycopersicum]	-	-	-	-	-	-	-
Solyc04g014883.1	3.34	3.64	3.53	4.97	4.2	4.05	1.79	1.69	2.23	0.91	0.31	0.57	53	81	99	150	84	59	35	42	43	23	6	9	XA21	PREDICTED: receptor kinase-like protein Xa21 [Solanum lycopersicum]	Organismal Systems;Environmental Information Processing	Environmental adaptation;Signal transduction	ko04626//Plant-pathogen interaction;ko04016//MAPK signaling pathway - plant	K13420;K13420	-	-	-
Solyc04g015520.3	17.05	15.27	15.75	16.41	17.28	14.71	28.88	27.39	27.89	5.86	5.99	6.18	411	516	671	752	525	326	857	1034	816	226	177	147	--	PREDICTED: probable serine/threonine-protein kinase DDB_G0272254 [Solanum pennellii]	-	-	-	-	-	-	-
Solyc04g015590.4	5.81	5.95	7.36	7.09	7.56	8.6	3.1	3.41	3.77	0.68	0.82	1.59	122	175	273	283	200	166	80	112	96	23	21	33	BAN	PREDICTED: anthocyanidin reductase [Solanum lycopersicum]	-	-	-	-	-	GO:0048037//cofactor binding	-
Solyc04g016010.4	2.73	2.69	2.7	2.8	2.17	2.69	3.95	4.55	3.48	4.87	4.71	5.97	95	131	166	185	95	86	169	248	147	271	201	205	Os07g0657900	PREDICTED: LOW QUALITY PROTEIN: thioredoxin reductase NTRC [Solanum lycopersicum]	Metabolism	Metabolism of other amino acids	ko00450//Selenocompound metabolism	K00384	-	-	-
Solyc04g016030.1	0	0	0.06	0.22	0.33	0.23	0.09	0	0	0	0	0	0	0	1	4	4	2	1	0	0	0	0	0	At3g47200	PREDICTED: UPF0481 protein At3g47200-like [Solanum tuberosum]	-	-	-	-	-	-	-
Solyc04g016060.1	3.33	3.88	3.77	3.83	3.83	3.92	3.76	3.87	3.14	1.53	1.39	1.45	49	80	98	107	71	53	68	89	56	36	25	21	MIZ1	PREDICTED: protein MIZU-KUSSEI 1-like [Solanum lycopersicum]	-	-	-	-	-	-	-
Solyc04g016180.3	12.13	10.26	10.2	9.28	9.52	9.67	10.23	8.96	8.46	3.3	3.64	3.5	386	458	574	562	382	283	401	447	327	168	142	110	Eogt	PREDICTED: EGF domain-specific O-linked N-acetylglucosamine transferase-like [Solanum lycopersicum]	-	-	-	-	-	-	-
Solyc04g016190.1	0.82	0.82	1.21	0.71	0.59	0.54	1.5	1.57	1.42	4.92	4.95	4.52	20	28	52	33	18	12	45	60	42	192	148	109	ZOX1	PREDICTED: zeatin O-glucosyltransferase-like [Solanum lycopersicum]	Metabolism	Metabolism of terpenoids and polyketides	ko00908//Zeatin biosynthesis	K13495	-	-	-
Solyc04g016230.4	3.42	3.8	2.88	2.82	3.4	2.31	1.73	2.43	1.78	1.18	0.6	0.95	98	153	146	154	123	61	61	109	62	54	21	27	ZOX1	PREDICTED: zeatin O-xylosyltransferase-like [Solanum lycopersicum]	Metabolism	Metabolism of terpenoids and polyketides	ko00908//Zeatin biosynthesis	K13495	-	-	-
Solyc04g016250.3	0.47	1.04	0.69	1.26	1.39	1.02	0.9	0.9	0.63	0.69	0.52	0.53	8	25	21	41	30	16	19	24	13	19	11	9	--	PREDICTED: mitochondrial acidic protein MAM33 [Solanum pennellii]	-	-	-	-	-	-	-
Solyc04g016330.3	11.85	11.47	11.27	12.83	12.2	12.45	10.73	9.69	9.27	31.66	31.86	33.37	536	728	901	1104	696	518	598	687	509	2292	1768	1491	Os01g0939600	PREDICTED: probable glycerol-3-phosphate dehydrogenase [NAD(+)] 1, cytosolic [Solanum lycopersicum]	Metabolism;Metabolism	Global and overview maps;Lipid metabolism	ko01110//Biosynthesis of secondary metabolites;ko00564//Glycerophospholipid metabolism	K00006;K00006	-	-	-
Solyc04g016490.4	3.39	3.28	3.1	3.04	3.48	3.21	5.47	5.55	4.19	7.63	6.44	7.92	78	106	126	133	101	68	155	200	117	281	182	180	PAP16	PREDICTED: probable inactive purple acid phosphatase 16 [Solanum lycopersicum]	-	-	-	-	-	GO:0003824//catalytic activity;GO:0043169//cation binding	GO:0003006//developmental process involved in reproduction;GO:0006796//phosphate-containing compound metabolic process
Solyc04g016590.3	1.22	0.92	1.42	1.32	1.36	1.09	1.1	1.64	1	2.28	3.26	2.61	17.03	18.01	35.04	35.03	24.03	14	19	36.02	17.01	51	56.02	36.04	--	-	-	-	-	-	-	-	-
Solyc04g018055.1	2.39	4.18	3.3	3.37	2.99	2.51	6.54	5.76	6.52	0.86	0.46	0.55	31.24	76.65	76.23	83.72	49.28	30.19	105.14	117.9	103.43	18.07	7.44	7.06	GAPC2	glyceraldehyde-3-phosphate dehydrogenase, partial [Jacaranda mimosifolia]	Metabolism;Metabolism;Metabolism;Metabolism;Metabolism;Metabolism	Global and overview maps;Global and overview maps;Global and overview maps;Global and overview maps;Carbohydrate metabolism;Energy metabolism	ko01100//Metabolic pathways;ko01110//Biosynthesis of secondary metabolites;ko01200//Carbon metabolism;ko01230//Biosynthesis of amino acids;ko00010//Glycolysis / Gluconeogenesis;ko00710//Carbon fixation in photosynthetic organisms	K00134;K00134;K00134;K00134;K00134;K00134	-	-	-
Solyc04g018085.1	0.19	0.12	0.17	0.36	0.37	0.32	0.15	0.17	0.31	0.14	0.09	0.14	7	6	11	25	17	11	7	10	14	8	4	5	--	-	-	-	-	-	-	-	-
Solyc04g024435.1	0.47	0.25	0.33	0.55	0	0.25	0	0.07	0.29	1.68	0.86	0.83	4	3	5	9	0	2	0	1	3	23	9	7	--	-	-	-	-	-	-	-	-
Solyc04g025040.1	349	382.9	332.44	350.98	340.76	343.52	400.64	373.17	395.8	64.23	67.1	74.04	4330	6661	7289	8282	5329	3918	6120	7252	5962	1275	1021	907	--	PREDICTED: RNA-binding protein FUS-like [Solanum lycopersicum]	-	-	-	-	-	-	-
Solyc04g025530.3	1.06	0.67	0.89	1.02	1.54	1.16	0.86	0.68	0.62	0.53	0.66	0.57	34	30	50	62	62	34	34	34	24	27	26	18	GAD4	PREDICTED: glutamate decarboxylase 4 [Solanum lycopersicum]	Metabolism;Metabolism;Metabolism;Metabolism;Metabolism;Metabolism	Global and overview maps;Global and overview maps;Metabolism of other amino acids;Amino acid metabolism;Carbohydrate metabolism;Metabolism of other amino acids	ko01100//Metabolic pathways;ko01110//Biosynthesis of secondary metabolites;ko00410//beta-Alanine metabolism;ko00250//Alanine, aspartate and glutamate metabolism;ko00650//Butanoate metabolism;ko00430//Taurine and hypotaurine metabolism	K01580;K01580;K01580;K01580;K01580;K01580	-	GO:0005515//protein binding;GO:0016831//carboxy-lyase activity;GO:0043168//anion binding	GO:0006605//protein targeting;GO:0006873//cellular ion homeostasis;GO:0006970//response to osmotic stress;GO:0009064//glutamine family amino acid metabolic process;GO:0009746//response to hexose;GO:0009891//positive regulation of biosynthetic process;GO:0010038//response to metal ion;GO:0030001//metal ion transport;GO:0042044//fluid transport;GO:0043067//regulation of programmed cell death
Solyc04g025880.4	1.85	1.83	1.98	1.64	1.52	1.56	1.31	0.69	0.93	0.39	0.48	0.33	85	118	161	144	88	66	74	50	52	29	27	15	POT6	PREDICTED: potassium transporter 6-like [Solanum lycopersicum]	-	-	-	-	-	-	-
Solyc04g026020.3	0.71	0.65	0.71	0.66	0.68	1.03	1.42	1.07	1.4	9.64	10.3	10.79	33	42	58	58	40	44	81	78	79	715	586	494	SEOB	PREDICTED: protein SIEVE ELEMENT OCCLUSION B-like [Solanum lycopersicum]	-	-	-	-	-	-	-
Solyc04g049080.4	11.99	12.05	12.28	12.25	11.69	11.3	10.71	10.53	12.13	5.42	5.03	5.2	210	296	380	408	258	182	231	289	258	152	108	90	TET6	PREDICTED: tetraspanin-6 [Solanum lycopersicum]	-	-	-	-	-	-	-
Solyc04g049090.3	14.71	13.42	12.85	16.72	17.75	16.63	12	12.46	11.94	2.74	2.22	2.02	480	614	741	1038	730	499	482	637	473	143	89	65	MLO6	PREDICTED: MLO-like protein 12 isoform X1 [Solanum pennellii]	-	-	-	-	GO:0031224//intrinsic component of membrane	-	GO:0006950//response to stress
Solyc04g049340.3	4.86	5.83	4.97	3.32	3.09	2.96	6.61	5.82	6.38	1.03	0.61	1.12	150.03	252.03	271	195	120.08	84.05	251.04	281.03	239.04	51.01	23	34.02	tyrP-A	PREDICTED: tyrosine-specific transport protein-like [Solanum tuberosum]	-	-	-	-	-	-	-
Solyc04g049920.4	0.12	0.5	0.33	0.22	0.28	0.26	0.05	0	0.15	0.55	0.86	1.01	2	12	10	7	6	4	1	0	3	15	18	17	ARP1	PREDICTED: probable RNA-binding protein ARP1 isoform X2 [Solanum lycopersicum]	-	-	-	-	-	-	-
Solyc04g050050.3	7.31	7.32	7.1	7.09	7.81	7.81	3.87	3.43	3.76	2.07	2.44	2.44	227	319	390	419	306	223	148	167	142	103	93	75	IQD1	PREDICTED: protein IQ-DOMAIN 1-like isoform X1 [Solanum lycopersicum]	-	-	-	-	-	-	-
Solyc04g050570.3	5.04	6.32	5.59	4.7	4.96	5.52	8.51	7.92	7.44	0.81	0.72	0.94	125	220	245	222	155	126	260	308	224	32	22	23	At5g33370	PREDICTED: GDSL esterase/lipase At5g33370 [Solanum lycopersicum]	-	-	-	-	-	-	-
Solyc04g050950.3	14.5	17.69	18.6	11.32	14.29	13.87	14.73	14.94	16.09	1.1	1.05	2.13	124	212	281	184	154	109	155	200	167	15	11	18	MLP31	PREDICTED: MLP-like protein 34 [Solanum lycopersicum]	-	-	-	-	-	-	-
Solyc04g051280.4	2.69	3.42	2.94	3.18	3.17	3.75	3.1	3.53	2.74	0.95	1.04	0.77	88	157	170	198	131	113	125	181	109	50	42	25	--	PREDICTED: gelsolin-related protein of 125 kDa-like isoform X2 [Solanum tuberosum]	-	-	-	-	-	-	-
Solyc04g051360.3	0	0	0	0.08	0	0	0	0.1	0.04	0.16	0.38	0.57	0	0	0	3	0	0	0	3	1	5	9	11	ABR1	PREDICTED: ethylene-responsive transcription factor ABR1-like [Solanum lycopersicum]	-	-	-	-	-	-	-
Solyc04g051420.3	0	0.07	0	0.11	0	0	0.09	0	0.09	0.46	0.68	0.53	0	1	0	2	0	0	1	0	1	7	8	5	--	PREDICTED: root meristem growth factor 9 [Theobroma cacao]	-	-	-	-	-	-	-
Solyc04g051540.3	0.75	0.73	0.5	0.75	0.91	0.96	0.44	0.61	0.45	0.42	0.33	0	11	15	13	21	17	13	8	14	8	10	6	0	WRKY13	PREDICTED: probable WRKY transcription factor 13 [Solanum lycopersicum]	-	-	-	-	-	-	GO:0010467//gene expression;GO:0034645//cellular macromolecule biosynthetic process
Solyc04g051680.4	6.09	4.78	5.67	4.38	5.8	4.64	3.02	3.5	2.45	0.38	0.11	0.07	90	99	148	123	108	63	55	81	44	9	2	1	RABG3A	PREDICTED: ras-related protein Rab7-like [Solanum lycopersicum]	Cellular Processes;Cellular Processes	Transport and catabolism;Transport and catabolism	ko04144//Endocytosis;ko04145//Phagosome	K07897;K07897	-	-	-
Solyc04g053010.1	0.64	0.37	0.58	0.88	0.71	0.7	0.84	0.9	1.17	0.16	0	0.13	5	4	8	13	7	5	8	11	11	2	0	1	SAUR63	PREDICTED: auxin-responsive protein SAUR68-like [Solanum lycopersicum]	-	-	-	-	-	-	-
Solyc04g053120.3	60.71	62	64.24	60.48	61.39	62.76	46.02	45.89	44.61	155.14	152.15	151.1	2477	3547	4632	4693	3157	2354	2312	2933	2210	10128	7614	6087	DPEP	PREDICTED: 4-alpha-glucanotransferase, chloroplastic/amyloplastic [Solanum lycopersicum]	Metabolism;Metabolism;Metabolism	Global and overview maps;Global and overview maps;Carbohydrate metabolism	ko01100//Metabolic pathways;ko01110//Biosynthesis of secondary metabolites;ko00500//Starch and sucrose metabolism	K00705;K00705;K00705	-	-	-
Solyc04g053145.1	4.01	4.27	4.37	4.76	4.19	3.98	3.11	3.08	3.35	1.71	1.66	1.94	69	103	133	156	91	63	66	83	70	47	35	33	--	PREDICTED: uncharacterized protein LOC107017144 [Solanum pennellii]	-	-	-	-	-	-	-
Solyc04g054370.1	44.26	39.48	38.06	60.76	58.77	56.69	58.29	61.31	54.44	20.87	24.4	23.41	383	479	582	1000	641	451	621	831	572	289	259	200	RHA2A	PREDICTED: probable E3 ubiquitin-protein ligase XERICO [Solanum lycopersicum]	-	-	-	-	-	-	-
Solyc04g054440.3	0	0.04	0.02	0.05	0.21	0.16	0.07	0	0.07	0.04	0	0	0	2	1	3	9	5	3	0	3	2	0	0	CLSY3	PREDICTED: SNF2 domain-containing protein CLASSY 4-like [Solanum lycopersicum]	Genetic Information Processing	Replication and repair	ko03440//Homologous recombination	K10875	-	-	-
Solyc04g054450.1	0	0.02	0	0.01	0	0	0.05	0	0.11	0.28	0.09	0.11	0	1	0	1	0	0	3	0	6	20	5	5	RLP33	PREDICTED: receptor like protein 30-like [Solanum lycopersicum]	-	-	-	-	-	-	-
Solyc04g054490.3	15.43	14.56	17.07	15.93	16.34	15.54	11.96	10.66	9.29	5.01	4.27	4.44	595	787	1163	1168	794	551	568	644	435	309	202	169	At5g10080	PREDICTED: aspartic proteinase-like protein 1 isoform X1 [Solanum lycopersicum]	-	-	-	-	-	-	-
Solyc04g054730.3	14	14.37	13.8	35.48	34.83	34.75	19.26	15.89	16.82	6.96	4.65	5.93	619	891	1078	2983	1941	1412	1048	1100	903	492	252	259	SULTR2;1	sulfate transporter 2.1-like [Solanum lycopersicum]	-	-	-	-	GO:0031224//intrinsic component of membrane	GO:0015103//inorganic anion transmembrane transporter activity;GO:0015291//secondary active transmembrane transporter activity	GO:0000097//sulfur amino acid biosynthetic process;GO:0006873//cellular ion homeostasis;GO:0008272//sulfate transport;GO:0009683//indoleacetic acid metabolic process;GO:0019758//glycosinolate biosynthetic process;GO:0030001//metal ion transport
Solyc04g054790.2	10.25	6.21	6.09	5.48	3.93	7.24	4.99	3.05	3.66	1.07	1.53	0.52	60	51	63	61	29	39	36	28	26	10	11	3	UFC	PREDICTED: protein UPSTREAM OF FLC isoform X2 [Solanum lycopersicum]	-	-	-	-	-	-	-
Solyc04g054800.3	26.27	23.98	25.45	25.38	28.24	24	20.56	21.09	19.62	5.26	5.69	5.34	493	631	844	906	668	414	475	620	447	158	131	99	UFC	PREDICTED: protein UPSTREAM OF FLC isoform X1 [Solanum lycopersicum]	-	-	-	-	-	-	-
Solyc04g055050.1	3.91	2.99	3.14	3.34	4.18	3.27	5.22	5.43	5.58	1.45	1.57	1.46	138	148	196	224	186	106	227	300	239	82	68	51	--	PREDICTED: uncharacterized serine-rich protein C215.13 isoform X1 [Solanum lycopersicum]	-	-	-	-	-	-	-
Solyc04g055090.1	1.56	1.15	1.12	1.21	0.99	1.2	1.83	2.03	1.1	14.66	12.75	12.16	34	35	43	50	27	24	49	69	29	510	340	261	--	PREDICTED: serine-rich adhesin for platelets-like isoform X2 [Nicotiana tabacum]	-	-	-	-	-	-	-
Solyc04g055170.3	132.93	135.23	139.86	150.16	150.46	146.09	136.23	137.84	136.22	325.85	326.09	320.98	3220	4593	5987	6918	4594	3253	4063	5230	4006	12629	9688	7677	ANN2	annexin p35 [Solanum lycopersicum]	-	-	-	-	-	GO:0005543//phospholipid binding	-
Solyc04g055255.1	4.51	3.43	3.72	5.22	6.02	6.04	6.34	6.87	5.75	32.17	33.13	35.02	49.58	52.91	72.23	109.25	83.42	61.1	85.87	118.42	76.77	566.2	446.96	380.35	SAMT	PREDICTED: salicylate carboxymethyltransferase-like [Solanum lycopersicum]	-	-	-	-	-	-	-
Solyc04g055257.1	2.37	3.64	3.48	4.47	4.2	3.98	3.36	3.42	2.24	29.09	32.07	28.88	54.85	117.87	142.19	196.67	122.23	84.59	95.51	123.79	62.85	1075.57	908.94	658.92	SAMT	PREDICTED: salicylate carboxymethyltransferase-like [Solanum lycopersicum]	-	-	-	-	-	-	-
Solyc04g056260.2	0.5	0.5	0.35	0.41	0.36	0.41	0.44	0.56	0.38	0.88	1.05	1.01	12	17	15	19	11	9	13	21	11	34	31	24	At5g64970	PREDICTED: probable mitochondrial adenine nucleotide transporter BTL3 [Solanum lycopersicum]	-	-	-	-	GO:0031224//intrinsic component of membrane	-	GO:0044763//single-organism cellular process
Solyc04g056380.3	0.2	0.33	0.36	0.16	0.25	0.09	0.29	0.37	0.35	0.92	0.94	1.11	10	23	32	15	16	4	18	29	21	74	58	55	SEI1	PREDICTED: seipin-1 [Solanum lycopersicum]	-	-	-	-	-	-	-
Solyc04g056390.3	100.9	97.14	102.2	116.89	114.12	118.95	135.16	134.62	129.49	289.06	295.37	282.6	2281	3079	4083	5026	3252	2472	3762	4767	3554	10456	8190	6308	IPI2	isopentenyl diphosphate isomerase [Solanum lycopersicum]	Metabolism;Metabolism;Metabolism	Global and overview maps;Global and overview maps;Metabolism of terpenoids and polyketides	ko01100//Metabolic pathways;ko01110//Biosynthesis of secondary metabolites;ko00900//Terpenoid backbone biosynthesis	K01823;K01823;K01823	-	-	-
Solyc04g056450.4	0.12	0.15	0.07	0.05	0.07	0.03	0.29	0.23	0.22	0.56	0.37	0.64	4	7	4	3	3	1	12	12	9	30	15	21	ufaA1	PREDICTED: uncharacterized protein LOC107015997 [Solanum pennellii]	-	-	-	-	-	-	-
Solyc04g057830.1	0.28	0.2	0.31	0.58	1.18	0.81	0.9	0.53	0.84	0.17	0.08	0.47	3	3	6	12	16	8	12	9	11	3	1	5	--	PREDICTED: uncharacterized protein LOC104646915 [Solanum lycopersicum]	-	-	-	-	-	-	-
[truncated: 2,002 more rows]

## Sheet: 1394
Specificly differently expression genes failed in the transition from ovary to fruit in the wt plants
[truncated: 1,395 more rows]

## Sheet: 1380
DEGs in common were found in the transition of vary to fruit in both wild type and SlTPL1 RNAi plant
[truncated: 1,381 more rows]

[truncated: 1 more sheets: 280]
