# Supplementary material for: SlTPL1 Silencing Induces Facultative Parthenocarpy in Tomato
Source: Front Plant Sci. 2021 May 20;12:672232. doi: 10.3389/fpls.2021.672232 (PMC8174789; doi:10.3389/fpls.2021.672232)
Supplement: Supplementary Figure 1 — Phenotyping of SlTPL1-RNAi tomato plants. Characterization of TSS content, Hue angle, fruit development, and ethylene production in SlTPL1-RNAi plants. [file Data_Sheet_1.zip › Supplementary Table S4. SlTPL1-dependent DEGs in the ovaries at E0 stages.xls]

## Sheet: 231
SlTPL1-dependent DEGs in the ovaries at E0 stages
id	WT-E0-1_fpkm	WT-E0-2_fpkm	WT-E0-3_fpkm	A-E0-1_fpkm	A-E0-2_fpkm	A-E0-3_fpkm	WT-E7-1_fpkm	WT-E7-2_fpkm	WT-E7-3_fpkm	A-E7-1_fpkm	A-E7-2_fpkm	A-E7-3_fpkm	WT-E0-1_count	WT-E0-2_count	WT-E0-3_count	A-E0-1_count	A-E0-2_count	A-E0-3_count	WT-E7-1_count	WT-E7-2_count	WT-E7-3_count	A-E7-1_count	A-E7-2_count	A-E7-3_count	Symbol	Description	KEGG_A_class	KEGG_B_class	Pathway	K_ID	GO Component	GO Function	GO Process
MSTRG.10657	4.35	3.75	4.13	0.41	0.57	0.4	3.64	4.17	4.76	0.1	0.05	0.32	154	185	260	33	24	13	177	233	214	4	3	14	pol	DNA/RNA polymerases superfamily protein [Theobroma cacao]	-	-	-	-	-	-	-
MSTRG.10658	1.15	1.21	1.25	0.1	0	0.07	0.86	0.53	0.82	0.32	0.21	0.19	36	53	69	6	0	2	33	26	31	16	8	6	--	PREDICTED: uncharacterized protein LOC107062064 [Solanum tuberosum]	-	-	-	-	-	-	-
MSTRG.11588	0.2	0.29	0	3.26	3.78	2.43	0	0.19	0	0.19	0.08	0	2	4	0	61	47	22	0	3	0	3	1	0	--	-	-	-	-	-	-	-	-
MSTRG.13684	0	0.1	0	1.92	0.89	2	0	0	0	0.5	0.91	0.58	0	2	0	54.01	16.5	27.22	0	0	0	11.81	16.52	8.53	--	-	-	-	-	-	-	-	-
MSTRG.13733	0	0.14	0	1.03	1.87	1.5	0	0	0	0.49	0.32	0.4	0	2	0	20	24	14	0	0	0	8	4	4	--	PREDICTED: ATPase GET3-like [Solanum pennellii]	-	-	-	-	-	-	-
MSTRG.17278	0	0.09	0	0.85	1.48	0.27	0	0.24	0.1	0	0	0	0	1	0	13	15	2	0	3	1	0	0	0	--	-	-	-	-	-	-	-	-
MSTRG.17286	0.8	0.86	0.63	5.87	5.2	5.53	1.23	1.59	1.11	1.69	1.76	1.67	24	38	34	332	200	153	46	74	40	82	65	49	--	-	-	-	-	-	-	-	-
MSTRG.17373	0.26	0.09	0.16	3.81	3.7	3.82	0.08	0.41	0.08	0.28	0.39	0.39	8	4	9	225	145	109	3	20	3	14	15	12	--	Retrovirus-related Pol polyprotein from transposon TNT 1-94, partial [Glycine soja]	-	-	-	-	-	-	-
MSTRG.17495	0	0	0	4.51	4.6	4.68	0	0	0	10.84	9.58	11.67	0	0	0	110	75	53	0	0	0	211	143	141	--	PREDICTED: uncharacterized protein LOC107027517 [Solanum pennellii]	-	-	-	-	-	-	-
MSTRG.18947	6.08	7.33	5.75	2.04	2.08	2.51	19.58	16.46	18.13	0.66	0.34	0.85	58	98	97	37	25	22	230	246	210	10	4	8	--	PREDICTED: putative glycine-rich cell wall structural protein 1, partial [Solanum lycopersicum]	-	-	-	-	-	-	-
MSTRG.21949	0	0	0	0.88	1.54	1.13	0	0	0	0	0	0	0	0	0	13	15	8	0	0	0	0	0	0	--	-	-	-	-	-	-	-	-
MSTRG.22041	0.08	0.24	0.09	1.71	2.11	1.81	0.14	0.11	0	0.42	0.2	0.08	1	4	2	39	32	20	2	2	0	8	3	1	--	-	-	-	-	-	-	-	-
MSTRG.3126	6.6	4.31	5.37	0.97	1.19	1.72	4.83	6.56	5.68	4.88	3.13	5.63	64	57	91	18	15	15	57	99	65	75	36	52	--	-	-	-	-	-	-	-	-
MSTRG.3169	0	0	0	3.39	4.23	3.26	0	0	0	10.7	8.47	8.43	0	0	0	69	57	32	0	0	0	183	111	89	--	-	-	-	-	-	-	-	-
MSTRG.3368	1.77	2.29	2.73	10.88	7.21	9.44	19.05	14.77	14.85	1.79	1.74	2.57	20.82	37.86	56.79	243.78	107.05	102.28	276.34	272.52	212.43	33.77	25.12	29.88	--	-	-	-	-	-	-	-	-
MSTRG.5932	0	0.21	0	1.34	1.4	1.07	0	0.06	0	0.25	0.24	0.1	0	3	0	26	18	10	0	1	0	4	3	1	--	PREDICTED: uncharacterized protein LOC101247674 [Solanum lycopersicum]	-	-	-	-	-	-	-
MSTRG.610	0.58	0.65	0.58	1.36	1.36	0.91	0.5	0.82	0.6	0.39	0.48	0.41	16	25	28	71	47	23	17	35	20	17	16	11	--	-	-	-	-	-	-	-	-
MSTRG.6214	0.21	0.6	0.06	0.83	2.09	0.92	0.6	0.54	0.78	0.33	0.17	0.53	2	8	1	15	25	8	7	8	9	5	2	5	--	-	-	-	-	-	-	-	-
MSTRG.651	0	0.12	0.12	0.41	0.95	0.72	0.3	0.18	0.14	0.39	0.1	0.13	0	4	5	19	29	16	9	7	4	15	3	3	--	PREDICTED: LOW QUALITY PROTEIN: uncharacterized protein LOC107006269 [Solanum pennellii]	-	-	-	-	-	-	-
MSTRG.6550	0.68	0.85	0.58	2.87	2.96	3.37	0.6	0.76	0.54	0.57	0.46	0.35	21	35	33	172	105	87	25	38	22	26	15	9	--	PREDICTED: uncharacterized protein LOC107013513 [Solanum pennellii]	-	-	-	-	-	-	-
MSTRG.6635	0.56	0.3	0.16	0.81	1.99	1.98	0	0.45	1.15	0.17	0.46	0.57	4	3	2	11	18	13	0	5	10	2	4	4	--	hypothetical protein SDM1_29t00007 [Solanum demissum]	-	-	-	-	-	-	-
MSTRG.712	0.83	1.48	1.21	0.22	0.6	0.5	1.44	0.99	1.39	0.07	0.04	0.24	18	44	46	9	15	10	39	34	37	2	1	5	--	PREDICTED: DNA mismatch repair protein MLH3 isoform X1 [Nicotiana attenuata]	-	-	-	-	-	-	-
MSTRG.8441	0.74	0.49	0.36	1.16	1.21	1.55	0.73	0.88	0.65	0.16	0.22	0.11	14	13	12	42	29	27	17	26	15	5	5	2	--	uncharacterized protein LOC102577703 [Solanum tuberosum]	-	-	-	-	-	-	-
MSTRG.8491	0.12	0.49	0.07	1.21	1.74	2.01	0.47	0	0.19	0.07	0	0.12	1	6	1	20	19	16	5	0	2	1	0	1	--	-	-	-	-	-	-	-	-
MSTRG.8601	0.44	0.61	0.6	0.12	0.13	0.12	0.27	0	0.09	2.51	1.85	2.24	8	16	19	4	3	2	6	0	2	73	41	41	--	PREDICTED: protein FAR-RED IMPAIRED RESPONSE 1-like [Solanum pennellii]	-	-	-	-	-	-	-
Solyc00g028960.1	0	0	0	1.36	0.73	1.2	0.45	0	0	0	0	0	0	0	0	14	5	6	3	0	0	0	0	0	GRXS1	PREDICTED: monothiol glutaredoxin-S1-like [Solanum lycopersicum]	-	-	-	-	-	-	-
Solyc01g005290.4	2.11	1.93	2.15	4.88	5.12	4.39	4.7	4.48	3.42	2.22	1.72	1.77	35	45	63	154	107	67	96	116.34	69	59	35	29	--	PREDICTED: LOW QUALITY PROTEIN: SEC14 cytosolic factor [Solanum lycopersicum]	-	-	-	-	-	-	-
Solyc01g005510.3	0.93	0.64	0.68	2.68	3.07	2.51	0.45	0.68	0.7	0.02	0.04	0	35	34	45	192	146	87	21	40	32	1	2	0	Bp10	PREDICTED: L-ascorbate oxidase homolog [Solanum lycopersicum]	Metabolism;Metabolism	Global and overview maps;Carbohydrate metabolism	ko01100//Metabolic pathways;ko00053//Ascorbate and aldarate metabolism	K00423;K00423	-	-	-
Solyc01g006550.3	0.94	0.94	1.37	4.64	4.71	4.28	2.53	2.3	2.2	1.53	1.25	1.76	42	59	108.74	395.82	266.84	176.77	140	162	120	110	69	78	HCR9-0	PREDICTED: receptor-like protein 12 isoform X1 [Solanum lycopersicum]	-	-	-	-	-	-	-
Solyc01g006640.1	0.03	0	0	0.17	0.1	0.21	0.05	0.01	0.03	0	0	0	4	0	0	40	15	23	8	1	4	0	0	0	fadD28	4-coumarate--coa ligase-like 1 [Nicotiana attenuata]	-	-	-	-	-	GO:0004601//peroxidase activity;GO:0046906//tetrapyrrole binding	GO:0044710//single-organism metabolic process
Solyc01g007980.4	0.35	0.23	0.36	0.67	0.93	0.98	0.51	0.44	0.36	0.1	0.31	0.25	13	12	23	47	43	33	23	25	16	6	14	9	CRK2	PREDICTED: cysteine-rich receptor-like protein kinase 2 isoform X1 [Solanum pennellii]	-	-	-	-	-	-	-
Solyc01g008240.4	0.26	0.25	0.13	0.86	1.14	0.85	0.12	0.07	0.29	0.04	0	0	9	12	8	57	50	27	5	4	12	2	0	0	STP10	PREDICTED: sugar transport protein 10 [Solanum lycopersicum]	-	-	-	-	-	-	-
Solyc01g010480.3	5.54	6.03	5.9	12.04	11.65	12.42	10.65	11.95	11.75	4.47	4.47	3.93	183	279	344	756	485	377	433	618	471	236	181	128	TLP1	PREDICTED: protein TWIN LOV 1-like isoform X1 [Solanum lycopersicum]	-	-	-	-	-	-	-
Solyc01g011050.3	0.04	0.03	0	0.34	0.32	0.4	0.03	0.03	0.17	0	0	0	1	1	0	16	10	9	1	1	5	0	0	0	--	leucine rich repeat protein precursor [Solanum lycopersicum]	-	-	-	-	-	-	-
Solyc01g014275.1	1.66	1.55	1.66	4.99	4.23	4.46	3.4	4.15	4.83	0.31	0.19	0.32	78	102	138	447	251	193	197	306	276	23	11	15	--	PREDICTED: glycine-rich cell wall structural protein-like [Solanum lycopersicum]	-	-	-	-	-	-	-
Solyc01g014725.2	0.44	0.25	0.2	1.58	1.93	1.53	0.36	0.34	0.07	0.38	0.79	0.62	5	4	4	34.26	27.68	16	5	6	1	7	11	7	--	PREDICTED: probable LRR receptor-like serine/threonine-protein kinase At1g34110 [Solanum pennellii]	-	-	-	-	-	-	-
Solyc01g034010.2	0	0.04	0	0.34	0.66	0.32	0.05	0.19	0.24	0.07	0	0	0	1	0	11	14	5	1	4.98	5	2	0	0	MAIL3	PREDICTED: serine/threonine-protein phosphatase 7 long form homolog [Solanum lycopersicum]	-	-	-	-	-	-	-
Solyc01g056310.3	3.56	3.49	2.98	6.76	7.38	6.04	1.87	1.82	1.81	0.04	0.09	0.12	125	172	185	452	327	195	81	100	77	2	4	4	Bp10	PREDICTED: L-ascorbate oxidase homolog [Solanum lycopersicum]	Metabolism;Metabolism	Global and overview maps;Carbohydrate metabolism	ko01100//Metabolic pathways;ko00053//Ascorbate and aldarate metabolism	K00423;K00423	-	-	-
Solyc01g066420.3	0.47	0.12	0.18	0.6	0.69	0.51	0.05	0.15	0.17	0	0	0	16	6	11	38.89	29.68	16	2	8	7	0	0	0	PPE1	PREDICTED: pectinesterase-like [Solanum lycopersicum]	Metabolism;Metabolism	Global and overview maps;Carbohydrate metabolism	ko01100//Metabolic pathways;ko00040//Pentose and glucuronate interconversions	K01051;K01051	-	-	-
Solyc01g066810.4	0.37	0.09	0.07	0.61	1.81	1.47	0.05	0.12	0.1	0	0	0	6	2	2	19	37	22	1	3	2	0	0	0	--	PREDICTED: universal stress protein A-like protein [Solanum lycopersicum]	-	-	-	-	-	-	-
Solyc01g067440.4	2	1.81	2.21	5.77	5.54	5.04	1.62	2.26	1.42	1.42	0.81	1.47	22	28	43	121	77	51	22	39	19	25	11	16	GRXS10	PREDICTED: monothiol glutaredoxin-S10 [Solanum lycopersicum]	-	-	-	-	-	-	-
Solyc01g068110.2	0.23	0.29	0.2	1.04	1.29	0.25	0.14	0.04	0.1	0	0.05	0	4	7	6	34	28	4	3	1	2	0	1	0	--	unknown [Zea mays]	-	-	-	-	-	-	-
Solyc01g081160.4	1.13	0.75	0.81	2.13	2.32	1.39	2.38	2.35	2.66	0.85	0.86	0.61	15	14	19	54	39	17	39	49	43	18	14	8	BGLU11	PREDICTED: LOW QUALITY PROTEIN: cyanidin 3-O-glucoside 7-O-glucosyltransferase (acyl-glucose)-like [Solanum lycopersicum]	Metabolism;Metabolism;Metabolism;Metabolism;Metabolism	Global and overview maps;Global and overview maps;Biosynthesis of other secondary metabolites;Carbohydrate metabolism;Metabolism of other amino acids	ko01100//Metabolic pathways;ko01110//Biosynthesis of secondary metabolites;ko00940//Phenylpropanoid biosynthesis;ko00500//Starch and sucrose metabolism;ko00460//Cyanoamino acid metabolism	K01188;K01188;K01188;K01188;K01188	-	-	-
Solyc01g087180.4	1.6	1.08	0.68	1.89	3.75	4.01	2.99	2.76	3.03	0.55	0.33	0.97	20	19	15	45	59	46	46	54	46	11	5	12	--	PREDICTED: uncharacterized protein LOC101246280 [Solanum lycopersicum]	-	-	-	-	-	-	-
Solyc01g087950.3	0.51	0.56	0.54	0.24	0.21	0.23	0.2	0.23	0.15	0.53	0.71	0.73	17	26	32	15	9	7	8	12	6	28	29	24	SCPL40	PREDICTED: serine carboxypeptidase-like 40 isoform X1 [Solanum lycopersicum]	-	-	-	-	-	GO:0008233//peptidase activity	-
Solyc01g089890.3	1.38	1.54	2.31	3.4	3.17	4.69	3	1.92	2.09	1.88	1.32	1.4	18	28	53	84	52	56	48	39	33	39	21	18	--	PRA1 family protein F4-like [Cajanus cajan]	-	-	-	-	-	-	-
Solyc01g102960.3	3.07	2.61	2.81	0.24	0	0.28	5.21	5.39	4.85	1.63	0.91	1.19	47	56	76	7	0	4	98	129	90	40	17	18	HSP22.7	PREDICTED: 22.7 kDa class IV heat shock protein-like [Solanum lycopersicum]	Genetic Information Processing	Folding, sorting and degradation	ko04141//Protein processing in endoplasmic reticulum	K13993	-	-	-
Solyc01g105880.4	1.38	1.28	1.25	0.51	0.49	0.67	0.16	0.23	0.25	1.32	1.04	1.42	76	99	122	53	34	34	11	20	17	116	70	77	TPS3	beta-phellandrene/beta-myrcene/sabinene synthase [Solanum lycopersicum]	Metabolism;Metabolism;Metabolism	Global and overview maps;Global and overview maps;Metabolism of terpenoids and polyketides	ko01100//Metabolic pathways;ko01110//Biosynthesis of secondary metabolites;ko00902//Monoterpenoid biosynthesis	K07385;K07385;K07385	-	GO:0016838//carbon-oxygen lyase activity, acting on phosphates;GO:0043169//cation binding	GO:0016098//monoterpenoid metabolic process
Solyc01g107080.3	0.26	0.45	0.43	0.89	0.92	0.86	1.58	0.74	0.95	0.02	0.19	0.03	8	19	23	51	35	24	59	35	35	1	7	1	At3g50280	PREDICTED: uncharacterized acetyltransferase At3g50280-like [Solanum lycopersicum]	-	-	-	-	-	-	-
Solyc01g107460.2	38.35	37.13	33.29	7.5	6.08	5.25	47.28	44.68	42.1	0.35	0.36	0.56	691	938	1060	257	138	87	1049	1261	921	10	8	10	--	PREDICTED: uncharacterized protein LOC101248432 [Solanum lycopersicum]	-	-	-	-	-	-	-
Solyc01g108710.3	1.65	1.67	0.62	9.1	9.59	8.52	15.84	13.15	11.65	3.26	4.03	4.31	12	17	8	126	88	57	142	150	103	38	36	31	--	PREDICTED: uncharacterized protein LOC104234657 [Nicotiana sylvestris]	-	-	-	-	-	-	-
Solyc01g110940.3	1.31	1.38	1.57	0.62	0.38	1.05	2.81	2.25	3.7	0	0.11	0.42	19	28	40	17	7	14	50	51	65	0	2	6	SAUR20	PREDICTED: auxin-induced protein 15A-like [Capsicum annuum]	Environmental Information Processing	Signal transduction	ko04075//Plant hormone signal transduction	K14488	-	-	-
Solyc02g005340.4	0.19	0.25	0.33	0.51	1.05	0.39	0.31	0.4	0.32	0.07	0.11	0.08	7	13	21	35	48	13	14	23	14	4	5	3	YSL7	PREDICTED: probable metal-nicotianamine transporter YSL7 [Solanum lycopersicum]	-	-	-	-	-	-	-
Solyc02g014860.3	1.78	1.59	1.48	6.57	6.88	6.32	2.26	1.84	2.21	2.39	3.46	3	51	64	75	359	249	167	80	83	77	110	122	85	DJC76	Chaperone protein DnaJ, partial [Noccaea caerulescens]	-	-	-	-	-	-	-
Solyc02g036250.1	0	0	0	0.38	0.58	0.66	0	0	0	0	0	0	0	0	0	6	6	5	0	0	0	0	0	0	--	PREDICTED: uncharacterized protein LOC107009911 [Solanum pennellii]	-	-	-	-	-	-	-
Solyc02g038810.1	1.14	1	1.28	0.26	0.4	0.36	0.81	0.55	0.72	0.02	0.03	0.03	34	42	67.85	15	15	10	30	26	26	1	1	1	--	PREDICTED: LOW QUALITY PROTEIN: retrovirus-related Pol polyprotein from transposon TNT 1-94 [Solanum tuberosum]	-	-	-	-	-	-	-
Solyc02g062330.3	0.17	0.32	0.33	0.55	0.58	0.53	0.2	0.28	0.19	0.2	0.17	0.21	9	24	31	56	39	26	13	23	12	17	11	11	KIN7G	PREDICTED: kinesin-like protein KIN-7E isoform X1 [Solanum lycopersicum]	-	-	-	-	-	-	-
Solyc02g062590.3	1.29	0.79	1.36	2.53	2.86	2.91	1.31	1.89	1.67	0.66	0.6	0.89	28	24	52	104	78	58	35	64	44	23	16	19	GOLS2	PREDICTED: galactinol synthase 2-like [Solanum lycopersicum]	Metabolism	Carbohydrate metabolism	ko00052//Galactose metabolism	K18819	-	GO:0035250//UDP-galactosyltransferase activity;GO:0043169//cation binding	GO:0019318//hexose metabolic process
Solyc02g067450.4	0.07	0.2	0.13	0.46	0.63	0.22	0.08	0.11	0.06	0	0	0	3	11	9	35	32	8	4	7	3	0	0	0	LAT56	PREDICTED: pectate lyase-like [Solanum lycopersicum]	Metabolism	Carbohydrate metabolism	ko00040//Pentose and glucuronate interconversions	K01728	-	-	-
Solyc02g069300.1	0	0.07	0	0.5	1.25	0.23	0.17	0.07	0.17	0.07	0	0	0	1	0	9	15	2	2	1	2	1	0	0	--	pectinesterase inhibitor-like [Dorcoceras hygrometricum]	-	-	-	-	-	-	-
Solyc02g070970.1	469.01	490.88	474.93	241.83	236.02	214.87	966.56	988.65	1001.49	92.4	103.37	102.98	6503.45	9544	11638.1	6377.72	4125.28	2739	16501.8	21473.4	16860.4	2050.1	1758	1410	CAB1B	chlorophyll a/b-binding protein Cab-1B [Solanum lycopersicum]	Metabolism;Metabolism	Global and overview maps;Energy metabolism	ko01100//Metabolic pathways;ko00196//Photosynthesis - antenna proteins	K08912;K08912	-	-	-
Solyc02g070980.1	324.67	337.05	339.52	167.36	164.92	163.36	388.21	400.15	420.65	37.69	45.49	44.93	4502.02	6553.08	8319.94	4413.85	2882.51	2082.38	6627.8	8691.17	7081.84	836.19	773.67	615.15	CAB1B	chlorophyll a/b-binding protein Cab-1A [Solanum lycopersicum]	Metabolism;Metabolism	Global and overview maps;Energy metabolism	ko01100//Metabolic pathways;ko00196//Photosynthesis - antenna proteins	K08912;K08912	-	-	-
Solyc02g077420.3	15.12	16.44	16.36	45.61	43.3	48.52	18.34	16.46	14.67	7.72	6.72	8.1	382	582.36	730.37	2191.51	1378.98	1127.02	570.61	651.28	450	312	208.27	202	OsI_03083	PREDICTED: phospholipase A1-II 1 [Solanum lycopersicum]	-	-	-	-	-	-	-
Solyc02g078150.4	9.27	9.83	10.41	22.98	22.14	24.26	6.57	6.16	5.74	6.26	6.22	6.96	197	293	391	929	593	474	172	205	148	213	162	146	--	PREDICTED: uncharacterized protein LOC107009366 [Solanum pennellii]	-	-	-	-	-	-	-
Solyc02g081550.3	2.88	3.52	3.41	1.45	1.2	1.43	4.33	2.79	3.41	0.51	0.4	0.44	112	192	234	107	59	51	207	170	161	32	19	17	FTSH6	FtsH protease [Solanum lycopersicum]	-	-	-	-	GO:0031224//intrinsic component of membrane	GO:0004175//endopeptidase activity;GO:0016462//pyrophosphatase activity;GO:0032550//purine ribonucleoside binding;GO:0046914//transition metal ion binding	GO:0009057//macromolecule catabolic process;GO:0019538//protein metabolic process;GO:0044763//single-organism cellular process
Solyc02g084420.3	16.38	14.82	16.41	3.35	3.71	4.07	17.33	18.82	16.96	2.51	1.07	1.61	175	222	310	68	50	40	228	315	220	43	14	17	BBX19	PREDICTED: B-box zinc finger protein 19-like [Solanum pennellii]	-	-	-	-	-	GO:0046914//transition metal ion binding	-
Solyc02g086960.2	0.16	0.14	0	0.34	0.51	0.31	0.2	0.05	0.03	0.05	0	0.08	4	5	0	16	16	7	6	2	1	2	0	2	EMS1	PREDICTED: probable receptor-like protein kinase At5g15080 [Solanum tuberosum]	-	-	-	-	-	-	-
Solyc02g086970.4	36.9	35.03	35.64	94.3	96.31	90.4	35.76	37.25	36.24	20.03	19.92	18.64	1574	2095	2687	7651	5179	3545	1878	2489	1877	1367	1042	785	ALDH2B4	PREDICTED: aldehyde dehydrogenase family 2 member B7, mitochondrial [Solanum lycopersicum]	Metabolism;Metabolism;Metabolism;Metabolism;Metabolism;Metabolism;Metabolism;Metabolism;Metabolism;Metabolism;Metabolism;Metabolism;Metabolism	Global and overview maps;Global and overview maps;Carbohydrate metabolism;Carbohydrate metabolism;Lipid metabolism;Amino acid metabolism;Lipid metabolism;Metabolism of other amino acids;Amino acid metabolism;Carbohydrate metabolism;Amino acid metabolism;Amino acid metabolism;Amino acid metabolism	ko01100//Metabolic pathways;ko01110//Biosynthesis of secondary metabolites;ko00010//Glycolysis / Gluconeogenesis;ko00620//Pyruvate metabolism;ko00561//Glycerolipid metabolism;ko00280//Valine, leucine and isoleucine degradation;ko00071//Fatty acid degradation;ko00410//beta-Alanine metabolism;ko00330//Arginine and proline metabolism;ko00053//Ascorbate and aldarate metabolism;ko00310//Lysine degrada…	K00128;K00128;K00128;K00128;K00128;K00128;K00128;K00128;K00128;K00128;K00128;K00128;K00128	-	-	-
Solyc02g086980.3	3.97	3.36	5.4	11.09	9.56	10.83	5.62	4.58	3.82	2.85	4.54	3.42	47	55.76	113	250	142.74	118	82	85	55	54	66	40	--	Os02g0789150 [Oryza sativa Japonica Group]	-	-	-	-	-	-	-
Solyc02g087670.3	0.45	0.49	0.52	1.03	0.95	1.16	0.25	0.26	0.54	0.36	0.42	0.52	13	20	27	57	35	31	9	12	19	17	15	15	LAT59	PREDICTED: probable pectate lyase P59 [Solanum lycopersicum]	Metabolism	Carbohydrate metabolism	ko00040//Pentose and glucuronate interconversions	K01728	-	-	-
Solyc02g088520.4	8.06	8.02	7.89	4.27	4.01	3.39	7.79	8.3	9.15	8.16	7.34	8.51	137	191	236.87	138	86	53	163	221	188.8	222	153	142.72	--	PREDICTED: probable mitochondrial saccharopine dehydrogenase-like oxidoreductase At5g39410 [Solanum lycopersicum]	-	-	-	-	-	-	-
Solyc02g089580.3	0	0	0	0.38	0.1	0.65	0.1	0.15	0	0	0	0	0	0	0	6	1	5	1	2	0	0	0	0	--	PREDICTED: stress-induced protein KIN2-like [Solanum lycopersicum]	-	-	-	-	-	-	-
Solyc02g089590.3	0	0.18	0.07	1.88	1.27	1.21	0	0.16	0.41	0	0	0	0	2	1	29	13	9	0	2	4	0	0	0	--	PREDICTED: stress-induced protein KIN2-like [Solanum lycopersicum]	-	-	-	-	-	-	-
Solyc03g006360.3	8.09	6.23	5.8	1.78	1.95	1.49	17.01	17.84	16.47	0.5	0.18	0.44	112	121	142	47	34	19	290	387	277	11	3	6	DRM1	PREDICTED: dormancy-associated protein 1 isoform X1 [Solanum lycopersicum]	-	-	-	-	-	-	-
Solyc03g019820.3	0.31	0.44	0.7	1.51	1.06	0.95	0.5	0.36	0.34	0.32	0.29	0.1	6	12	24	56	26	17	12	11	8	10	7	2	TIP3-2	probable aquaporin TIP3-2-like [Solanum lycopersicum]	-	-	-	-	GO:0031224//intrinsic component of membrane	-	GO:0051234//establishment of localization
Solyc03g020040.3	18.11	13.85	16.47	4.44	2.51	3.55	151.23	138.58	152.83	1.08	1.67	1.38	252.09	270.22	405.21	117.42	43.96	45.4	2591.54	3021.22	2582.55	24	28.59	19	CEVI57	PREDICTED: proteinase inhibitor type-2-like [Solanum lycopersicum]	-	-	-	-	-	-	GO:0010466//negative regulation of peptidase activity
Solyc03g026000.4	0.49	0.87	0.73	1.32	1.74	1.94	0.26	0.52	0.4	0.81	0.2	0.41	6	15	16	31	27	22	4	10	6	16	3	5	--	PREDICTED: uncharacterized protein LOC101244747 [Solanum lycopersicum]	-	-	-	-	-	-	-
Solyc03g031483.1	0	0.04	0.06	0.15	0.32	0.56	0	0	0	0	0	0	0	1	2	5	7	9	0	0	0	0	0	0	--	PREDICTED: fruit-specific protein-like [Solanum pennellii]	-	-	-	-	-	-	-
Solyc03g033280.1	0.42	1	0.87	1.99	1.78	2.59	0.45	1.16	0.58	0.53	0.57	0.57	3	10	11	27	16	17	4	13	5	6	5	4	--	PREDICTED: MICOS complex subunit MIC60-like [Solanum pennellii]	-	-	-	-	-	-	-
Solyc03g034240.4	1.13	1.18	0.68	2.02	1.95	2.74	0.65	0.8	0.93	0.08	0	0.27	17	25	18	58	37	38	12	19	17	2	0	4	ABA4	PREDICTED: protein ABA DEFICIENT 4, chloroplastic-like isoform X1 [Solanum lycopersicum]	-	-	-	-	-	-	-
Solyc03g058370.2	0	0	0.03	2.98	2.69	3.26	0.05	0	0	0.21	0.23	0.52	0	0	1	100	60	53	1	0	0	6	5	9	-	-	-	-	-	-	-	-	-
Solyc03g070390.3	0.95	1.17	1.76	2.55	2.85	3.3	1.13	1.94	1.53	1.3	1.24	0.88	22	38	72	112	83	70	32	70	43	48	35	20	UPTG1	PREDICTED: alpha-1,4-glucan-protein synthase [UDP-forming] 1-like [Solanum lycopersicum]	Metabolism	Carbohydrate metabolism	ko00520//Amino sugar and nucleotide sugar metabolism	K13379	-	-	-
Solyc03g078260.3	0.35	0.28	0.13	1.35	1.63	1.39	0.09	0.3	0.29	0	0.03	0	9	10	6	66	53	33	3	12	9	0	1	0	PAE8	PREDICTED: pectin acetylesterase 8-like [Solanum lycopersicum]	-	-	-	-	-	-	-
Solyc03g083770.1	128.36	129.6	132.69	428.69	437.33	439.67	69.45	73.42	80.42	42.95	49.57	48.04	1345	1904	2457	8543	5776	4235	896	1205	1023	720	637	497	PMEI11	PREDICTED: 21 kDa protein-like [Solanum lycopersicum]	-	-	-	-	-	-	-
Solyc03g083810.4	0	0.07	0	0.68	0.41	0.56	0.04	0.2	0.08	0.03	0	0	0	2	0	25	10	10	1	6	2	1	0	0	MAIL3	PREDICTED: serine/threonine-protein phosphatase 7 long form homolog [Solanum pennellii]	-	-	-	-	-	-	-
Solyc03g093550.1	13.08	11.19	9.96	5.75	4.91	5.52	8.27	6.98	8.1	2.63	2.52	1.77	165	198	222	138	78	64	128.52	138	124	53	39	22	ERF5	PREDICTED: ethylene-responsive transcription factor 5-like [Solanum lycopersicum]	-	-	-	-	-	-	-
Solyc03g095310.3	1.07	0.83	0.69	0.28	0.35	0.45	1.91	1.58	1.25	1.7	1.65	2.02	36	39	41	18	15	14	79	83	51	91	68	67	CYP714A1	PREDICTED: cytochrome P450 714A1-like [Solanum lycopersicum]	-	-	-	-	-	GO:0016491//oxidoreductase activity;GO:0046906//tetrapyrrole binding;GO:0046914//transition metal ion binding	GO:0044710//single-organism metabolic process
Solyc03g096150.3	0	0.05	0.12	0.33	0.56	0.6	0.11	0.09	0	0.13	0	0	0	1	3	9	10.29	8	2	2	0	3	0	0	At3g11230	PREDICTED: protein yippee-like [Solanum lycopersicum]	-	-	-	-	-	-	-
Solyc03g098700.1	9.94	10.32	8.83	3.12	4.57	4.55	18.06	20.1	19.53	342.67	367.76	362.34	114	166	179	68	66	48	255	361	272	6288	5173	4103	--	PREDICTED: cysteine protease inhibitor 10-like [Solanum lycopersicum]	-	-	-	-	GO:0043231//intracellular membrane-bounded organelle	GO:0004866//endopeptidase inhibitor activity	GO:0010466//negative regulation of peptidase activity
Solyc03g111993.1	1.74	2.02	1.97	1.11	0.8	0.5	2.82	2.86	2.71	0.11	0.22	0.09	19	31	38	23	11	5	38	49	36	2	3	1	CYP71A4	PREDICTED: cytochrome P450 71A4-like [Solanum pennellii]	-	-	-	-	-	-	-
Solyc03g115540.2	1.65	2.42	2.19	0.96	1.14	0.85	2.65	2.3	2.79	0.22	0.35	0.35	38	78	89	42	33	18	75	83	78	8	10	8	BHLH72	PREDICTED: transcription factor UNE10 [Solanum lycopersicum]	-	-	-	-	-	-	-
Solyc03g116230.4	0.69	0.71	0.84	1.48	2.4	1.72	0.68	0.85	0.69	6.84	5.33	6.12	14	20	30	57	61	32	17	27	17	221	132	122	CHN48	PREDICTED: LOW QUALITY PROTEIN: chitin-binding lectin 1 [Solanum lycopersicum]	Metabolism;Environmental Information Processing;Metabolism	Global and overview maps;Signal transduction;Carbohydrate metabolism	ko01100//Metabolic pathways;ko04016//MAPK signaling pathway - plant;ko00520//Amino sugar and nucleotide sugar metabolism	K20547;K20547;K20547	-	-	-
Solyc03g120260.4	1.16	1.32	1.02	2.41	2.27	2.56	0.98	1.21	0.8	1.16	1.28	0.8	25	40	39	99	62	51	26	41	21	40	34	17	At3g15980	PREDICTED: coatomer subunit beta'-2 [Solanum lycopersicum]	-	-	-	-	-	-	GO:0006810//transport
Solyc03g120920.1	1.66	1.18	1.53	0.38	0.41	0.45	0.93	1.32	1.02	0	0	0	16	16	26	7	5	4	11	20	12	0	0	0	--	PREDICTED: uncharacterized protein LOC104646537 [Solanum lycopersicum]	-	-	-	-	-	-	-
Solyc03g150138.1	0.07	0.29	0.17	0.86	0.97	0.54	0.06	0.02	0.15	0.05	0.06	0.23	2	11	8	44.01	32.67	13.31	2	1	5	2	2	6	MAIL3	PREDICTED: serine/threonine-protein phosphatase 7 long form homolog [Solanum lycopersicum]	-	-	-	-	-	-	-
Solyc04g011800.1	0	0.13	0.74	1.66	1.48	2.43	0.15	0	0	0	0	0	0	1	7	17	10	12	1	0	0	0	0	0	GRXS1	PREDICTED: monothiol glutaredoxin-S1-like [Solanum lycopersicum]	-	-	-	-	-	-	-
Solyc04g054730.3	14	14.37	13.8	35.48	34.83	34.75	19.26	15.89	16.82	6.96	4.65	5.93	619	891	1078	2983	1941	1412	1048	1100	903	492	252	259	SULTR2;1	sulfate transporter 2.1-like [Solanum lycopersicum]	-	-	-	-	GO:0031224//intrinsic component of membrane	GO:0015103//inorganic anion transmembrane transporter activity;GO:0015291//secondary active transmembrane transporter activity	GO:0000097//sulfur amino acid biosynthetic process;GO:0006873//cellular ion homeostasis;GO:0008272//sulfate transport;GO:0009683//indoleacetic acid metabolic process;GO:0019758//glycosinolate biosynthetic process;GO:0030001//metal ion transport
Solyc04g063245.1	0.3	0.54	0.51	1.01	1.13	0.97	1.72	1.69	1.99	0.41	0.19	0.5	9	23	27	58	43	27	64	80	73	20	7	15	CYP71D55	PREDICTED: premnaspirodiene oxygenase-like [Solanum pennellii]	Metabolism	Global and overview maps	ko01100//Metabolic pathways	K00512	-	-	-
Solyc04g063370.3	0.19	0.11	0.25	0.63	0.75	0.58	0.44	0.36	0.52	0.26	0.39	0.19	6	5	14	38	30	17	17	18	20	13	15	6	PERK12	PREDICTED: receptor-like cytosolic serine/threonine-protein kinase RBK1 [Solanum lycopersicum]	-	-	-	-	-	-	-
Solyc04g064530.1	4.16	4.17	3.72	9.17	9.02	9	4.89	5.32	5.84	4.39	4.45	4.1	74	104	117	310	202	147	107	148	126	125	97	72	--	PREDICTED: uncharacterized protein LOC101258062 [Solanum lycopersicum]	-	-	-	-	-	-	-
Solyc04g071680.2	0.35	0.33	0.41	0.82	0.83	0.68	0.61	0.47	0.29	1.81	2.13	1.86	17	22	35	75	50	30	36	35	17	139	125	88	MIK2	PREDICTED: MDIS1-interacting receptor like kinase 2-like [Solanum lycopersicum]	-	-	-	-	-	-	-
Solyc04g071800.3	11.49	11.53	10.68	25.2	25.48	24.05	31.06	33.41	31.95	9.15	6.97	8.36	398	560	654	1660.92	1113	766	1325	1813	1344	507	296	286	CYP75B2	PREDICTED: cytochrome P450 71A1-like [Solanum lycopersicum]	-	-	-	-	-	-	-
Solyc04g072760.3	8.38	7.33	7.04	16.42	15.87	17.64	5.89	6.18	6.16	1.73	1.17	1.66	373	458	554	1391	891	722	323	431	333	123	64	73	SULTR1;3	PREDICTED: sulfate transporter 1.3 isoform X1 [Solanum lycopersicum]	-	-	-	-	GO:0031224//intrinsic component of membrane	GO:0015103//inorganic anion transmembrane transporter activity;GO:0015291//secondary active transmembrane transporter activity	GO:0008272//sulfate transport;GO:0044763//single-organism cellular process
Solyc04g074000.3	5.48	5.23	5.41	15.91	15.39	15.62	8.12	8.26	7.74	5.48	5.01	6.63	325.17	434.62	566.63	1794.48	1150.57	851.52	592.83	767.37	557.23	520.45	364.1	388.33	MIK2	PREDICTED: MDIS1-interacting receptor like kinase 2-like [Solanum lycopersicum]	-	-	-	-	-	-	-
Solyc04g074020.2	0.98	0.55	0.9	3.16	3.04	2.51	2.3	2.02	1.56	1.36	1.02	1.28	50.98	40.16	82.38	312.42	198.93	119.77	147.13	164.31	98.22	113	65.25	65.86	MIK2	PREDICTED: LOW QUALITY PROTEIN: MDIS1-interacting receptor like kinase 2-like [Solanum lycopersicum]	-	-	-	-	-	-	-
Solyc04g074030.3	1.72	2.04	1.94	7.08	6.26	6.11	3.14	2.65	2.61	2.14	2.04	2.13	91	150.61	180.53	710.32	416.6	296.33	204.06	218.69	167.12	180.65	131.86	110.86	MIK2	PREDICTED: MDIS1-interacting receptor like kinase 2-like [Solanum lycopersicum]	-	-	-	-	-	-	-
Solyc04g074050.4	2.46	2.59	2.08	5.66	5.37	5.79	1.85	1.94	1.76	2.13	2.78	2.84	114.85	169.6	171.46	501.79	315.91	248.37	105.97	141.63	99.44	158.89	158.79	130.95	MIK2	PREDICTED: MDIS1-interacting receptor like kinase 2-like isoform X4 [Solanum lycopersicum]	-	-	-	-	-	-	-
Solyc04g076350.1	0.12	0.08	0.16	0.03	0.06	0.01	0.15	0.19	0.04	0.12	0.07	0.14	10	10	24	5	6	1	16	25	4	16	7	12	NET2A	PREDICTED: protein NETWORKED 2A-like isoform X1 [Solanum lycopersicum]	-	-	-	-	-	-	-
Solyc04g077330.4	0.25	0.45	0.29	0.76	0.97	0.78	1.41	1.05	0.87	0.13	0.28	0.3	6	15	12	34	29	17	41	39	25	5	8	7	SD11	PREDICTED: G-type lectin S-receptor-like serine/threonine-protein kinase At4g27290 [Solanum tuberosum]	-	-	-	-	-	-	-
Solyc04g078740.2	2.8	3.2	3.39	6.68	6.08	6.42	3.59	3.58	3.49	2.96	2.97	3.26	123	197	263	557	336	259	194	246	186	208	160	141	SBT1.9	PREDICTED: subtilisin-like protease SBT1.9 [Solanum lycopersicum]	-	-	-	-	-	-	-
Solyc04g080040.3	11.43	11.8	11.1	4.66	4.18	4.58	14.97	13.98	13.18	1.03	1.18	1.18	529	766	908	410	244	195	853	1014	741	76	67	54	JAC1	PREDICTED: J domain-containing protein required for chloroplast accumulation response 1 [Solanum lycopersicum]	-	-	-	-	-	-	-
Solyc05g005820.4	0.63	0.64	0.66	1.55	1.8	1.43	0.09	0.03	0.52	0.03	0	0	12	17	22	56	43	25	2	1	12	1	0	0	-	-	-	-	-	-	-	-	-
Solyc05g007000.4	3.81	3.74	3.52	1.54	1.65	1.49	2.65	2.55	2.58	0.65	0.1	0.59	125	172	204	96	68	44.79	107	131	102.57	34	4	19	NPF4.6	PREDICTED: protein NRT1/ PTR FAMILY 4.6-like [Solanum lycopersicum]	-	-	-	-	-	-	-
Solyc05g007880.4	14.62	16.33	16.79	4.96	4.36	4.7	23.58	25.46	27.07	2.02	2.12	2.26	484	758	982	312	182	143	961	1320	1088	107	86	74	CDF3	PREDICTED: cyclic dof factor 1 [Solanum lycopersicum]	-	-	-	-	-	-	-
Solyc05g009040.3	0.57	0.49	0.31	1.62	1.56	1.43	0.51	0.51	0.49	0.65	0.73	0.91	19	23	18.11	103.02	66	44	20.95	27	20.12	35	30	30	LRK10	PREDICTED: rust resistance kinase Lr10-like [Solanum lycopersicum]	-	-	-	-	-	-	-
Solyc05g012230.4	4.22	4.58	3.39	1.29	0.97	0.96	8.23	9.77	8.54	0.38	0.36	0.41	124	189	176	72	36	26	298	450	305	18	13	12	--	PREDICTED: uncharacterized protein LOC101267310 [Solanum lycopersicum]	-	-	-	-	-	-	-
Solyc05g012430.1	0.37	0.38	0.46	1.11	1	1.46	0.43	0.73	0.13	0.58	0.6	0.54	9	13	20	52	31	33	13	28	4	23	18	13	RLP20	PREDICTED: LOW QUALITY PROTEIN: probable leucine-rich repeat receptor-like protein kinase At1g35710 [Solanum lycopersicum]	-	-	-	-	-	-	-
Solyc05g015800.3	13.87	12.2	11.03	1.57	1.81	1.8	5.9	6.55	6.36	8.87	8.65	9.28	395	487	555	85	65	47	207	292	220	404	302	261	AMAT	PREDICTED: methanol O-anthraniloyltransferase-like [Solanum lycopersicum]	-	-	-	-	-	-	-
Solyc05g026600.3	0.17	0.06	0.1	0.64	0.76	0.76	0.99	0.95	1.15	0.05	0.14	0.26	2	1	2	14	11	8	14	17	16	1	2	3	TPS13	PREDICTED: (3S,6E)-nerolidol synthase 1-like [Solanum pennellii]	Metabolism;Metabolism	Global and overview maps;Metabolism of terpenoids and polyketides	ko01100//Metabolic pathways;ko00909//Sesquiterpenoid and triterpenoid biosynthesis	K14175;K14175	-	-	-
Solyc05g047510.3	0	0	0	0.09	0.23	0.38	0	0	0	0	0	0	0	0	0	3	5	6	0	0	0	0	0	0	SOT12	PREDICTED: cytosolic sulfotransferase 12-like [Solanum pennellii]	-	-	-	-	-	-	-
Solyc05g050340.4	1.23	1.13	1.72	3.8	3.73	2.99	2.06	2.17	2.86	1.85	1.47	1.61	17	22	42	100	65	38	35	47	48	41	25	22	WRKY55	PREDICTED: probable WRKY transcription factor 41 [Solanum tuberosum]	-	-	-	-	-	-	-
Solyc05g050360.3	0.58	0.6	0.42	1.13	1.15	1.05	0.47	0.49	0.48	0.57	0.18	0.42	24	35	31	89	60	40	24	32	24	38	9	17	CNGC3	PREDICTED: cyclic nucleotide-gated ion channel 1-like isoform X1 [Solanum lycopersicum]	Organismal Systems	Environmental adaptation	ko04626//Plant-pathogen interaction	K05391	-	-	-
Solyc05g050380.4	2.9	3.24	3.33	6.93	7.09	5.93	3.23	3.8	3.75	2.47	2.59	2.64	106	166	215	481	326	199	145	217	166	144	116	95	CNGC10	PREDICTED: cyclic nucleotide-gated ion channel 1 isoform X2 [Solanum lycopersicum]	Organismal Systems	Environmental adaptation	ko04626//Plant-pathogen interaction	K05391	-	-	-
Solyc05g053120.1	5.37	5.6	5.73	2.59	2.19	3.15	10.12	10.07	10.36	5.95	7.14	5.83	131.6	192.39	247.94	120.85	67.67	70.87	305.29	386.43	308.15	233.15	214.44	141.02	ZOX1	PREDICTED: zeatin O-xylosyltransferase-like [Solanum lycopersicum]	Metabolism	Metabolism of terpenoids and polyketides	ko00908//Zeatin biosynthesis	K13495	-	-	-
Solyc05g054440.4	0	0.14	0.05	0.6	0.63	0.59	0.03	0.08	0.13	0	0	0.03	0	6	3	36	25	17	1	4	5	0	0	1	At4g34480	PREDICTED: glucan endo-1,3-beta-glucosidase [Solanum lycopersicum]	-	-	-	-	-	GO:0016787//hydrolase activity	GO:0008152//metabolic process
Solyc05g055740.4	6.95	7.39	7.87	3.23	4.28	3.14	4.21	5.05	5.24	0.32	0.3	0.3	94	140	188	83	73	39	70	107	86	7	5	4	DSP3	PREDICTED: probable tyrosine-protein phosphatase At1g05000 [Solanum lycopersicum]	-	-	-	-	-	-	-
Solyc05g150117.1	1.87	1.14	1.25	0.53	0.53	0.44	1.41	1.79	1.92	0.04	0	0.34	28	24	33	15	10	6	26	42	35	1	0	5	--	-	-	-	-	-	-	-	-
Solyc06g007970.3	0.93	1.12	1.09	8.82	9.61	10.2	5.25	5.02	5.28	1.13	0.85	1.3	16	27	33	288	208	161	111	135	110	31	18	22	SDI1	PREDICTED: protein SULFUR DEFICIENCY-INDUCED 1-like [Solanum lycopersicum]	-	-	-	-	-	-	-
Solyc06g008270.2	0.34	0.18	0.29	0.59	0.55	0.59	0.24	0.34	0.17	1.33	1.3	1.23	16	12	24	53	33	26	14	25	10	101	76	58	HCR9-0	Hcr2-0A [Solanum lycopersicum]	-	-	-	-	-	-	-
Solyc06g008660.3	0.1	0.07	0	0.64	0.72	0.44	0.08	0	0.08	0	0	0	1	1	0	12	9	4	1	0	1	0	0	0	--	PREDICTED: major pollen allergen Ole e 6-like [Solanum tuberosum]	-	-	-	-	-	-	-
Solyc06g009240.4	0.02	0.03	0.02	0.19	0.12	0.28	0.02	0.07	0	0.01	0.07	0	1	2	2	17	7	12	1	5	0	1	4	0	CHX15	PREDICTED: cation/H(+) antiporter 15-like [Solanum lycopersicum]	-	-	-	-	-	-	GO:0015672//monovalent inorganic cation transport
Solyc06g036290.3	79.66	80.16	81.12	21.8	21.71	21.89	72.11	71.06	70.54	62.45	63.62	60.35	3484	4916	6270	1813	1197	880	3883	4868	3746	4370	3413	2606	HSP83A	heat shock protein 90 [Solanum lycopersicum]	Organismal Systems;Genetic Information Processing	Environmental adaptation;Folding, sorting and degradation	ko04626//Plant-pathogen interaction;ko04141//Protein processing in endoplasmic reticulum	K04079;K04079	-	-	-
Solyc06g053830.3	10.56	9.26	8.92	23.41	25.14	23.2	10.42	12.17	9.89	3.09	2.77	2.97	205	252	306	864	615	414	249	370	233	96	66	57	IAA14	IAA7 protein [Solanum lycopersicum]	Environmental Information Processing	Signal transduction	ko04075//Plant hormone signal transduction	K14484	-	GO:0005515//protein binding	GO:0009755//hormone-mediated signaling pathway;GO:0010468//regulation of gene expression;GO:0034645//cellular macromolecule biosynthetic process
Solyc06g054660.1	1.6	2.03	1.91	4.39	3.38	5.02	2.6	4.31	3.36	1.11	1.88	1.44	9	16	19	47	24	26	18	38	23	10	13	8	--	PREDICTED: glyceraldehyde-3-phosphate dehydrogenase, testis-specific-like [Nicotiana tabacum]	-	-	-	-	-	-	-
Solyc06g060640.1	8.81	8.92	11.18	1.94	1.8	1.39	7.39	8.44	9.48	0	0.12	0	62	88	139	26	16	9	64	93	81	0	1	0	AZI1	PREDICTED: 14 kDa proline-rich protein DC2.15 [Solanum lycopersicum]	-	-	-	-	-	-	-
Solyc06g061230.3	24.82	25.26	25.57	59.25	56.65	61.59	22.8	24.1	25.58	11.04	11.75	11.58	267	381	486	1212	768	609	302	406	334	190	155	123	--	PREDICTED: fruit-specific protein-like [Nicotiana attenuata]	-	-	-	-	-	-	-
Solyc06g063210.3	1.27	1.12	1.14	2.58	2.43	2.42	1.03	1.13	0.7	0.86	1.25	1.21	67	83	107	260	162	118	67	94	45	73	81	63	GLR2.8	PREDICTED: glutamate receptor 2.8 [Solanum lycopersicum]	-	-	-	-	-	-	-
Solyc06g066530.1	3.2	2.85	2.43	1.21	0.79	0.87	1.62	2.42	1.56	0.12	0.16	0.2	32	40	43	23	10	8	20	38	19	2	2	2	--	PREDICTED: uncharacterized protein LOC101252498 [Solanum lycopersicum]	-	-	-	-	-	-	-
Solyc06g068830.2	0.66	0.42	0.71	1.18	2.26	1.37	0.21	0.55	0.98	0.33	0.49	0.13	10	9	19	34	43	19	4	13	18	8	9	2	ERF114	PREDICTED: ethylene-responsive transcription factor ERF114-like [Solanum lycopersicum]	-	-	-	-	-	-	-
Solyc06g069740.1	0.21	0.15	0.23	1.03	1.06	1.23	1.17	0.46	0.76	0.45	0.42	0.1	2	2	4	19	13	11	14	7	9	7	5	1	--	PREDICTED: probable calcium-binding protein CML30 [Solanum lycopersicum]	Organismal Systems;Environmental Information Processing;Environmental Information Processing	Environmental adaptation;Signal transduction;Signal transduction	ko04626//Plant-pathogen interaction;ko04016//MAPK signaling pathway - plant;ko04070//Phosphatidylinositol signaling system	K02183;K02183;K02183	-	-	-
Solyc06g071400.3	0.49	0.67	0.5	1.01	1.72	1.29	0.36	0.32	0.81	0.09	0.16	0.05	10	19	18	39	44	24	9	10	20	3	4	1	SWEET5	bidirectional sugar transporter SWEET5 [Solanum lycopersicum]	-	-	-	-	GO:0016021//integral component of membrane	GO:0015144//carbohydrate transmembrane transporter activity	GO:0008643//carbohydrate transport
Solyc06g074710.1	53.8	54.23	49.23	21.08	22.06	21.2	14.46	14.34	14.13	78.4	74.23	75.36	1248	1764	2018	930	645	452	413	521	398	2910	2112	1726	ACT-2	PREDICTED: agmatine coumaroyltransferase-2-like [Solanum lycopersicum]	Metabolism;Metabolism;Metabolism;Metabolism;Metabolism	Global and overview maps;Global and overview maps;Biosynthesis of other secondary metabolites;Biosynthesis of other secondary metabolites;Biosynthesis of other secondary metabolites	ko01100//Metabolic pathways;ko01110//Biosynthesis of secondary metabolites;ko00940//Phenylpropanoid biosynthesis;ko00941//Flavonoid biosynthesis;ko00945//Stilbenoid, diarylheptanoid and gingerol biosynthesis	K13065;K13065;K13065;K13065;K13065	-	-	-
Solyc06g075270.4	0.18	0.2	0.13	0.78	1.04	0.78	0	0.04	0.3	0	0	0	5	7.95	6.78	42.38	37.36	20.31	0	2	10.47	0	0	0	At2g28490	PREDICTED: vicilin-like antimicrobial peptides 2-3 [Solanum pennellii]	-	-	-	-	-	-	-
Solyc06g075290.4	0.4	0.21	0.21	1.33	1.4	1.02	0.5	0.12	0.05	0.2	0.03	0.18	11	8.05	10.22	69.62	48.64	25.69	17	5	1.53	9	1	5	At2g28490	PREDICTED: vicilin-like antimicrobial peptides 2-3 [Solanum pennellii]	-	-	-	-	-	-	-
Solyc06g075320.3	0.18	0.18	0.14	0.63	0.58	0.28	0.18	0.16	0.42	0.11	0.09	0.04	5	7	7	33	20	7	6	7	14	5	3	1	At2g28490	PREDICTED: vicilin-like seed storage protein At2g28490 [Solanum lycopersicum]	-	-	-	-	-	-	-
Solyc06g084180.3	0.12	0.26	0.14	1.1	1.08	1.07	0.3	0	0.3	0	0	0	1	3	2	17	11	8	3	0	3	0	0	0	OLE6	PREDICTED: major pollen allergen Ole e 6-like [Nicotiana tomentosiformis]	-	-	-	-	-	-	-
Solyc06g084620.1	0.68	1.16	0.71	1.7	2.05	1.85	0.55	0.95	0.92	0.57	0.5	0.31	20	48	37	95	76	50	20	44	33	27	18	9	PME4	PREDICTED: pectinesterase 4-like [Solanum lycopersicum]	Metabolism;Metabolism	Global and overview maps;Carbohydrate metabolism	ko01100//Metabolic pathways;ko00040//Pentose and glucuronate interconversions	K01051;K01051	-	-	-
Solyc07g005033.1	0.27	0.49	0.43	0.83	1.26	0.49	0.04	0.23	0.45	0	0.03	0	15.1	38.28	42.8	87.97	88.66	25.22	2.51	20.16	30.37	0	2	0	AHA8	PREDICTED: ATPase 8, plasma membrane-type-like [Solanum lycopersicum]	Metabolism	Energy metabolism	ko00190//Oxidative phosphorylation	K01535	-	-	-
Solyc07g005037.1	0.25	0.05	0.15	0.74	0.47	1.09	0.17	0.02	0.13	0.05	0	0	8.9	2.72	9.2	50.03	21.34	35.78	7.49	0.84	5.63	3	0	0	AHA8	PREDICTED: ATPase 8, plasma membrane-type-like [Solanum lycopersicum]	Metabolism	Energy metabolism	ko00190//Oxidative phosphorylation	K01535	-	-	-
Solyc07g006670.1	3.07	2.43	2.21	0.76	1.19	0.9	2.53	2.73	2.94	0.1	0.1	0.08	74	82	94	35	36	20	75	103	86	4	3	2	ACT	PREDICTED: vinorine synthase-like [Solanum lycopersicum]	Metabolism;Metabolism;Metabolism;Metabolism;Metabolism	Global and overview maps;Global and overview maps;Biosynthesis of other secondary metabolites;Biosynthesis of other secondary metabolites;Biosynthesis of other secondary metabolites	ko01100//Metabolic pathways;ko01110//Biosynthesis of secondary metabolites;ko00940//Phenylpropanoid biosynthesis;ko00941//Flavonoid biosynthesis;ko00945//Stilbenoid, diarylheptanoid and gingerol biosynthesis	K13065;K13065;K13065;K13065;K13065	-	-	-
Solyc07g006710.2	3.58	3.08	3.7	1	0.59	1.95	4.88	3.77	4.43	2.57	2.15	3.84	34	41	62	18	7	17	57	56	51	39	25	36	PR-1	PREDICTED: pathogenesis-related protein PR-1-like [Solanum lycopersicum]	-	-	-	-	-	-	-
Solyc07g007730.4	3.31	2.01	2.56	9.14	6.69	9.4	6.53	7.25	7.2	2.39	2.54	2.34	33	28	45	173	84	86	80	113	87	38	31	23	PDF2.2	defensin-like protein precursor [Solanum lycopersicum]	-	-	-	-	-	GO:0016787//hydrolase activity	GO:0006950//response to stress
Solyc07g025140.4	0.84	0.87	0.88	0.26	0.45	0.33	1.15	1	1.48	0.1	0	0.08	22	32	41	13	15	8	37	41	47	4	0	2	JGB	PREDICTED: myosin heavy chain kinase B-like [Solanum lycopersicum]	-	-	-	-	-	-	GO:0006796//phosphate-containing compound metabolic process
Solyc07g041900.3	32.73	29.87	30.16	91.28	95.01	94.1	52.51	48.92	46.31	39.13	39.75	40.31	815	1043	1327	4323	2982	2154	1610	1908	1400	1559	1214	991	CYP-3	cysteine proteinase 3 precursor [Solanum lycopersicum]	-	-	-	-	-	-	-
Solyc07g043130.3	71.04	69.38	67.6	28.72	28.37	27.17	96.52	97.23	99.67	5.12	6.15	5.02	2523	3455	4243	1940	1270	887	4221	5409	4298	291	268	176	RPT2	PREDICTED: root phototropism protein 2 [Solanum lycopersicum]	-	-	-	-	GO:0043231//intracellular membrane-bounded organelle	-	GO:0000097//sulfur amino acid biosynthetic process;GO:0003002//regionalization;GO:0003006//developmental process involved in reproduction;GO:0006970//response to osmotic stress;GO:0006996//organelle organization;GO:0009606//tropism;GO:0032446//protein modification by small protein conjugation;GO:0050794//regulation of cellular process;GO:0070838//divalent metal ion transport
Solyc07g044870.4	0	0.03	0.11	0.55	0.32	0.26	0	0.1	0.16	0.02	0	0	0	1	5	26	10	6	0	4	5	1	0	0	PG1	PREDICTED: polygalacturonase-like [Solanum lycopersicum]	Metabolism;Metabolism	Global and overview maps;Carbohydrate metabolism	ko01100//Metabolic pathways;ko00040//Pentose and glucuronate interconversions	K01213;K01213	-	-	-
Solyc07g055560.4	3.76	3.92	3.15	1.9	1.68	1.44	3.05	2.88	2.84	0.29	0.16	0.32	156	228	231	150	88	55	156	187	143	19	8	13	CYP72A15	PREDICTED: cytochrome P450 CYP72A219 [Solanum lycopersicum]	-	-	-	-	-	-	-
Solyc07g055640.1	0.33	0.48	0.36	1.05	0.62	0.75	0.45	0.46	0.52	0.2	0.25	0.17	14	29	27.58	85.65	33.44	29.73	23.89	30.7	27.26	13.46	13	7	SD25	g-type lectin s-receptor-like serinethreonine-protein kinase sd2-5 [Nicotiana attenuata]	-	-	-	-	-	-	-
Solyc07g055720.4	1.56	1.96	1.68	5.43	4.12	3.79	2.28	2.79	1.88	1.36	0.72	1.1	30	53	57	199	100	67	54	84	44	42	17	21	--	PREDICTED: 17.8 kDa class II heat shock protein [Theobroma cacao]	-	-	-	-	-	-	-
Solyc07g056640.1	0.36	0.25	0.2	2.24	1.69	3.86	1.44	1.13	2.63	0	0	0	1	1	1	12	6	10	5	5	9	0	0	0	--	-	-	-	-	-	-	-	-
Solyc08g005500.4	0.14	0.15	0.08	0.2	0.56	0.36	0.29	0.23	0.43	0.06	0.12	0.14	6	9	6	16	30	14	15	15	22	4	6	6	R1A	PREDICTED: putative late blight resistance protein homolog R1A-3 [Solanum lycopersicum]	-	-	-	-	-	-	-
Solyc08g005680.4	4.01	3.07	3.59	8.42	6.69	7.35	25.53	31.33	25.7	2.5	3.17	3.44	67.01	71.83	105.99	267.46	140.74	112.9	524.99	819.54	521.08	66.93	64.84	56.75	NDPS1	dimethylallylcistransferase, chloroplastic [Solanum lycopersicum]	-	-	-	-	GO:0009536//plastid	GO:0004659//prenyltransferase activity;GO:0043169//cation binding	-
Solyc08g006740.3	0.98	0.99	0.98	3.62	3.88	3.73	3.43	2.9	2.52	1.76	1.3	0.76	29	41	51.13	203	144	101	124.39	134	90	83	47	22	HDC	aromatic amino acid decarboxylase 2 [Solanum lycopersicum]	Metabolism	Amino acid metabolism	ko00360//Phenylalanine metabolism	K22427	-	GO:0016830//carbon-carbon lyase activity;GO:0043168//anion binding	GO:0043436//oxoacid metabolic process
Solyc08g006810.1	0.74	0.72	0.57	1.36	1.64	1.21	0.3	0.4	0.04	0	0	0.05	14	19	19	49	39	21	7	12	1	0	0	1	FLA10	PREDICTED: fasciclin-like arabinogalactan protein 14 [Solanum lycopersicum]	-	-	-	-	-	-	-
Solyc08g007130.4	40.07	40.81	37.01	19.34	19.07	20.15	31.4	30.22	29.7	8.79	7.53	7.32	1337	1909	2182	1227	802	618	1290	1579	1203	469	308	241	BAM3	PREDICTED: beta-amylase 3, chloroplastic-like [Solanum lycopersicum]	-	-	-	-	-	-	-
Solyc08g014330.3	0.34	0.3	0.17	0.07	0.1	0.12	0.26	0.26	0.21	0	0	0	16	20	14	6	6	5	15	19	12	0	0	0	maoII	PREDICTED: copper methylamine oxidase-like isoform X1 [Solanum pennellii]	Metabolism;Metabolism;Metabolism;Metabolism;Metabolism;Metabolism;Metabolism;Metabolism	Global and overview maps;Global and overview maps;Amino acid metabolism;Amino acid metabolism;Metabolism of other amino acids;Amino acid metabolism;Biosynthesis of other secondary metabolites;Biosynthesis of other secondary metabolites	ko01100//Metabolic pathways;ko01110//Biosynthesis of secondary metabolites;ko00360//Phenylalanine metabolism;ko00260//Glycine, serine and threonine metabolism;ko00410//beta-Alanine metabolism;ko00350//Tyrosine metabolism;ko00960//Tropane, piperidine and pyridine alkaloid biosynthesis;ko00950//Isoquinoline alkaloid biosynthesis	K00276;K00276;K00276;K00276;K00276;K00276;K00276;K00276	-	-	-
Solyc08g043147.1	4.86	5.89	5.54	0.51	0.64	1.14	3.88	4.75	2.8	0.05	0	0	60	102	121	12	10	13	59	92	42	1	0	0	--	-	-	-	-	-	-	-	-
Solyc08g062930.3	0.09	0.03	0.37	2.21	1.9	2.46	0.11	0.06	0.15	0.52	0.34	0.42	2	1	14	91	52	49	3	2	4	18	9	9	IQM4	PREDICTED: IQ domain-containing protein IQM1-like [Solanum tuberosum]	-	-	-	-	-	-	-
Solyc08g066420.1	17.72	18.67	16.03	8.54	9.13	7.61	18.97	18.95	18.22	3.53	2.85	1.94	157	232	251	144	102	62	207	263	196	50	31	17	--	PREDICTED: lachrymatory-factor synthase [Solanum lycopersicum]	-	-	-	-	-	-	-
Solyc08g068870.3	4.38	3.73	3.96	10.24	9.23	8.93	6.64	5.52	5.88	3.54	2.94	2.39	119	142	190	529	316	223	222	235	194	154	98	64	AED1	aspartate protease family protein precursor [Solanum lycopersicum]	-	-	-	-	-	-	-
Solyc08g077380.4	2.18	1.73	2.06	0.25	0.35	0.52	0.87	1.11	1.01	0.07	0	0	55	61	92	12	11	12	27	44	31	3	0	0	PUP11	PREDICTED: probable purine permease 11 [Solanum lycopersicum]	-	-	-	-	-	-	-
Solyc08g078700.2	17.94	16.37	16.89	3.45	3.09	3.19	16.17	16.05	17.37	12.14	13.23	12.76	336	430	559	123	73	55	373	471	395	364	304	236	HSP23	mitochondrial small heat shock protein [Solanum lycopersicum]	Genetic Information Processing	Folding, sorting and degradation	ko04141//Protein processing in endoplasmic reticulum	K13993	-	-	-
Solyc08g082380.1	0.13	0.48	0	2.47	1.06	1.02	0.76	1.46	0.77	0.75	0.22	0	1	5	0	35	10	7	7	17	7	9	2	0	--	PREDICTED: uncharacterized protein LOC104107460 [Nicotiana tomentosiformis]	-	-	-	-	-	-	-
Solyc08g082590.3	22.43	22.6	23.75	10.88	11.93	10.82	44.74	42.67	40.67	4.36	4.21	4.41	582	822	1089	537	390	258	1429	1734	1281	181	134	113	GRXCR1	PREDICTED: glutaredoxin domain-containing cysteine-rich protein 1 [Solanum lycopersicum]	-	-	-	-	-	-	-
Solyc08g083130.4	2.22	2.78	3.16	6.83	5.64	5.49	2.98	2.73	3.08	1.96	2.8	2.09	29	51	73	170	93	66	48	56	49	41	45	27	ATHB-7	PREDICTED: homeobox-leucine zipper protein ATHB-7-like [Solanum lycopersicum]	-	-	-	-	-	-	-
Solyc08g083500.2	1	0.98	1.27	3.03	3.03	3.17	1.03	1.05	0.55	0.08	0.08	0.1	30	41	67	172	114	87	38	49	20	4	3	3	CYP75B2	PREDICTED: flavonoid 3'-monooxygenase-like [Solanum lycopersicum]	-	-	-	-	-	-	-
Solyc09g005610.4	1.49	1.62	1.11	0.38	0.24	0.52	3.44	3.66	3.25	0.04	0.05	0	25	38	33	12	5	8	71	96	66	1	1	0	DOGL4	PREDICTED: transcription factor TGA2.3-like [Solanum lycopersicum]	-	-	-	-	-	-	-
Solyc09g008970.1	5.46	5.29	4.83	2.87	2.44	2.28	5.12	4.56	5.77	7.96	10.96	7.8	39	53	61	39	22	15	45	51	50	91	96	55	--	BnaAnng16530D [Brassica napus]	-	-	-	-	-	-	GO:0006950//response to stress;GO:0045333//cellular respiration
Solyc09g009810.1	2.3	0.5	1.47	3.41	4.36	3.59	0.89	1.66	0.49	1.37	0.57	0.81	23	7	26	65	55	33	11	26	6	22	7	8	--	DUF4228 domain-containing protein [Cephalotus follicularis]	-	-	-	-	-	-	-
Solyc09g010530.3	16.98	18.9	16.63	8.27	6.63	8.23	14.52	13.15	14.36	0.73	0.34	0.88	817	1275	1414	757	402	364	860	991	839	56	20	42	CHX20	PREDICTED: cation/H(+) antiporter 20 [Solanum lycopersicum]	-	-	-	-	-	-	GO:0044765//single-organism transport
Solyc09g010570.1	8.8	9.45	6.61	2.44	3.16	2.92	7.08	5.5	8.78	0.35	0.45	1.13	95	143	126	50	43	29	94	93	115	6	6	12	--	PREDICTED: uncharacterized protein LOC101256621 [Solanum lycopersicum]	-	-	-	-	-	-	-
Solyc09g018780.4	1.66	1.68	2.27	3.44	3.25	4.65	2.05	2.89	2.23	1.36	0.64	0.97	19	27	46	75	47	49	29	52	31	25	9	11	At2g26970	PREDICTED: oligoribonuclease isoform X1 [Solanum lycopersicum]	Genetic Information Processing	Translation	ko03008//Ribosome biogenesis in eukaryotes	K13288	-	-	-
Solyc09g055425.2	0.12	0.09	0.07	1.3	0.98	1.45	0.25	0.12	0.05	0.64	0.25	0.43	2	2	2	40.74	20.32	22	5	3	1	17	5	7	--	PREDICTED: probable LRR receptor-like serine/threonine-protein kinase At1g34110 [Solanum pennellii]	-	-	-	-	-	-	-
Solyc09g061700.3	4.87	5.19	6.28	15.95	16.77	15.73	9.05	7.66	6.58	5.34	5	5.49	97	145	221	604	421	288	222	239	159	170	122	108	SDI1	PREDICTED: protein SULFUR DEFICIENCY-INDUCED 1 [Solanum lycopersicum]	-	-	-	-	-	-	-
Solyc09g062960.2	0	0	0	1.74	1.75	1.2	0	0	0	0	0	0	0	0	0	21	14	7	0	0	0	0	0	0	--	-	-	-	-	-	-	-	-
Solyc09g064160.3	0.77	0.67	0.36	0.16	0.17	0.18	0.62	0.52	0.35	0	0	0	18	22	15	7	5	4	18	19	10	0	0	0	YUC5	PREDICTED: probable indole-3-pyruvate monooxygenase YUCCA5 [Solanum lycopersicum]	Metabolism;Metabolism	Global and overview maps;Amino acid metabolism	ko01100//Metabolic pathways;ko00380//Tryptophan metabolism	K11816;K11816	-	-	-
Solyc09g064273.1	0	0.07	0.13	0.56	0.29	0.2	0.19	0.18	0.26	0.19	0	0	0	2.47	5.6	26.97	9.26	4.65	6.03	7	8	7.69	0	0	--	PREDICTED: uncharacterized protein LOC101253719 isoform X4 [Solanum lycopersicum]	-	-	-	-	-	-	-
Solyc09g074530.3	0.35	0.22	0.37	0.8	0.72	1.21	0.45	0.71	0.46	0.41	0.37	0.41	7	6	13	30	18	22	11	22	11	13	9	8	SWEET14	PREDICTED: bidirectional sugar transporter NEC1 [Solanum lycopersicum]	-	-	-	-	GO:0016020//membrane	-	GO:0006810//transport
Solyc09g075880.3	0	0.08	0.07	0.79	1.11	0.63	0.19	0.07	0.19	0.29	0.09	0	0	1	1	13	12	5	2	1	2	4	1	0	--	PREDICTED: protein TAP1-like [Nicotiana tomentosiformis]	-	-	-	-	-	-	-
Solyc09g082460.3	0.68	0.45	0.41	1.27	1.14	1.06	0.45	0.27	0.17	0.13	0.24	0.04	16	15	17	57	34	23	13	10	5	5	7	1	HMT3	PREDICTED: homocysteine S-methyltransferase 2 [Solanum lycopersicum]	Metabolism;Metabolism;Metabolism	Global and overview maps;Global and overview maps;Amino acid metabolism	ko01100//Metabolic pathways;ko01110//Biosynthesis of secondary metabolites;ko00270//Cysteine and methionine metabolism	K00547;K00547;K00547	-	GO:0008172//S-methyltransferase activity	GO:0008152//metabolic process
Solyc09g082820.3	2.58	3.51	2.19	0.62	1.21	1.78	1.33	2.17	1.64	0.15	0.1	0.36	22	42	33	10	13	14	14	29	17	2	1	3	--	-	-	-	-	-	-	-	-
Solyc09g084460.3	32.33	28.69	29.35	134.86	128.8	134.09	64.92	67.36	57.79	41.74	41.13	37.69	364	453	584	2888	1828	1388	900	1188	790	752	568	419	PIIF	PREDICTED: wound-induced proteinase inhibitor 1-like [Solanum lycopersicum]	-	-	-	-	-	GO:0004866//endopeptidase inhibitor activity;GO:0016787//hydrolase activity	GO:0006950//response to stress;GO:0010466//negative regulation of peptidase activity
Solyc09g089490.4	1.14	1.14	1.48	3.23	3.34	4.09	3.98	4.65	4.79	1.78	1.21	0.81	10.01	14.02	23.04	54.08	37.05	33.05	43.07	64.09	51.13	25.03	13.03	7.02	-	-	-	-	-	-	-	-	-
Solyc09g089780.3	0.18	0.03	0.03	1.63	2.28	1.54	0.41	0.82	0.45	0.46	0.74	0.51	4	1	1	68	63	31	11	28	12	16	20	11	D4H	PREDICTED: deacetoxyvindoline 4-hydroxylase [Solanum lycopersicum]	-	-	-	-	-	-	-
Solyc10g005080.3	85.33	83.09	86	18.83	18.25	17.97	107.26	104.92	101.84	9.05	9.4	9.02	4380	5980	7801	1838	1181	848	6779	8436	6347	743	592	457	LHY	PREDICTED: protein LHY [Solanum lycopersicum]	Organismal Systems	Environmental adaptation	ko04712//Circadian rhythm - plant	K12133	-	-	-
Solyc10g008040.4	1.95	1.98	1.89	0.87	0.76	0.78	2.55	1.92	2.46	0.2	0.17	0.3	73	104	125	62	36	27	118	113	112	12	8	11	--	PREDICTED: seed biotin-containing protein SBP65-like [Solanum lycopersicum]	-	-	-	-	-	-	-
Solyc10g009365.1	16.58	12.64	11.15	4.47	6.18	6.17	20.15	22.53	21.13	19.4	18.61	20.82	117	125	139	60	55	40	175	249	181	219	161	145	--	PREDICTED: uncharacterized protein LOC107009910 [Solanum pennellii]	-	-	-	-	-	-	-
Solyc10g019270.3	0	0	0.01	0.16	0.17	0.29	0	0	0	0.01	0	0	0	0	1	19	14	17	0	0	0	1	0	0	ABCC9	PREDICTED: putative ABC transporter C family member 15 [Solanum tuberosum]	-	-	-	-	-	-	-
Solyc10g045240.2	1.73	1.78	1.81	5.65	4.67	5.97	6.3	5.25	6.08	0.83	0.87	1.04	52	75	96	323	177	165	233	247	222	40	32	31	BGLU12	PREDICTED: vicianin hydrolase [Solanum lycopersicum]	-	-	-	-	-	-	-
Solyc10g055780.1	2.09	2.04	0.87	3.82	3.49	3.23	0.8	1.12	1	1.03	1.08	0.45	19	26	14	66	40	27	9	16	11	15	12	4	CHN50	PREDICTED: endochitinase 4 [Solanum lycopersicum]	Metabolism;Environmental Information Processing;Metabolism	Global and overview maps;Signal transduction;Carbohydrate metabolism	ko01100//Metabolic pathways;ko04016//MAPK signaling pathway - plant;ko00520//Amino sugar and nucleotide sugar metabolism	K20547;K20547;K20547	GO:0030312//external encapsulating structure;GO:0043231//intracellular membrane-bounded organelle	GO:0004553//hydrolase activity, hydrolyzing O-glycosyl compounds;GO:0097367//carbohydrate derivative binding	GO:0006026//aminoglycan catabolic process;GO:0006950//response to stress;GO:0044036//cell wall macromolecule metabolic process;GO:0044238//primary metabolic process
Solyc10g076820.2	0.41	0.39	0.69	1.42	1.29	1.1	0.71	0.52	0.78	0.21	0.55	0.41	6	8	18	40	24	15	13	12	14	5	10	6	DIVARICATA	PREDICTED: transcription factor DIVARICATA-like [Solanum lycopersicum]	-	-	-	-	-	-	-
Solyc10g081810.3	0.1	0.43	0.17	0.74	1.03	1.42	0.33	0.64	0.58	0.13	0.16	0.2	1	6	3	14	13	13	4	10	7	2	2	2	--	PREDICTED: putative phosphatidylglycerol/phosphatidylinositol transfer protein DDB_G0278295 [Solanum lycopersicum]	-	-	-	-	-	-	-
Solyc10g084370.3	70.85	74.28	72.31	27.18	28.74	27.25	94.63	99.23	92.47	14.18	12.31	14.05	1502	2208	2709	1096	768	531	2470	3295	2380	481	320	294	RVE8	PREDICTED: protein REVEILLE 8 [Solanum lycopersicum]	-	-	-	-	-	-	-
Solyc10g085230.2	5.12	6.25	4.82	1.64	1.61	2.39	5.47	6.01	5.12	28.71	26.89	28.19	149	255	248	91	58.89	64	196	274	181	1337	960	810	UGT76A2	PREDICTED: UDP-glucose iridoid glucosyltransferase-like [Solanum lycopersicum]	-	-	-	-	-	-	-
Solyc11g005970.1	0.88	0.86	0.6	0.46	0.23	0.32	0.36	0.37	0.41	0.79	0.69	1.04	30	41	36	30	10	10	15	20	17	43	29	35	PCMP-H87	PREDICTED: pentatricopeptide repeat-containing protein At3g24000, mitochondrial [Solanum lycopersicum]	-	-	-	-	-	-	-
Solyc11g008490.3	0.91	0.69	0.78	0.26	0.28	0.31	0.45	0.42	0.61	0.5	0.47	0.75	44	47	67	24	17	14	27	32	36	39	28	36	APUM4	PREDICTED: pumilio homolog 4-like [Solanum lycopersicum]	-	-	-	-	-	-	-
Solyc11g008860.3	1.04	0.81	0.43	2.42	3.02	2.22	0.27	0.15	0.58	0.02	0.03	0.03	31	34	23	138	114	61	10	7	21	1	1	1	Bp10	PREDICTED: L-ascorbate oxidase homolog [Solanum lycopersicum]	Metabolism;Metabolism	Global and overview maps;Carbohydrate metabolism	ko01100//Metabolic pathways;ko00053//Ascorbate and aldarate metabolism	K00423;K00423	-	-	-
Solyc11g011940.3	0.25	0.22	0.33	1.1	0.94	0.9	0.22	0.35	0.54	0.42	0.53	0.51	10	12	23	83	47	33	11	22	26	27	26	20	HDG8	PREDICTED: homeobox-leucine zipper protein ROC8-like [Solanum lycopersicum]	-	-	-	-	-	-	-
Solyc11g012120.2	0.28	0.37	0.4	1	0.79	0.93	0.46	0.51	1.05	0.24	0.46	0.19	6	11	15	40	21	18	12	17	27	8	12	4	--	PREDICTED: uncharacterized protein LOC101253249 [Solanum lycopersicum]	-	-	-	-	-	-	-
Solyc11g027840.2	1.51	1.04	1.77	3.48	3.08	3.16	1.44	1.34	0.8	0.61	1.01	0.38	28	27	58	123	72	54	33	39	18	18	23	7	--	PREDICTED: carboxymethylenebutenolidase homolog [Solanum lycopersicum]	-	-	-	-	-	-	-
Solyc11g044453.1	0.62	0.68	0.85	1.73	1.45	1.33	1.37	1.28	1.14	0.17	0.23	0.37	27	41	65	142	79	53	73	87	60	12	12	16	MAIL3	PREDICTED: serine/threonine-protein phosphatase 7 long form homolog [Solanum pennellii]	-	-	-	-	-	-	-
Solyc11g051060.2	0	0	0.11	0.75	0.27	0.43	0.12	0	0.12	0.24	0.08	0.1	0	0	4	29	7	8	3	0	3	8	2	2	GLIP2	PREDICTED: GDSL esterase/lipase 2 [Solanum lycopersicum]	-	-	-	-	-	-	-
Solyc11g056620.3	0.37	0.57	0.66	1.35	1.53	1.27	0.43	0.45	0.49	0.37	0.35	0.88	11	24	35	77	58	35	16	21	18	18	13	26	--	PREDICTED: uncharacterized protein LOC102583273 [Solanum tuberosum]	-	-	-	-	-	-	-
Solyc11g071480.1	20.66	20.62	18.96	7.89	7.17	9.69	16.46	17.02	18.01	2.05	2.29	1.49	478.3	669.14	775.41	347.16	209.29	206.08	469.15	616.9	505.99	76.03	65	34.01	AHT1	PREDICTED: agmatine coumaroyltransferase-2-like [Solanum lycopersicum]	Metabolism;Metabolism;Metabolism;Metabolism;Metabolism	Global and overview maps;Global and overview maps;Biosynthesis of other secondary metabolites;Biosynthesis of other secondary metabolites;Biosynthesis of other secondary metabolites	ko01100//Metabolic pathways;ko01110//Biosynthesis of secondary metabolites;ko00940//Phenylpropanoid biosynthesis;ko00941//Flavonoid biosynthesis;ko00945//Stilbenoid, diarylheptanoid and gingerol biosynthesis	K13065;K13065;K13065;K13065;K13065	-	-	-
Solyc12g006050.2	13.87	12.55	12.85	4.99	5.46	5.58	33.99	33.42	33.87	1.74	1.8	1.83	514	652	842	352	255	190	1551	1940	1524	103	82	67	NPF6.4	PREDICTED: protein NRT1/ PTR FAMILY 6.4 [Solanum lycopersicum]	-	-	-	-	-	-	-
Solyc12g006240.2	9.37	9.7	9.2	23.05	22.82	20.7	5.07	4.75	5	4.02	3.66	4.08	363	527	630	1698	1114	737	242	288	235	249	174	156	COL10	PREDICTED: zinc finger protein CONSTANS-LIKE 9-like [Solanum lycopersicum]	-	-	-	-	-	-	-
Solyc12g008650.2	1.15	1.31	1.43	3.17	4.41	3.25	0.78	0.38	0.53	9.08	7.42	8.57	25	40	55	131	121	65	21	13	14	316	198	184	MIOX4	myo-inositol oxygenase [Solanum lycopersicum]	Metabolism;Metabolism	Carbohydrate metabolism;Carbohydrate metabolism	ko00562//Inositol phosphate metabolism;ko00053//Ascorbate and aldarate metabolism	K00469;K00469	GO:0044424//intracellular part	GO:0016701//oxidoreductase activity, acting on single donors with incorporation of molecular oxygen	GO:0006020//inositol metabolic process
Solyc12g008900.2	6.9	6.58	6.81	2.54	2.79	2.56	1.61	1.29	1.46	5.77	4.81	5.29	226	302	394	158	115	77	65	66	58	302	193	171	CKX3	PREDICTED: cytokinin dehydrogenase 3 isoform X1 [Solanum lycopersicum]	Metabolism	Metabolism of terpenoids and polyketides	ko00908//Zeatin biosynthesis	K00279	-	-	-
Solyc12g009000.1	1.11	1.35	1.03	0.21	0.25	0.43	0.93	0.68	0.68	0.79	0.81	0.84	28	48	46	10	8	10	29	27	21	32	25	21	--	salt responsive protein 2 [Solanum lycopersicum]	-	-	-	-	-	-	-
Solyc12g009190.2	0.21	0.15	0.27	0.95	0.72	1.21	0.32	0.37	0.07	0.08	0.05	0.06	7	7	16	60	30	37	13	19	3	4	2	2	PRK3	PREDICTED: pollen receptor-like kinase 3 [Solanum lycopersicum]	-	-	-	-	-	GO:0016772//transferase activity, transferring phosphorus-containing groups;GO:0032550//purine ribonucleoside binding	GO:0006464//cellular protein modification process;GO:0006796//phosphate-containing compound metabolic process
Solyc12g009770.2	0.88	0.94	0.9	1.82	2.09	2	1.34	1.57	1.21	0.66	0.61	0.56	48	72	86	188	143	100	90	134	80	57	41	30	--	-	-	-	-	-	-	-	-
Solyc12g013700.2	11.21	11.67	11.4	5.1	5.95	5.98	8.49	8.34	8.1	16.24	20.12	18.73	163	238	293	141	109	80	152	190	143	378	359	269	TSJT1	PREDICTED: stem-specific protein TSJT1 [Solanum lycopersicum]	-	-	-	-	-	-	-
Solyc12g014240.3	0.28	0.2	0.16	1.06	0.44	1.2	0.07	0.41	0.23	0	0	0	3	3	3	22	6	12	1	7	3	0	0	0	LAT52	PREDICTED: anther-specific protein LAT52-like [Solanum lycopersicum]	-	-	-	-	-	-	-
Solyc12g056672.1	0	0	0	0.29	0.08	0.27	0	0.03	0.04	0	0	0.05	0	0	0	11	2	5	0	1.02	1	0	0	1	MAIL3	PREDICTED: serine/threonine-protein phosphatase 7 long form homolog [Solanum pennellii]	-	-	-	-	-	-	-
Solyc12g056920.3	0.11	0.04	0.09	0.33	0.28	0.23	0.15	0.09	0.02	1.06	0.92	0.76	4	2	6	23	13	8	7	5	1	63	42	28	ST3	PREDICTED: low affinity sulfate transporter 3-like [Solanum lycopersicum]	-	-	-	-	-	-	-
Solyc12g057060.2	0.76	0.61	0.53	2.03	1.99	1.54	0.39	0.55	0.74	0.71	0.67	0.63	22	25	27	112	73	41	14	25	26	33	24	18	UGT85A24	PREDICTED: 7-deoxyloganetin glucosyltransferase-like [Solanum lycopersicum]	Metabolism;Metabolism	Global and overview maps;Global and overview maps	ko01100//Metabolic pathways;ko01110//Biosynthesis of secondary metabolites	K21374;K21374	-	-	-
Solyc12g087840.1	4.43	5.41	5.84	2.27	2.5	2.84	7.25	6.78	5.25	0.34	0.64	0.31	73	125	170	71	52	43	147	175	105	9	13	5	ATL54	PREDICTED: RING-H2 finger protein ATL54-like [Solanum lycopersicum]	-	-	-	-	-	-	-
Solyc12g087860.3	0.15	0.18	0.12	0.86	0.98	0.78	0.33	0.95	0.38	0.32	0.21	0.36	3	5	4	32	24	14	8	29	9	10	5	7	ATL6	PREDICTED: E3 ubiquitin-protein ligase ATL6-like [Solanum lycopersicum]	-	-	-	-	-	-	-
Solyc12g098900.2	0.64	0.63	0.76	1.4	2.12	2.35	0.83	0.69	0.63	0.28	0.41	0.26	10	14	21	42	42	34	16	17	12	7	8	4	--	PREDICTED: late embryogenesis abundant protein D-29 [Solanum lycopersicum]	-	-	-	-	-	-	-
Solyc12g099480.2	0	0.03	0	0.23	0.15	0.21	0.12	0.12	0.08	0	0	0	0	1	0	9	4	4	3	4	2	0	0	0	UXS4	PREDICTED: UDP-glucuronic acid decarboxylase 4-like [Solanum pennellii]	Metabolism;Metabolism	Global and overview maps;Carbohydrate metabolism	ko01100//Metabolic pathways;ko00520//Amino sugar and nucleotide sugar metabolism	K08678;K08678	GO:0000139//Golgi membrane;GO:0031224//intrinsic component of membrane;GO:0031984//organelle subcompartment	GO:0016831//carboxy-lyase activity;GO:0048037//cofactor binding	GO:0009226//nucleotide-sugar biosynthetic process;GO:0019321//pentose metabolic process
Solyc12g100190.2	0.14	0.12	0.12	0.32	0.26	0.42	0.24	0.15	0.17	0.13	0.15	0.09	11.01	13	17	47	26	30.04	23	19	16	16	14	7	PDR1	PREDICTED: pleiotropic drug resistance protein 1-like [Solanum lycopersicum]	-	-	-	-	-	-	-

## Sheet: 118
SlTPL1-dependent DEGs in the ovaries at both E0 and E7 stages
id	WT-E0-vs-A-E0-log2fc	WT-E0-vs-A-E0-pvalue	WT-E0-vs-A-E0-fdr	WT-E7-vs-A-E7-log2fc	WT-E7-vs-A-E7-pvalue	WT-E7-vs-A-E7-fdr	A-E0-vs-A-E7-log2fc	A-E0-vs-A-E7-pvalue	A-E0-vs-A-E7-fdr	WT-E0-vs-WT-E7-log2fc	WT-E0-vs-WT-E7-pvalue	WT-E0-vs-WT-E7-fdr
MSTRG.10657	-3.14768	2.26283e-40	1.68993e-38	-4.74118	4.80972e-11	1.8319e-10	-1.55394	0.0154317	0.02909	0.0395602	0.126035	0.21974
MSTRG.10658	-4.40839	9.7163e-13	2.36088e-11	-1.61798	0.000584771	0.00127404	2.08246	0.0183017	0.034006	-0.707952	0.0390926	0.0828881
MSTRG.13684	5.58796	5.02923e-07	6.71265e-06	9.37359	6.38446e-06	1.70649e-05	-1.27327	0.0126184	0.0241815	-5.05889	0.634348	1
MSTRG.13733	4.974	1.74142e-05	0.000181287	8.65583	0.00222543	0.00447868	-1.8625	0.00338067	0.00721425	-5.54432	0.634348	1
MSTRG.17495	12.1664	5.01353e-13	1.24115e-11	13.3849	1.82558e-16	8.96574e-16	1.2185	1.49709e-11	6.81712e-11	0	1	1
MSTRG.18947	-1.53102	5.78729e-09	9.90269e-08	-4.8719	4.65457e-46	5.06634e-45	-1.84148	0.00041315	0.00100271	1.4994	4.03407e-22	5.32241e-21
MSTRG.3169	11.8244	2.88623e-11	6.17334e-10	13.1674	3.77704e-15	1.75277e-14	1.34299	1.46253e-10	6.2972e-10	0	1	1
MSTRG.3368	2.01952	1.1293e-16	3.49269e-15	-2.99615	7.3871e-45	7.83733e-44	-2.17412	3.18393e-17	1.91632e-16	2.84155	7.0817e-47	1.87931e-45
MSTRG.712	-1.41504	0.000405751	0.00311141	-3.44815	5.33586e-09	1.79235e-08	-1.91511	0.0181521	0.0337463	0.117997	0.501841	0.638181
MSTRG.8441	1.30183	0.00162849	0.0104795	-2.20547	0.00051533	0.00113095	-3	3.85483e-07	1.29167e-06	0.507296	0.170461	0.280252
MSTRG.8601	-2.15687	0.00234799	0.0142242	4.1964	3.92251e-12	1.5871e-11	4.15687	2.12322e-13	1.06377e-12	-2.1964	0.00624157	0.0164941
Solyc01g005290.4	1.21706	8.17085e-08	1.2188e-06	-1.14186	3.11996e-06	8.56932e-06	-1.3335	1.2127e-07	4.24382e-07	1.02541	1.86959e-06	8.74728e-06
Solyc01g005510.3	1.87622	5.86174e-17	1.85138e-15	-4.93074	1.66133e-07	5.03824e-07	-7.10504	4.17438e-16	2.3999e-15	-0.298081	0.596547	0.719228
Solyc01g006640.1	4	0.0055185	0.0292495	-4.90689	0.00685052	0.0128083	-7.32193	5.2735e-08	1.89803e-07	1.58496	0.199666	0.317341
Solyc01g008240.4	2.15482	1.82129e-07	2.57076e-06	-3.58496	0.0114753	0.0206312	-6.15482	5.33378e-08	1.91858e-07	-0.415037	0.638416	0.751609
Solyc01g010480.3	1.04752	4.81792e-25	2.19113e-23	-1.4163	9.5281e-37	8.52667e-36	-1.48839	2.05949e-37	2.19494e-36	0.97543	1.14514e-25	1.72697e-24
Solyc01g014275.1	1.49007	4.25085e-24	1.87654e-22	-3.91624	5.47377e-51	6.48354e-50	-4.0603	5.48768e-57	8.57037e-56	1.34602	1.81105e-19	2.12155e-18
Solyc01g056310.3	1.0086	6.69062e-14	1.74535e-12	-4.45943	3.71766e-19	2.02703e-18	-6.33485	2.17356e-41	2.53729e-40	-0.866818	1.52586e-05	6.38517e-05
Solyc01g066420.3	1.22507	0.0076131	0.0382109	-6.94642	0.00210694	0.0042537	-9.22882	2.34321e-08	8.6597e-08	-1.05733	0.196499	0.313441
Solyc01g081160.4	1.11836	0.00389214	0.021859	-1.67145	1.10752e-05	2.88864e-05	-1.33184	0.00243661	0.00532303	1.45797	1.18566e-05	5.02471e-05
Solyc01g087180.4	1.52207	7.43836e-05	0.000678507	-2.2467	2.56854e-08	8.24714e-08	-2.383	1.51543e-07	5.2605e-07	1.38576	1.4268e-05	5.98674e-05
Solyc01g087950.3	-1.24345	0.00599167	0.0313776	1.76407	0.000494197	0.00108671	1.53459	0.000658813	0.00155376	-1.47294	0.00490962	0.013314
Solyc01g102960.3	-4.02918	2.2169e-14	5.99226e-13	-2.05036	4.67401e-14	2.06698e-13	2.84259	8.54371e-06	2.5307e-05	0.86377	4.31173e-06	1.93124e-05
Solyc01g105880.4	-1.22732	5.82289e-08	8.8573e-07	2.56224	7.56547e-15	3.47379e-14	1.17854	7.80386e-07	2.54287e-06	-2.61102	1.94183e-16	1.96375e-15
Solyc01g107080.3	1.22781	0.00241479	0.0145618	-3.76818	1.23159e-09	4.32234e-09	-3.47573	4.88155e-08	1.7617e-07	1.52026	6.46917e-05	0.000246616
Solyc01g107460.2	-2.53018	7.71441e-117	1.893e-114	-6.72191	7.77491e-128	2.39777e-126	-3.89013	3.63398e-30	3.27058e-29	0.301598	7.95866e-09	4.69817e-08
Solyc01g108710.3	2.78787	6.10643e-17	1.92322e-15	-1.80878	5.02262e-15	2.32163e-14	-1.23001	3.81161e-06	1.16492e-05	3.36663	3.93808e-29	6.75679e-28
Solyc01g110940.3	-1.05523	0.0097387	0.0468667	-4.04687	1.22064e-05	3.17138e-05	-1.95156	0.0175703	0.0327403	1.04008	0.000292173	0.00100275
Solyc02g005340.4	1.34054	0.00564925	0.0298151	-1.98606	0.00209169	0.00422618	-2.90689	3.65315e-06	1.11861e-05	0.419714	0.317227	0.455079
Solyc02g038810.1	-1.74543	1.44235e-06	1.80739e-05	-4.70044	4.55733e-07	1.33788e-06	-3.67243	0.000486645	0.0011692	-0.717413	0.0473539	0.0976845
Solyc02g062590.3	1.2707	4.63954e-06	5.34852e-05	-1.17959	0.000412946	0.000916705	-1.94877	5.25018e-10	2.18191e-09	0.501513	0.0534658	0.10811
Solyc02g067450.4	1.71149	0.00231042	0.0140386	-6.38082	0.00520509	0.00993904	-8.77039	1.31085e-07	4.5747e-07	-0.678072	0.482587	0.62146
Solyc02g070970.1	-1.05053	9.23679e-194	4.38846e-191	-3.30698	0	0	-1.21333	7.33614e-103	2.01152e-101	1.04312	0	0
Solyc02g070980.1	-1.01442	5.61931e-224	3.21742e-221	-3.23837	2.70533e-260	1.8535e-258	-1.95191	1.08408e-205	6.60552e-204	0.272038	1.4067e-24	2.04086e-23
Solyc02g077420.3	1.52	2.37057e-109	5.5721e-107	-1.13407	2.49281e-26	1.71994e-25	-2.60814	3.76765e-200	2.22818e-198	0.045926	0.120897	0.212645
Solyc02g081550.3	-1.26568	7.15363e-13	1.7612e-11	-2.96347	7.63327e-31	5.93586e-30	-1.59561	5.73329e-07	1.89116e-06	0.10218	0.262062	0.391941
Solyc02g084420.3	-2.09681	3.15056e-33	1.93807e-31	-3.35518	1.49228e-47	1.65809e-46	-1.10065	0.00350148	0.00745171	0.157719	0.0360935	0.0773528
Solyc03g006360.3	-1.94651	7.76906e-16	2.28568e-14	-5.51795	1.64774e-56	2.14763e-55	-2.22055	2.09873e-05	5.98373e-05	1.35089	9.25406e-26	1.40377e-24
Solyc03g020040.3	-2.20551	1.25906e-35	8.29346e-34	-6.74385	0	0	-1.34618	7.95329e-05	0.000211932	3.19216	0	0
Solyc03g034240.4	1.16617	0.00117994	0.00796492	-2.76553	0.000375623	0.00083757	-4.26089	3.6282e-10	1.52279e-09	-0.329184	0.644068	0.755749
Solyc03g058370.2	8.21755	3.32412e-10	6.52837e-09	4.26303	0.00351535	0.00688881	-3.21755	2.69089e-14	1.40843e-13	0.736966	0.97051	1
Solyc03g078260.3	2.52356	9.79079e-10	1.82953e-08	-4.5025	0.00261413	0.0052092	-7.18653	1.31281e-08	4.94176e-08	-0.160465	0.992913	0.995529
Solyc03g093550.1	-1.08105	9.66731e-11	1.98229e-09	-1.75458	2.83064e-14	1.26368e-13	-1.22537	7.27643e-06	2.17213e-05	-0.551839	0.00505172	0.0136501
Solyc03g098700.1	-1.24892	7.41433e-11	1.54155e-09	4.21688	0	0	6.45359	0	0	0.987798	1.83222e-16	1.85531e-15
Solyc03g111993.1	-1.2495	0.00531876	0.0283532	-4.32021	3.71367e-10	1.34532e-09	-2.52057	0.00548567	0.0112938	0.550136	0.0433642	0.0906338
Solyc03g115540.2	-1.08545	9.13231e-05	0.000820292	-3.07263	1.34808e-16	6.66104e-16	-1.68101	0.0005145	0.00123147	0.306171	0.0945131	0.173905
Solyc03g116230.4	1.32193	0.000184667	0.00155373	3.04242	6.37617e-30	4.83823e-29	1.70756	1.88542e-16	1.09781e-15	-0.0129391	0.831587	0.892738
Solyc03g120920.1	-1.81729	0.00146122	0.00956117	-10.0901	3.6774e-06	1.00219e-05	-8.69116	0.00293992	0.00633709	-0.418343	0.519314	0.654232
Solyc04g054730.3	1.31692	1.74276e-129	4.86449e-127	-1.56703	1.00864e-20	5.81955e-20	-2.58249	2.86869e-59	4.63e-58	0.301462	6.41976e-08	3.48104e-07
Solyc04g063245.1	1.20396	0.0013588	0.00897956	-2.29546	1.67957e-11	6.56738e-11	-1.49941	0.00030838	0.000761686	2	3.24206e-11	2.33004e-10
Solyc04g071680.2	1.096	0.000859524	0.00602233	2.08188	1.00462e-14	4.58063e-14	1.31572	5.93245e-10	2.45825e-09	0.329848	0.281284	0.414347
Solyc04g071800.3	1.14894	1.71395e-58	1.99336e-56	-1.97773	6.45656e-132	2.05595e-130	-1.61008	7.58808e-72	1.47063e-70	1.51658	5.34484e-127	4.23588e-125
Solyc04g072760.3	1.13404	1.67502e-44	1.44974e-42	-1.99921	1.27108e-41	1.27053e-40	-3.4528	1.44396e-169	6.75219e-168	-0.319552	0.0318832	0.0695385
Solyc04g077330.4	1.34219	0.00486358	0.0263722	-2.22963	2.78007e-06	7.67254e-06	-1.8218	0.00057168	0.00135942	1.75002	2.46658e-05	0.000100033
Solyc04g080040.3	-1.35509	7.88025e-53	8.26132e-51	-3.63549	2.50694e-170	1.07115e-168	-1.98503	2.87992e-31	2.65836e-30	0.295378	5.18197e-08	2.8376e-07
Solyc05g005820.4	1.30841	0.00043106	0.00327958	-4.41504	0.0195625	0.0338302	-7.3159	7.27625e-08	2.58493e-07	-1.59246	0.0273549	0.0608873
Solyc05g007000.4	-1.24207	1.87111e-12	4.45437e-11	-2.53754	3.69949e-05	9.18327e-05	-1.80428	0.00631877	0.0128588	-0.508813	0.0111446	0.0276098
Solyc05g007880.4	-1.76771	3.0726e-72	4.34248e-70	-3.57194	1.52053e-207	8.01178e-206	-1.13134	6.92256e-11	3.04252e-10	0.672887	6.27104e-25	9.20701e-24
Solyc05g012230.4	-1.92057	8.69585e-19	3.03403e-17	-4.52846	4.07614e-71	6.61072e-70	-1.48543	0.00020142	0.000510083	1.12247	1.09229e-19	1.29452e-18
Solyc05g026600.3	2.71049	0.00250253	0.0150315	-2.77961	0.000327459	0.000735055	-2.26303	0.0096126	0.0188878	3.22707	5.6488e-05	0.000217477
Solyc05g055740.4	-1.06036	3.06933e-08	4.82664e-07	-3.97828	6.67438e-20	3.74428e-19	-3.53308	1.06434e-13	5.4089e-13	-0.615156	0.00454641	0.0124231
Solyc05g150117.1	-1.50589	0.000962903	0.00666924	-3.75207	2.14963e-08	6.92762e-08	-1.98089	0.026568	0.0476554	0.26529	0.255481	0.384542
Solyc06g007970.3	3.18869	7.21107e-45	6.28997e-43	-2.24515	2.16502e-18	1.14875e-17	-3.12576	1.10707e-39	1.24767e-38	2.30808	2.16538e-21	2.76608e-20
Solyc06g008270.2	1.09478	0.00363417	0.0206386	2.36364	1.89612e-12	7.80229e-12	1.15783	2.12774e-06	6.65977e-06	-0.111031	0.957207	0.973071
Solyc06g053830.3	1.31992	4.00159e-40	2.95879e-38	-1.87907	2.53082e-31	1.9931e-30	-3.02249	9.39709e-106	2.66442e-104	0.176492	0.0214679	0.0492227
Solyc06g054660.1	1.20706	0.00434676	0.0240196	-1.21306	0.00767428	0.0142262	-1.52964	0.00109705	0.00251169	0.890478	0.0226893	0.051627
Solyc06g060640.1	-2.49454	1.98126e-16	6.07713e-15	-7.72053	1.51177e-10	5.58772e-10	-5.41785	5.09714e-05	0.000138861	-0.191861	0.618827	0.737189
Solyc06g061230.3	1.23033	6.45145e-50	6.26351e-48	-1.07643	1.36464e-18	7.29008e-18	-2.36852	1.03896e-111	3.12194e-110	-0.0617571	0.739953	0.828407
Solyc06g066530.1	-1.56301	9.6631e-05	0.000860698	-3.54432	1.318e-06	3.73213e-06	-2.57994	0.00270602	0.00586276	-0.598637	0.173747	0.284631
Solyc06g071400.3	1.27601	0.00199829	0.0124295	-2.31228	0.0044082	0.00851074	-3.74416	2.29161e-08	8.4768e-08	-0.155871	0.874315	0.921842
Solyc06g074710.1	-1.28936	3.1854e-96	6.02796e-94	2.40891	4.74413e-294	3.76645e-292	1.82518	6.36776e-232	4.53238e-230	-1.87309	2.57115e-140	2.27786e-138
Solyc07g005033.1	1.11641	0.00128044	0.00854317	-4.58496	0.000146077	0.000341166	-6.42626	2.17801e-09	8.68791e-09	-0.724893	0.43484	0.575276
Solyc07g006670.1	-1.43577	8.60762e-08	1.28053e-06	-4.87213	3.83851e-19	2.09195e-18	-3.34746	4.59715e-07	1.5319e-06	0.088893	0.330608	0.46902
Solyc07g007730.4	1.67887	2.23343e-11	4.82326e-10	-1.52899	1.26587e-09	4.43699e-09	-1.79511	1.76875e-11	8.02674e-11	1.41275	1.09754e-09	7.00433e-09
Solyc07g025140.4	-1.31637	0.00130879	0.00870685	-4.3339	3.56559e-10	1.29288e-09	-2.53051	0.00485972	0.0101078	0.487017	0.0729584	0.140177
Solyc07g043130.3	-1.3038	1.68042e-197	8.15733e-195	-4.17091	0	0	-2.37086	4.86146e-156	2.09095e-154	0.496245	5.97457e-59	2.02336e-57
Solyc07g055560.4	-1.10927	3.97052e-11	8.38805e-10	-3.50965	1.93974e-34	1.6498e-33	-2.70476	7.97522e-16	4.52679e-15	-0.304384	0.168789	0.278054
Solyc07g055640.1	1.0485	0.00311523	0.018129	-1.20568	0.00458472	0.00882905	-1.96467	2.6626e-06	8.25889e-06	0.289507	0.325297	0.463487
Solyc07g055720.4	1.35918	7.39349e-09	1.24695e-07	-1.12799	0.000307613	0.000693021	-2.06866	6.12011e-13	2.99781e-12	0.418501	0.0541861	0.109169
Solyc07g056640.1	3.26563	0.00265553	0.0157997	-10.7593	0.000820019	0.00175473	-11.3424	9.56326e-05	0.000252216	2.68252	0.0156614	0.0373311
Solyc08g005500.4	1.5979	0.00625478	0.032436	-1.56986	0.00767977	0.0142341	-1.80735	0.00400551	0.00843433	1.3604	0.0108766	0.0270205
Solyc08g005680.4	1.0738	4.59793e-09	7.95288e-08	-3.17992	3.61872e-102	8.44488e-101	-1.30183	1.84465e-10	7.88477e-10	2.95188	1.14484e-109	7.64322e-108
Solyc08g006740.3	1.92857	3.71915e-19	1.31614e-17	-1.2121	1.6114e-06	4.53454e-06	-1.55571	4.47013e-10	1.86673e-09	1.58496	3.70558e-13	3.06388e-12
Solyc08g006810.1	1.05234	0.00552403	0.0292649	-3.88753	0.008085	0.0149322	-6.39575	2.03339e-07	6.97124e-07	-1.45588	0.0351396	0.0755935
Solyc08g007130.4	-1.00945	6.22681e-70	8.6903e-68	-1.9497	7.66311e-135	2.50812e-133	-1.30869	3.70045e-44	4.55319e-43	-0.368439	1.23333e-06	5.8814e-06
Solyc08g014330.3	-1.48187	0.00888732	0.0433384	-7.92679	1.9398e-06	5.42748e-06	-6.59495	0.00178008	0.00395721	-0.150025	0.952143	0.970009
Solyc08g043147.1	-2.83057	1.33751e-18	4.63048e-17	-7.83668	1.25982e-09	4.41678e-09	-5.51728	0.000288671	0.000714982	-0.511161	0.0783093	0.148935
Solyc08g062930.3	3.74504	6.7368e-07	8.85419e-06	2	0.0114568	0.0206001	-2.35975	6.35677e-10	2.62821e-09	-0.61471	0.577029	0.70226
Solyc08g066420.1	-1.05212	1.27248e-11	2.80808e-10	-2.75437	8.34042e-38	7.62942e-37	-1.60334	1.0556e-08	4.00165e-08	0.0989117	0.124964	0.218298
Solyc08g068870.3	1.23447	1.68176e-21	6.57685e-20	-1.02419	5.86294e-10	2.0955e-09	-1.67888	2.25318e-26	1.82501e-25	0.579774	2.43958e-06	1.12671e-05
Solyc08g077380.4	-2.41423	1.36004e-12	3.27612e-11	-5.41665	6.11008e-08	1.91169e-07	-4	0.00121753	0.0027707	-0.997585	0.00122789	0.00376544
Solyc08g082590.3	-1.03224	2.351e-39	1.72124e-37	-3.30268	8.28706e-272	6.01068e-270	-1.37346	2.87186e-25	2.26233e-24	0.896984	6.58943e-59	2.22836e-57
Solyc08g083500.2	1.50589	2.68708e-11	5.76393e-10	-3.33848	3.1805e-08	1.0151e-07	-5.14975	8.20265e-24	6.16963e-23	-0.305377	0.512763	0.647905
Solyc09g005610.4	-1.88821	2.99276e-05	0.000296619	-6.84549	9.64871e-11	3.61231e-10	-3.66297	0.00659825	0.0133688	1.29432	1.57255e-07	8.22273e-07
Solyc09g010530.3	-1.18283	2.15996e-48	2.05242e-46	-4.42987	3.65597e-46	3.9905e-45	-3.56822	1.74059e-24	1.34224e-23	-0.321173	0.00123834	0.00379498
Solyc09g010570.1	-1.5449	1.74375e-11	3.80624e-10	-3.46824	2.21459e-20	1.26287e-19	-2.14225	3.38375e-06	1.04021e-05	-0.218915	0.556612	0.68703
Solyc09g018780.4	1.01535	0.00159842	0.0103308	-1.27151	0.00155677	0.00320772	-1.93289	7.30659e-07	2.38955e-06	0.353972	0.184461	0.298117
Solyc09g064160.3	-1.81943	0.00217162	0.0133531	-8.95613	1.78543e-06	5.00986e-06	-7.40939	0.00293992	0.00633709	-0.272685	0.767644	0.847844
Solyc09g082820.3	-1.19763	0.00307241	0.0179224	-3.07489	3.30479e-05	8.2383e-05	-2.56512	0.0029053	0.00627087	-0.687862	0.142047	0.242273
Solyc09g089490.4	1.5034	0.000109076	0.000960058	-1.82031	1.01694e-06	2.90448e-06	-1.48814	0.000539099	0.00128651	1.83558	4.66726e-08	2.56903e-07
Solyc10g005080.3	-2.2084	0	0	-3.51493	0	0	-1.00289	8.70844e-44	1.06609e-42	0.303644	4.26863e-40	9.7318e-39
Solyc10g008040.4	-1.27199	3.11681e-08	4.88753e-07	-3.37062	4.24077e-24	2.73411e-23	-1.8468	1.57814e-05	4.55381e-05	0.251836	0.0647251	0.126476
Solyc10g045240.2	1.61449	2.95054e-20	1.08186e-18	-2.68578	3.18057e-40	3.08857e-39	-2.57174	1.73109e-32	1.64511e-31	1.72853	5.94478e-28	9.74074e-27
Solyc10g084370.3	-1.38648	1e-146	3.33284e-144	-2.82026	0	0	-1.03672	5.12352e-29	4.47432e-28	0.397061	7.60734e-28	1.24299e-26
Solyc10g085230.2	-1.52134	7.44266e-18	2.46946e-16	2.33559	1.11208e-135	3.64997e-134	3.89301	3.183e-225	2.13935e-223	0.0360803	0.329636	0.468039
Solyc11g005970.1	-1.21215	0.00303685	0.0177381	1.14439	0.00508806	0.00973455	1.31907	0.00104649	0.00240369	-1.03747	0.0157071	0.0374247
Solyc11g008860.3	1.74831	2.0147e-10	4.03845e-09	-3.64386	0.00059393	0.00129271	-6.5812	4.82091e-14	2.49301e-13	-1.18903	0.0252358	0.0566906
Solyc11g044453.1	1.06879	2.86701e-05	0.000286188	-2.29927	5.54067e-12	2.2208e-11	-2.5502	4.8956e-14	2.53001e-13	0.817861	0.000407444	0.001364
Solyc11g071480.1	-1.28329	7.18878e-38	5.03215e-36	-3.14272	3.1248e-96	6.83731e-95	-2.08586	4.37173e-26	3.51501e-25	-0.226429	0.131781	0.227934
Solyc12g006050.2	-1.29265	5.28734e-45	4.64828e-43	-4.23728	0	0	-1.57778	7.73928e-22	5.4811e-21	1.36685	1.18536e-128	9.69087e-127
Solyc12g008650.2	1.47719	4.67589e-09	8.07522e-08	3.89087	7.83759e-49	8.95398e-48	1.21093	1.64701e-14	8.70931e-14	-1.20275	0.00351664	0.00982701
Solyc12g008900.2	-1.36267	1.35136e-24	6.04726e-23	1.8639	5.38814e-24	3.46339e-23	1.0082	3.88099e-12	1.82329e-11	-2.21837	1.30393e-39	2.95253e-38
Solyc12g009190.2	2.19265	6.52395e-07	8.59467e-06	-2	0.0158012	0.0277441	-3.922	9.26242e-10	3.78866e-09	0.270648	0.569149	0.6966
Solyc12g009770.2	1.11955	1.1614e-08	1.90832e-07	-1.1708	4.1716e-07	1.22971e-06	-1.69131	1.15136e-13	5.84007e-13	0.599038	0.000852953	0.00269878
Solyc12g013700.2	-1.00929	1.94132e-12	4.61658e-11	1.14391	4.34773e-16	2.09755e-15	1.69371	1.67832e-33	1.63489e-32	-0.459484	0.00751873	0.0194349
Solyc12g014240.3	2.07682	0.00544994	0.0289411	-7.88671	0.0194802	0.0337053	-9.81378	1.29624e-05	3.77059e-05	0.149747	0.745007	0.832111
Solyc12g056920.3	1.80735	0.00769884	0.0385633	3.39759	5.09441e-10	1.83e-09	1.70571	4.98766e-06	1.51076e-05	0.115477	0.793725	0.86653
Solyc12g087840.1	-1.04296	2.34981e-07	3.26923e-06	-3.90166	7.17392e-30	5.43654e-29	-2.56053	1.65624e-09	6.66833e-09	0.298179	0.0323313	0.070365
