# Supplementary material for: SlTPL1 Silencing Induces Facultative Parthenocarpy in Tomato
Source: Front Plant Sci. 2021 May 20;12:672232. doi: 10.3389/fpls.2021.672232 (PMC8174789; doi:10.3389/fpls.2021.672232)
Supplement: Supplementary Figure 1 — Phenotyping of SlTPL1-RNAi tomato plants. Characterization of TSS content, Hue angle, fruit development, and ethylene production in SlTPL1-RNAi plants. [file Data_Sheet_1.zip › Supplementary Table S5. GSEA analysis of different expressed genes in wild type.xls]

## Sheet: WT-E0-vs-WT-E7.Down.kegg.Gsea
id	name	KEGG_A_class	KEGG_B_class	SIZE	ES	NES	NOM p-val	FDR q-val	Genes
KO00073	Cutin, suberine and wax biosynthesis	Metabolism	Lipid metabolism	5	-0.686696	-1.70984	0.0143472	0.654155	Solyc01g088400.4(CER1);Solyc03g065250.4(CER1);Solyc03g121600.4(HTH);Solyc09g009580.4(FAR2);Solyc11g065770.1(CYP94A2)
KO00590	Arachidonic acid metabolism	Metabolism	Lipid metabolism	2	-0.878886	-1.55476	0.0188034	0.533817	Solyc07g014730.3(PLA2-ALPHA);Solyc12g042370.3(CBR1)
KO03030	DNA replication	Genetic Information Processing	Replication and repair	16	0.369913	1.87229	0.0208333	0.174835	Solyc01g079500.4(MCM7);Solyc01g088380.3(dna2);Solyc01g110130.3(MCM4);Solyc02g070780.4(ROA2);Solyc02g082180.3(Os05g0235800);Solyc02g093300.3(Os01g0868300);Solyc03g115050.3(RPA1B);Solyc03g118320.1(Wrnip1);Solyc04g045530.4(At1g67320);Solyc05g014540.3(POLA2);Solyc05g053520.3(POLD4);Solyc06g076660.3(PCNA);Solyc07g005020.3(MCM5);Solyc07g018300.3(RPA2A);Solyc11g040120.3(OsI_36121);Solyc11g067110.2(POL2A)
KO00910	Nitrogen metabolism	Metabolism	Energy metabolism	6	-0.617774	-1.61222	0.025	0.707417	Solyc02g067750.4(BCA1);Solyc03g083440.4(GLT1);Solyc04g014510.3(GLN1-1);Solyc05g005490.4(BCA2);Solyc05g051250.3(GS1);Solyc06g010250.3(NRT2.4)
KO00051	Fructose and mannose metabolism	Metabolism	Carbohydrate metabolism	2	0.884715	1.50478	0.0416667	0.3779	Solyc04g080620.3(MAN7);Solyc11g042850.2(At4g10260)
KO00905	Brassinosteroid biosynthesis	Metabolism	Metabolism of terpenoids and polyketides	3	-0.734284	-1.51743	0.0455235	0.541006	Solyc02g065750.3(CYP85A3);Solyc02g089160.3(CYP85A1);Solyc07g056160.4(CYP724B1)
KO00480	Glutathione metabolism	Metabolism	Metabolism of other amino acids	6	-0.589081	-1.56928	0.0469169	0.645889	Solyc02g094160.1(TSO2);Solyc03g098300.1(ODC);Solyc04g012060.3(RNR1);Solyc09g011640.5.1(PRP1);Solyc12g010020.3(LAPA1);Solyc12g010030.3(LAPA1)
KO01040	Biosynthesis of unsaturated fatty acids	Metabolism	Lipid metabolism	3	0.717434	1.56479	0.0521739	0.541089	Solyc05g014150.4(KCR1);Solyc06g059720.3(S-ACP-DES6);Solyc09g061840.4(PED1)
KO00240	Pyrimidine metabolism	Metabolism	Nucleotide metabolism	16	0.295425	1.51615	0.0559441	0.46997	Solyc00g500290.1(rpoC2);Solyc01g056850.3(ctps1);Solyc01g097970.4(DUT);Solyc01g100030.5.1(DUT);Solyc02g093300.3(Os01g0868300);Solyc02g094160.1(TSO2);Solyc03g111350.3(Dctd);Solyc04g012060.3(RNR1);Solyc04g045530.4(At1g67320);Solyc05g014540.3(POLA2);Solyc05g053520.3(POLD4);Solyc06g062750.3(surE);Solyc10g007800.3(PDF1);Solyc11g065760.2(TK);Solyc11g067110.2(POL2A);Solyc12g010600.3(RPB2)
KO00908	Zeatin biosynthesis	Metabolism	Metabolism of terpenoids and polyketides	5	-0.591228	-1.48728	0.0611664	0.545387	Solyc01g088160.4(CKX6);Solyc04g008330.1(ZOX1);Solyc08g061930.4(CKX7);Solyc10g079320.3(ZOX1);Solyc12g008900.2(CKX3)
KO00053	Ascorbate and aldarate metabolism	Metabolism	Carbohydrate metabolism	4	-0.632119	-1.45827	0.0615616	0.556283	Solyc03g115380.3(UGD5);Solyc06g069550.1(UGD5);Solyc10g005400.3(MIOX1);Solyc12g008650.2(MIOX4)
KO01212	Fatty acid metabolism	Metabolism	Global and overview maps	8	0.429779	1.45591	0.0833333	0.380973	Solyc01g079240.3(LACS1);Solyc01g090410.3(ppt-1);Solyc05g014150.4(KCR1);Solyc06g059720.3(S-ACP-DES6);Solyc08g008310.3(LACS4);Solyc09g061840.4(PED1);Solyc09g075770.3(LACS6);Solyc09g075790.3(LACS6)
KO00020	Citrate cycle (TCA cycle)	Metabolism	Carbohydrate metabolism	1	-0.94822	-1.26961	0.0881764	0.782057	Solyc12g088160.3(PCKA)
KO00592	alpha-Linolenic acid metabolism	Metabolism	Lipid metabolism	6	-0.529588	-1.41715	0.0909091	0.616883	Solyc01g006555.1(LOX2.1);Solyc01g109150.4(AOS3);Solyc03g122340.3(LOX3.1);Solyc04g080660.4(JMT);Solyc07g014730.3(PLA2-ALPHA);Solyc09g061840.4(PED1)
KO00591	Linoleic acid metabolism	Metabolism	Lipid metabolism	5	-0.564479	-1.39882	0.0947666	0.603222	Solyc01g006555.1(LOX2.1);Solyc02g080330.4(CYP77A3);Solyc03g122340.3(LOX3.1);Solyc07g014730.3(PLA2-ALPHA);MSTRG.2085(LOX1.5)
KO04075	Plant hormone signal transduction	Environmental Information Processing	Signal transduction	19	-0.340896	-1.35153	0.138636	0.630392	Solyc01g111310.3(LAX5);Solyc02g064830.4(GH3.1);Solyc02g092820.4(GH3.1);Solyc03g093120.5.1(XTH23);Solyc03g093130.3(XTH23);Solyc03g120380.3(AUX22);Solyc03g120390.3(IAA17);Solyc04g078470.3(CYCD3-3);Solyc04g081250.1(--);Solyc05g046320.1(--);Solyc06g048600.3(ARR17);Solyc06g048710.2(GH3.5);Solyc07g063850.3(GH3.6);Solyc08g068480.1(GH3.10);Solyc10g055260.2(LAX2);Solyc10g084010.1(SAUR71);Solyc11g069093.1(…
KO00940	Phenylpropanoid biosynthesis	Metabolism	Biosynthesis of other secondary metabolites	21	-0.328746	-1.35843	0.144457	0.670074	Solyc03g006810.3(PER66);Solyc03g078440.3(CAD9);Solyc03g116910.3(CCR1);Solyc04g063210.3(At4g26220);Solyc05g047530.3(CYP73A14);Solyc05g050870.4(PNC1);Solyc05g050890.3(PNC1);Solyc06g051320.3(ACT);Solyc06g073750.4(BACOVA_02659);Solyc06g073760.3(BACOVA_02659);Solyc06g074710.1(ACT-2);Solyc07g008390.3(ACT);Solyc08g069040.3(PER51);Solyc10g078240.2(CYP98A2);Solyc11g010980.2(10HGO);Solyc11g010990.3(10HGO);…
KO01110	Biosynthesis of secondary metabolites	Metabolism	Global and overview maps	91	-0.224099	-1.2709	0.151454	0.836246	Solyc01g006555.1(LOX2.1);Solyc01g010250.4(Os07g0604000);Solyc01g080900.4(KAO2);Solyc01g088400.4(CER1);Solyc01g091170.3(ARGAH1);Solyc01g093980.3(GA20OX3);Solyc01g093990.3(HPR3);Solyc01g097950.3(RCS3);Solyc01g105880.4(TPS3);Solyc01g109150.4(AOS3);Solyc02g065750.3(CYP85A3);Solyc02g070430.3(GA2OX1);Solyc02g079890.2(TPS7);Solyc02g080330.4(CYP77A3);Solyc02g081190.4(ACO);Solyc02g088460.4(CM1);Solyc02g08…
KO00620	Pyruvate metabolism	Metabolism	Carbohydrate metabolism	5	-0.531225	-1.29666	0.153226	0.786809	Solyc03g111130.1(MLS);Solyc03g120990.3(MODA);Solyc10g007290.4(PPC);Solyc12g088160.3(PCKA);MSTRG.6811(MLS)
KO00230	Purine metabolism	Metabolism	Nucleotide metabolism	13	0.294847	1.30473	0.180124	0.676449	Solyc00g500290.1(rpoC2);Solyc02g093300.3(Os01g0868300);Solyc02g094160.1(TSO2);Solyc04g012060.3(RNR1);Solyc04g045530.4(At1g67320);Solyc05g014540.3(POLA2);Solyc05g053520.3(POLD4);Solyc06g061040.4(PRS2);Solyc06g062750.3(surE);Solyc10g007800.3(PDF1);Solyc10g079140.2(GK-2);Solyc11g067110.2(POL2A);Solyc12g010600.3(RPB2)
KO00190	Oxidative phosphorylation	Metabolism	Energy metabolism	6	0.41039	1.25106	0.2	0.819633	Solyc00g019950.1(NAD9);Solyc00g500041.1(ndhA);Solyc00g500087.1(ndhH);Solyc00g500261.1(ND3);Solyc00g500303.1(COX3);Solyc08g077410.4(COX6B-1)
KO00902	Monoterpenoid biosynthesis	Metabolism	Metabolism of terpenoids and polyketides	1	-0.904207	-1.20489	0.201613	0.785732	Solyc01g105880.4(TPS3)
KO00270	Cysteine and methionine metabolism	Metabolism	Amino acid metabolism	7	-0.446549	-1.25346	0.206307	0.792819	Solyc01g006100.4(CMT3);Solyc01g067040.2(--);Solyc01g097950.3(RCS3);Solyc02g081190.4(ACO);Solyc07g026650.3(ACO1);Solyc07g049530.3(ACO1);Solyc10g008200.4(At5g53970)
KO00562	Inositol phosphate metabolism	Metabolism	Carbohydrate metabolism	2	-0.685816	-1.20953	0.207455	0.859067	Solyc10g005400.3(MIOX1);Solyc12g008650.2(MIOX4)
KO01100	Metabolic pathways	Metabolism	Global and overview maps	154	-0.195468	-1.18728	0.21	0.730106	Solyc00g019950.1(NAD9);Solyc00g500041.1(ndhA);Solyc00g500087.1(ndhH);Solyc00g500261.1(ND3);Solyc00g500290.1(rpoC2);Solyc00g500303.1(COX3);Solyc01g006100.4(CMT3);Solyc01g006555.1(LOX2.1);Solyc01g010250.4(Os07g0604000);Solyc01g056850.3(ctps1);Solyc01g067040.2(--);Solyc01g067420.4(PME30);Solyc01g079180.4(PME53);Solyc01g079240.3(LACS1);Solyc01g080900.4(KAO2);Solyc01g090410.3(ppt-1);Solyc01g091170.3(A…
KO00430	Taurine and hypotaurine metabolism	Metabolism	Metabolism of other amino acids	2	-0.683938	-1.19215	0.22459	0.749675	Solyc02g067440.3(PCO2);Solyc03g113130.3(PCO2)
KO00040	Pentose and glucuronate interconversions	Metabolism	Carbohydrate metabolism	14	-0.340809	-1.20766	0.235092	0.818176	Solyc01g067420.4(PME30);Solyc01g079180.4(PME53);Solyc02g062150.3(PME40);Solyc02g075620.4(PME53);Solyc02g080200.4(PME18);Solyc03g058890.4(LAT59);Solyc03g115380.3(UGD5);Solyc05g005040.4(At1g48100);Solyc06g034360.2(PME33);Solyc06g069550.1(UGD5);Solyc07g056290.2(plaa2);Solyc09g075350.4(PME40);Solyc12g019130.3(At2g43860);MSTRG.4291(PME18)
KO03013	RNA transport	Genetic Information Processing	Translation	6	-0.463442	-1.21846	0.24343	0.879246	Solyc04g072043.1(PAB5);Solyc08g077700.3(EIF4G);Solyc09g091883.1(SUMO2);Solyc09g091887.1(SUMO2);Solyc10g085750.2(PAB7);Solyc11g069700.2(REFA1)
KO00904	Diterpenoid biosynthesis	Metabolism	Metabolism of terpenoids and polyketides	4	-0.522498	-1.17176	0.244838	0.744588	Solyc01g080900.4(KAO2);Solyc01g093980.3(GA20OX3);Solyc02g070430.3(GA2OX1);Solyc04g083160.2(KO)
KO00061	Fatty acid biosynthesis	Metabolism	Lipid metabolism	5	0.428942	1.18596	0.249012	0.994502	Solyc01g079240.3(LACS1);Solyc06g059720.3(S-ACP-DES6);Solyc08g008310.3(LACS4);Solyc09g075770.3(LACS6);Solyc09g075790.3(LACS6)
KO00565	Ether lipid metabolism	Metabolism	Lipid metabolism	1	-0.878317	-1.14858	0.26572	0.750817	Solyc07g014730.3(PLA2-ALPHA)
KO00250	Alanine, aspartate and glutamate metabolism	Metabolism	Amino acid metabolism	4	-0.528172	-1.19273	0.267164	0.784948	Solyc03g083440.4(GLT1);Solyc04g014510.3(GLN1-1);Solyc05g051250.3(GS1);Solyc06g064880.3(NLP3)
KO00071	Fatty acid degradation	Metabolism	Lipid metabolism	5	0.428942	1.15774	0.283688	0.991426	Solyc01g079240.3(LACS1);Solyc08g008310.3(LACS4);Solyc09g061840.4(PED1);Solyc09g075770.3(LACS6);Solyc09g075790.3(LACS6)
KO00960	Tropane, piperidine and pyridine alkaloid biosynthesis	Metabolism	Biosynthesis of other secondary metabolites	6	-0.437532	-1.149	0.28513	0.780417	Solyc03g005160.4(AO1);Solyc06g083470.4(At5g06060);Solyc06g083480.4(At5g06060);Solyc09g075930.2(AO1);Solyc09g075940.3(AO1);Solyc10g008200.4(At5g53970)
KO04016	MAPK signaling pathway - plant	Environmental Information Processing	Signal transduction	6	-0.424664	-1.11945	0.315427	0.777704	Solyc01g105630.4(CML8);Solyc03g007410.4(SPCH);Solyc04g014645.1(XA21);Solyc05g008020.4(MPK9);Solyc07g051920.1(MAPKKK17);Solyc08g081610.4(WRKY29)
KO00564	Glycerophospholipid metabolism	Metabolism	Lipid metabolism	4	-0.483641	-1.10838	0.316932	0.73054	Solyc06g067950.3(--);Solyc07g014730.3(PLA2-ALPHA);Solyc08g067160.3(--);Solyc10g084540.3(PAH1)
KO00760	Nicotinate and nicotinamide metabolism	Metabolism	Metabolism of cofactors and vitamins	2	-0.630181	-1.11568	0.321086	0.734332	Solyc01g068630.3(--);Solyc06g062750.3(surE)
KO04626	Plant-pathogen interaction	Organismal Systems	Environmental adaptation	28	-0.252136	-1.12598	0.324353	0.787344	Solyc01g010910.2(MYB106);Solyc01g098410.4(LYK3);Solyc01g105630.4(CML8);Solyc02g067760.4(MYB305);Solyc02g083850.3(CPK28);Solyc02g091980.2(RAX3);Solyc02g094000.1(--);Solyc03g044900.3(CML41);Solyc03g113530.3(MYB35);Solyc03g116850.3(CNGC6);Solyc03g118810.1(CML27);Solyc04g014645.1(XA21);Solyc04g058170.1(CML44);Solyc05g007870.3(MYB117);Solyc05g013220.2(KCS20);Solyc06g005310.3(MYB48);Solyc06g005330.3(MY…
KO03060	Protein export	Genetic Information Processing	Folding, sorting and degradation	2	0.646373	1.13154	0.32439	0.9869	Solyc01g099660.4(MED37F);Solyc08g082820.4(BIP4)
KO00860	Porphyrin and chlorophyll metabolism	Metabolism	Metabolism of cofactors and vitamins	3	-0.552759	-1.11733	0.328026	0.756052	Solyc09g065620.3(CLH2);Solyc12g005300.2(CLH2);Solyc12g056480.2(SGR)
KO03430	Mismatch repair	Genetic Information Processing	Replication and repair	7	0.324236	1.0698	0.330578	1	Solyc03g115050.3(RPA1B);Solyc03g118320.1(Wrnip1);Solyc03g119070.2(EXO1);Solyc05g053520.3(POLD4);Solyc06g069230.3(MSH2);Solyc06g076660.3(PCNA);Solyc07g018300.3(RPA2A)
KO00906	Carotenoid biosynthesis	Metabolism	Metabolism of terpenoids and polyketides	2	-0.623057	-1.09983	0.345826	0.728292	Solyc06g074240.3(NSY);Solyc08g005610.3(CYP707A1)
KO00195	Photosynthesis	Metabolism	Energy metabolism	1	0.825243	1.09451	0.361538	1	Solyc02g024050.3(Os03g0784700)
KO00330	Arginine and proline metabolism	Metabolism	Amino acid metabolism	5	-0.433242	-1.06386	0.372093	0.796052	Solyc01g091170.3(ARGAH1);Solyc01g111220.3(At4g34880);Solyc02g089630.3(POX2);Solyc03g098300.1(ODC);Solyc11g071550.2(At4g34880)
KO03050	Proteasome	Genetic Information Processing	Folding, sorting and degradation	2	0.615933	1.05114	0.403646	0.999095	Solyc01g111700.2(21D7);Solyc10g008180.2(RPN1A)
KO00010	Glycolysis / Gluconeogenesis	Metabolism	Carbohydrate metabolism	2	-0.599987	-1.03235	0.419835	0.852962	Solyc10g076510.2(PDC1);Solyc12g088160.3(PCKA)
KO03420	Nucleotide excision repair	Genetic Information Processing	Replication and repair	6	0.324026	0.975269	0.450704	1	Solyc03g115050.3(RPA1B);Solyc03g118320.1(Wrnip1);Solyc05g053520.3(POLD4);Solyc06g076660.3(PCNA);Solyc07g018300.3(RPA2A);Solyc11g067110.2(POL2A)
KO00520	Amino sugar and nucleotide sugar metabolism	Metabolism	Carbohydrate metabolism	7	-0.360268	-0.991399	0.465608	0.906142	Solyc02g061770.4(CHI14);Solyc03g115380.3(UGD5);Solyc06g069550.1(UGD5);Solyc09g061633.1(--);Solyc09g075550.3(CSLD5);Solyc10g047030.3(Xyl2);Solyc11g042850.2(At4g10260)
KO00460	Cyanoamino acid metabolism	Metabolism	Metabolism of other amino acids	5	-0.396874	-0.988691	0.475842	0.887428	Solyc06g073750.4(BACOVA_02659);Solyc06g073760.3(BACOVA_02659);Solyc11g071640.3(BACOVA_02659);Solyc11g071650.3(BACOVA_02659);Solyc12g040640.2(BGLU44)
KO00280	Valine, leucine and isoleucine degradation	Metabolism	Amino acid metabolism	1	0.76246	1.01311	0.478958	1	Solyc09g061840.4(PED1)
KO01230	Biosynthesis of amino acids	Metabolism	Global and overview maps	13	-0.291725	-0.999821	0.48038	0.911194	Solyc01g091170.3(ARGAH1);Solyc01g097950.3(RCS3);Solyc02g088460.4(CM1);Solyc03g083440.4(GLT1);Solyc04g014510.3(GLN1-1);Solyc05g051250.3(GS1);Solyc06g050630.3(TYRAAT1);Solyc06g061040.4(PRS2);Solyc08g076980.4(At4g17830);Solyc10g005320.3(TSB);Solyc10g008200.4(At5g53970);Solyc11g044840.2(ALD1);Solyc12g035190.2(PAT1)
KO00945	Stilbenoid, diarylheptanoid and gingerol biosynthesis	Metabolism	Biosynthesis of other secondary metabolites	8	-0.332078	-0.968082	0.506596	0.88885	Solyc04g063210.3(At4g26220);Solyc05g047530.3(CYP73A14);Solyc06g051320.3(ACT);Solyc06g074710.1(ACT-2);Solyc07g008390.3(ACT);Solyc10g008120.4(OMT3);Solyc10g078240.2(CYP98A2);Solyc12g096800.1(ACT)
KO04070	Phosphatidylinositol signaling system	Environmental Information Processing	Signal transduction	1	-0.745631	-0.986774	0.509652	0.868395	Solyc01g105630.4(CML8)
KO00500	Starch and sucrose metabolism	Metabolism	Carbohydrate metabolism	16	-0.252664	-0.951813	0.514586	0.881713	Solyc03g121680.3(CWINV1);Solyc04g064900.1(GLU2);Solyc04g072920.4(TPPJ);Solyc05g052530.3(At2g44550);Solyc06g073750.4(BACOVA_02659);Solyc06g073760.3(BACOVA_02659);Solyc08g005000.4(At1g66250);Solyc08g079080.5(INVA);Solyc09g010080.3(INV1);Solyc10g083290.4(INV1);Solyc10g085640.1(INV1);Solyc11g042850.2(At4g10260);Solyc11g071640.3(BACOVA_02659);Solyc11g071650.3(BACOVA_02659);Solyc12g009300.3(SS);Solyc12…
KO00909	Sesquiterpenoid and triterpenoid biosynthesis	Metabolism	Metabolism of terpenoids and polyketides	3	0.419313	0.89572	0.559682	1	Solyc02g079890.2(TPS7);Solyc07g042630.4(OSCBPW);Solyc10g054130.3(SQS1)
KO00561	Glycerolipid metabolism	Metabolism	Lipid metabolism	2	0.505181	0.905027	0.561275	1	Solyc06g074680.4(PDAT1);Solyc10g084540.3(PAH1)
KO00410	beta-Alanine metabolism	Metabolism	Metabolism of other amino acids	3	0.42385	0.893545	0.564327	1	Solyc03g005160.4(AO1);Solyc09g075930.2(AO1);Solyc09g075940.3(AO1)
KO00630	Glyoxylate and dicarboxylate metabolism	Metabolism	Carbohydrate metabolism	6	-0.341766	-0.903915	0.570028	0.900132	Solyc01g093990.3(HPR3);Solyc03g111130.1(MLS);Solyc04g014510.3(GLN1-1);Solyc05g051250.3(GS1);Solyc10g007600.3(GLO1);MSTRG.6811(MLS)
KO00220	Arginine biosynthesis	Metabolism	Amino acid metabolism	4	-0.403263	-0.913166	0.575403	0.901967	Solyc01g091170.3(ARGAH1);Solyc04g014510.3(GLN1-1);Solyc05g051250.3(GS1);Solyc08g076980.4(At4g17830)
KO00232	Caffeine metabolism	Metabolism	Biosynthesis of other secondary metabolites	1	-0.719741	-0.952484	0.589322	0.902796	Solyc02g080330.4(CYP77A3)
KO00790	Folate biosynthesis	Metabolism	Metabolism of cofactors and vitamins	2	-0.544619	-0.942726	0.590051	0.880288	Solyc07g062810.4(DAAT);Solyc12g042370.3(CBR1)
KO03450	Non-homologous end-joining	Genetic Information Processing	Replication and repair	1	-0.686731	-0.924023	0.592664	0.900075	Solyc05g006120.3(POLL)
KO01200	Carbon metabolism	Metabolism	Global and overview maps	10	-0.280737	-0.888049	0.612579	0.872696	Solyc01g010250.4(Os07g0604000);Solyc01g093990.3(HPR3);Solyc01g097950.3(RCS3);Solyc03g111130.1(MLS);Solyc03g120990.3(MODA);Solyc06g061040.4(PRS2);Solyc10g007290.4(PPC);Solyc10g007600.3(GLO1);Solyc12g088160.3(PCKA);MSTRG.6811(MLS)
KO00710	Carbon fixation in photosynthetic organisms	Metabolism	Energy metabolism	3	-0.448111	-0.896552	0.617647	0.895459	Solyc03g120990.3(MODA);Solyc10g007290.4(PPC);Solyc12g088160.3(PCKA)
KO04145	Phagosome	Cellular Processes	Transport and catabolism	4	-0.38262	-0.87149	0.639485	0.885677	Solyc02g087880.3(TUBA);Solyc06g072760.4(SYP21);Solyc07g020800.3(ARAC7);Solyc12g089310.2(TUBB1)
KO03018	RNA degradation	Genetic Information Processing	Folding, sorting and degradation	3	-0.438756	-0.889999	0.645358	0.88798	Solyc04g072043.1(PAB5);Solyc05g010240.4(CPN60B4);Solyc10g085750.2(PAB7)
KO03410	Base excision repair	Genetic Information Processing	Replication and repair	7	0.259909	0.854949	0.669683	0.993262	Solyc02g082120.3(guaA);Solyc03g113880.4(--);Solyc05g006120.3(POLL);Solyc05g053520.3(POLD4);Solyc06g076660.3(PCNA);Solyc08g074740.3(PARP2);Solyc11g067110.2(POL2A)
KO00052	Galactose metabolism	Metabolism	Carbohydrate metabolism	5	-0.33344	-0.825512	0.685714	0.934315	Solyc03g121680.3(CWINV1);Solyc08g079080.5(INVA);Solyc09g010080.3(INV1);Solyc10g083290.4(INV1);Solyc10g085640.1(INV1)
KO00300	Lysine biosynthesis	Metabolism	Amino acid metabolism	1	0.662783	0.878768	0.687627	1	Solyc11g044840.2(ALD1)
KO00920	Sulfur metabolism	Metabolism	Energy metabolism	1	-0.653722	-0.860558	0.70229	0.887016	Solyc01g097950.3(RCS3)
KO04136	Autophagy - other eukaryotes	Cellular Processes	Transport and catabolism	1	0.646602	0.87114	0.709877	1	Solyc10g076260.2(RAPTOR1)
KO00514	Other types of O-glycan biosynthesis	Metabolism	Glycan biosynthesis and metabolism	1	0.649838	0.868622	0.712851	1	Solyc06g063120.4(OFUT36)
KO03020	RNA polymerase	Genetic Information Processing	Transcription	3	-0.39885	-0.806829	0.7184	0.947117	Solyc00g500290.1(rpoC2);Solyc10g007800.3(PDF1);Solyc12g010600.3(RPB2)
KO00400	Phenylalanine, tyrosine and tryptophan biosynthesis	Metabolism	Amino acid metabolism	5	-0.322585	-0.79024	0.72428	0.938779	Solyc02g088460.4(CM1);Solyc06g050630.3(TYRAAT1);Solyc10g005320.3(TSB);Solyc10g008200.4(At5g53970);Solyc12g035190.2(PAT1)
KO00900	Terpenoid backbone biosynthesis	Metabolism	Metabolism of terpenoids and polyketides	1	0.638188	0.843559	0.744283	0.975025	Solyc04g079960.1(GGPS1)
KO00130	Ubiquinone and other terpenoid-quinone biosynthesis	Metabolism	Metabolism of cofactors and vitamins	3	-0.396135	-0.799618	0.761538	0.940403	Solyc05g047530.3(CYP73A14);Solyc08g041850.4(HGGT);Solyc10g008200.4(At5g53970)
KO03440	Homologous recombination	Genetic Information Processing	Replication and repair	13	0.166341	0.773137	0.7625	1	Solyc01g068320.3(CLSY3);Solyc01g100280.4(RECQL1);Solyc01g103960.3(RECQL4A);Solyc03g115050.3(RPA1B);Solyc04g051490.3(EME1B);Solyc05g014740.1(TOP3A);Solyc05g053520.3(POLD4);Solyc06g008210.4(BARD1);Solyc07g017540.4(RAD51);Solyc07g018300.3(RPA2A);Solyc07g055170.1(XRCC3);Solyc10g079510.3(Brip1);MSTRG.15430(BRCA1)
KO02010	ABC transporters	Environmental Information Processing	Membrane transport	2	0.443005	0.76985	0.769841	0.99397	Solyc07g065320.4(ABCC3);Solyc08g081890.4(ABCC10)
KO00941	Flavonoid biosynthesis	Metabolism	Biosynthesis of other secondary metabolites	9	-0.241486	-0.746095	0.773077	0.956232	Solyc04g063210.3(At4g26220);Solyc05g047530.3(CYP73A14);Solyc05g052240.3(CHI3);Solyc05g053550.3(CHS2);Solyc06g051320.3(ACT);Solyc06g074710.1(ACT-2);Solyc07g008390.3(ACT);Solyc10g078240.2(CYP98A2);Solyc12g096800.1(ACT)
KO00260	Glycine, serine and threonine metabolism	Metabolism	Amino acid metabolism	5	-0.308273	-0.750582	0.786227	0.966782	Solyc01g093990.3(HPR3);Solyc03g005160.4(AO1);Solyc09g075930.2(AO1);Solyc09g075940.3(AO1);Solyc10g005320.3(TSB)
KO00030	Pentose phosphate pathway	Metabolism	Carbohydrate metabolism	2	0.426813	0.754868	0.789082	0.982747	Solyc01g010250.4(Os07g0604000);Solyc06g061040.4(PRS2)
KO03010	Ribosome	Genetic Information Processing	Translation	4	-0.328763	-0.743449	0.808418	0.942839	Solyc00g500100.1(YRPS3);Solyc00g500274.1(YRPS3);Solyc06g076870.4(RPP0A);Solyc09g091520.2(RPP0A)
KO03040	Spliceosome	Genetic Information Processing	Transcription	2	0.417099	0.720079	0.80916	0.938377	Solyc12g017700.2(ESP3);Solyc12g089010.3(CUV)
KO00310	Lysine degradation	Metabolism	Amino acid metabolism	1	0.590939	0.789403	0.812627	1	Solyc02g094520.3(SUVH4)
KO00100	Steroid biosynthesis	Metabolism	Lipid metabolism	2	0.419041	0.734538	0.822751	0.981671	Solyc02g068070.4(LIP2);Solyc10g054130.3(SQS1)
KO00062	Fatty acid elongation	Metabolism	Lipid metabolism	7	0.212902	0.708352	0.838951	0.925571	Solyc01g090410.3(ppt-1);Solyc05g010680.2(abhd17c);Solyc05g013220.2(KCS20);Solyc05g014150.4(KCR1);Solyc06g053900.4(KCS11);Solyc09g065780.3(KCS11);Solyc09g065800.4(KCS20)
KO01210	2-Oxocarboxylic acid metabolism	Metabolism	Global and overview maps	1	-0.574757	-0.772803	0.839147	0.949818	Solyc08g076980.4(At4g17830)
KO00950	Isoquinoline alkaloid biosynthesis	Metabolism	Biosynthesis of other secondary metabolites	7	-0.254866	-0.707316	0.839262	0.943759	Solyc03g005160.4(AO1);Solyc08g074650.4(PPO);Solyc08g074680.3(co-2);Solyc08g074683.1(co-2);Solyc09g075930.2(AO1);Solyc09g075940.3(AO1);Solyc10g008200.4(At5g53970)
KO00350	Tyrosine metabolism	Metabolism	Amino acid metabolism	7	-0.254866	-0.708882	0.847709	0.957342	Solyc03g005160.4(AO1);Solyc08g074650.4(PPO);Solyc08g074680.3(co-2);Solyc08g074683.1(co-2);Solyc09g075930.2(AO1);Solyc09g075940.3(AO1);Solyc10g008200.4(At5g53970)
KO04120	Ubiquitin mediated proteolysis	Genetic Information Processing	Folding, sorting and degradation	6	-0.254623	-0.673316	0.855615	0.967443	Solyc03g096870.3(CDC20-1);Solyc06g043150.4(FZR3);Solyc06g072830.4(CDC20-1);Solyc11g065190.3(UBC20);Solyc12g013820.3(UBC25);Solyc12g056490.1(FZR2)
KO04712	Circadian rhythm - plant	Organismal Systems	Environmental adaptation	1	0.547573	0.730545	0.907025	0.954613	Solyc05g053550.3(CHS2)
KO00360	Phenylalanine metabolism	Metabolism	Amino acid metabolism	8	-0.214882	-0.627183	0.913386	0.990705	Solyc01g111220.3(At4g34880);Solyc03g005160.4(AO1);Solyc04g063210.3(At4g26220);Solyc05g047530.3(CYP73A14);Solyc09g075930.2(AO1);Solyc09g075940.3(AO1);Solyc10g008200.4(At5g53970);Solyc11g071550.2(At4g34880)
KO04146	Peroxisome	Cellular Processes	Transport and catabolism	7	0.185861	0.620607	0.924686	0.949541	Solyc01g079240.3(LACS1);Solyc08g008310.3(LACS4);Solyc09g009580.4(FAR2);Solyc09g061840.4(PED1);Solyc09g075770.3(LACS6);Solyc09g075790.3(LACS6);Solyc10g007600.3(GLO1)
KO00380	Tryptophan metabolism	Metabolism	Amino acid metabolism	6	-0.229552	-0.609052	0.924761	0.971477	Solyc01g111220.3(At4g34880);Solyc02g080330.4(CYP77A3);Solyc03g112460.3(TAR2);Solyc06g065630.3(YUC4);Solyc09g074430.4(YUC10);Solyc11g071550.2(At4g34880)
KO04130	SNARE interactions in vesicular transport	Genetic Information Processing	Folding, sorting and degradation	1	-0.543042	-0.721269	0.924856	0.957178	Solyc06g072760.4(SYP21)
KO03015	mRNA surveillance pathway	Genetic Information Processing	Translation	3	-0.308834	-0.625076	0.941088	0.976564	Solyc04g072043.1(PAB5);Solyc10g085750.2(PAB7);Solyc12g006920.2(B'KAPPA)
KO04141	Protein processing in endoplasmic reticulum	Genetic Information Processing	Folding, sorting and degradation	6	-0.227922	-0.602267	0.948824	0.960332	Solyc01g099660.4(MED37F);Solyc03g097750.4(--);Solyc05g055690.3(At4g32640);Solyc08g062340.3(HSP17.9-D);Solyc08g082820.4(BIP4);Solyc10g086680.1(HSP18.1)
KO04144	Endocytosis	Cellular Processes	Transport and catabolism	4	-0.214656	-0.486387	0.992722	0.991275	Solyc02g085830.4(--);Solyc02g092970.3(ARF2-A);Solyc11g012020.2(EHD1);Solyc12g010700.2(--)
KO00531	Glycosaminoglycan degradation	Metabolism	Glycan biosynthesis and metabolism	1	0.505502	0.677926	0.994152	0.934038	Solyc07g007550.3(At5g34940)

## Sheet: WT-E0-vs-WT-E7.ups.kegg.Gsea
id	name	KEGG_A_class	KEGG_B_class	SIZE	ES	NES	NOM p-val	FDR q-val	Genes
KO00650	Butanoate metabolism	Metabolism	Carbohydrate metabolism	1	-0.99674	-1.33012	0.0105708	1	Solyc06g059880.3(ALS)
KO00940	Phenylpropanoid biosynthesis	Metabolism	Biosynthesis of other secondary metabolites	36	0.340285	1.48534	0.0485036	1	Solyc01g081160.4(BGLU11);Solyc02g064970.4(PER25);Solyc02g070070.1(At1g30760);Solyc02g079500.4(TAP1);Solyc02g081770.2(BEAT);Solyc02g083480.3(PER64);Solyc02g083490.3(PER64);Solyc02g084780.4(PER72);Solyc02g084790.3(PER72);Solyc02g084800.4(PER72);Solyc02g092580.3(PER51);Solyc02g094180.3(PER51);Solyc03g006700.3(TAP2);Solyc03g044100.4(PER51);Solyc03g080150.3(GSVIVT00037159001);Solyc05g010330.4(PER11);S…
KO00910	Nitrogen metabolism	Metabolism	Energy metabolism	2	0.819059	1.37924	0.0613893	1	Solyc11g069640.2(ACA7);Solyc11g069735.1(NRT2.1)
KO00500	Starch and sucrose metabolism	Metabolism	Carbohydrate metabolism	9	0.514237	1.51625	0.0746089	1	Solyc01g081160.4(BGLU11);Solyc01g110340.4(At4g39010);Solyc04g054930.3(TPPJ);Solyc06g073190.3(FRK2);Solyc07g006500.3(TPS11);Solyc07g042520.4(SS);Solyc07g063880.4(BGLU25);Solyc09g075060.3(BGLU11);Solyc09g075070.3(BGLU11)
KO00630	Glyoxylate and dicarboxylate metabolism	Metabolism	Carbohydrate metabolism	2	0.786297	1.33946	0.0909091	1	Solyc03g122130.3(GLO4);Solyc12g099360.2(AAE7)
KO01200	Carbon metabolism	Metabolism	Global and overview maps	9	0.487981	1.41654	0.0934466	1	Solyc01g080460.3(PPD);Solyc01g094090.4(CHY1);Solyc01g108800.4(CHY1);Solyc03g111000.3(GAPC1);Solyc03g122130.3(GLO4);Solyc04g074530.3(At1g22440);Solyc04g074535.1(At1g22430);Solyc07g062530.3(PPC1);Solyc12g099360.2(AAE7)
KO00660	C5-Branched dibasic acid metabolism	Metabolism	Carbohydrate metabolism	2	0.769273	1.29751	0.112397	0.864098	Solyc06g059880.3(ALS);Solyc09g090900.4(IIL1)
KO00514	Other types of O-glycan biosynthesis	Metabolism	Glycan biosynthesis and metabolism	1	-0.942135	-1.26472	0.11336	1	Solyc03g118940.4(Eogt)
KO00945	Stilbenoid, diarylheptanoid and gingerol biosynthesis	Metabolism	Biosynthesis of other secondary metabolites	7	-0.433218	-1.35512	0.139013	1	Solyc02g081770.2(BEAT);Solyc03g097700.3(ROMT);Solyc05g039950.2(ASAT3);Solyc09g082660.3(FAOMT);Solyc11g067270.1(ASAT3);Solyc12g005440.1(DAT);Solyc12g041940.1(OMT3)
KO01210	2-Oxocarboxylic acid metabolism	Metabolism	Global and overview maps	5	0.551251	1.32166	0.149471	1	Solyc03g043880.3(BCAT2);Solyc04g077250.4(BCAT2);Solyc06g059880.3(ALS);Solyc07g021630.3(BCAT2);Solyc09g090900.4(IIL1)
KO00966	Glucosinolate biosynthesis	Metabolism	Biosynthesis of other secondary metabolites	4	0.577614	1.28317	0.154519	0.844985	Solyc03g043880.3(BCAT2);Solyc04g077250.4(BCAT2);Solyc07g021630.3(BCAT2);Solyc09g090900.4(IIL1)
KO00290	Valine, leucine and isoleucine biosynthesis	Metabolism	Amino acid metabolism	5	0.551251	1.30006	0.158967	0.958127	Solyc03g043880.3(BCAT2);Solyc04g077250.4(BCAT2);Solyc06g059880.3(ALS);Solyc07g021630.3(BCAT2);Solyc09g090900.4(IIL1)
KO00280	Valine, leucine and isoleucine degradation	Metabolism	Amino acid metabolism	8	0.465043	1.31113	0.17067	1	Solyc01g094090.4(CHY1);Solyc01g108800.4(CHY1);Solyc03g043880.3(BCAT2);Solyc04g054310.3(AGT2);Solyc04g077250.4(BCAT2);Solyc05g005700.4(ALDH2B7);Solyc07g021630.3(BCAT2);Solyc08g068190.3(ALDH2B7)
KO00195	Photosynthesis	Metabolism	Energy metabolism	2	0.709717	1.21714	0.17452	1	Solyc00g500051.1(rps2);Solyc01g103920.3(AP1)
KO00965	Betalain biosynthesis	Metabolism	Biosynthesis of other secondary metabolites	2	0.712552	1.20028	0.196721	1	Solyc07g054280.1(TDC1);Solyc07g054860.1(TDC1)
KO01100	Metabolic pathways	Metabolism	Global and overview maps	125	0.227516	1.16484	0.205	1	Solyc00g500051.1(rps2);Solyc01g008650.3(CYP71D55);Solyc01g066620.4(MFP2);Solyc01g080460.3(PPD);Solyc01g081160.4(BGLU11);Solyc01g094090.4(CHY1);Solyc01g095750.2(LACS4);Solyc01g101060.4(SAM1);Solyc01g105383.1(DHS2);Solyc01g105850.3(TPS3);Solyc01g105920.3(TPS3);Solyc01g108800.4(CHY1);Solyc01g110340.4(At4g39010);Solyc02g036350.3(ACO);Solyc02g038740.4(HMG2);Solyc02g063527.1(SQE3);Solyc02g064970.4(PER2…
KO00052	Galactose metabolism	Metabolism	Carbohydrate metabolism	5	-0.464432	-1.21887	0.215328	1	Solyc01g079170.3(GOLS1);Solyc02g086530.4(RFS);Solyc02g087810.3(Galm);Solyc07g065980.3(RFS1);Solyc08g080570.4(UGE1)
KO00480	Glutathione metabolism	Metabolism	Metabolism of other amino acids	8	-0.335246	-1.16714	0.215789	1	Solyc01g081270.2(HSP26-A);Solyc05g006750.3(GSTU17);Solyc06g053520.4(SPDSYN2);Solyc09g007270.3(APX2);Solyc09g063150.3(HSP26-A);Solyc09g091140.4(HSP26-A);Solyc12g011320.2(GSTU25);Solyc12g056240.2(GPX8)
KO00770	Pantothenate and CoA biosynthesis	Metabolism	Metabolism of cofactors and vitamins	4	0.541171	1.19593	0.237822	0.992484	Solyc03g043880.3(BCAT2);Solyc04g077250.4(BCAT2);Solyc06g059880.3(ALS);Solyc07g021630.3(BCAT2)
KO00900	Terpenoid backbone biosynthesis	Metabolism	Metabolism of terpenoids and polyketides	3	-0.556735	-1.19032	0.262048	1	Solyc02g038740.4(HMG2);Solyc08g005655.1(NDPS1);MSTRG.14985(NDPS1)
KO00520	Amino sugar and nucleotide sugar metabolism	Metabolism	Carbohydrate metabolism	12	0.361061	1.15295	0.295693	1	Solyc06g053380.3(EP3);Solyc06g073190.3(FRK2);Solyc07g006220.2(GAE1);Solyc07g009500.3(rsca);Solyc08g069110.3(RHM1);Solyc08g080570.4(UGE1);Solyc09g092330.3(GAE6);Solyc10g017970.1(Cht3);Solyc10g055820.3(CHTB3);Solyc11g066720.3(AXS2);Solyc12g010200.2(GAUT6);MSTRG.18697(Cht3)
KO04070	Phosphatidylinositol signaling system	Environmental Information Processing	Signal transduction	1	-0.836186	-1.12742	0.296443	1	Solyc06g069740.1(--)
KO02010	ABC transporters	Environmental Information Processing	Membrane transport	2	-0.646003	-1.12047	0.303922	1	Solyc02g087870.3(ABCB19);Solyc03g093650.3(ABCB15)
KO00950	Isoquinoline alkaloid biosynthesis	Metabolism	Biosynthesis of other secondary metabolites	3	0.552622	1.10347	0.327245	1	Solyc07g053720.3(TAT);Solyc07g054280.1(TDC1);Solyc07g054860.1(TDC1)
KO00270	Cysteine and methionine metabolism	Metabolism	Amino acid metabolism	9	0.388867	1.127	0.328883	1	Solyc01g101060.4(SAM1);Solyc02g036350.3(ACO);Solyc03g043880.3(BCAT2);Solyc04g054310.3(AGT2);Solyc04g077250.4(BCAT2);Solyc06g053520.4(SPDSYN2);Solyc07g021630.3(BCAT2);Solyc07g053720.3(TAT);Solyc12g008740.1(ACS7)
KO03013	RNA transport	Genetic Information Processing	Translation	3	-0.514286	-1.07105	0.331429	1	Solyc03g120470.4(TRZ4);Solyc07g064150.4(GOS2);Solyc12g088680.2(SCE1)
KO01110	Biosynthesis of secondary metabolites	Metabolism	Global and overview maps	97	0.217269	1.08339	0.346	1	Solyc01g058250.2(LE);Solyc01g066620.4(MFP2);Solyc01g081160.4(BGLU11);Solyc01g088430.4(CER1);Solyc01g099010.3(AAE);Solyc01g101060.4(SAM1);Solyc01g105383.1(DHS2);Solyc01g105850.3(TPS3);Solyc01g105920.3(TPS3);Solyc02g036350.3(ACO);Solyc02g038740.4(HMG2);Solyc02g063527.1(SQE3);Solyc02g064970.4(PER25);Solyc02g070070.1(At1g30760);Solyc02g079500.4(TAP1);Solyc02g080120.3(GA2OX8);Solyc02g081770.2(BEAT);So…
KO04144	Endocytosis	Cellular Processes	Transport and catabolism	3	-0.516735	-1.08727	0.347561	1	Solyc05g009550.3(DDB_G0289029);Solyc11g065940.2(EPSIN1);Solyc12g043150.3(--)
KO04141	Protein processing in endoplasmic reticulum	Genetic Information Processing	Folding, sorting and degradation	2	-0.619902	-1.06906	0.381963	0.935919	Solyc02g080410.3(HSP15.4);Solyc10g008410.1(RMA1H1)
KO00071	Fatty acid degradation	Metabolism	Lipid metabolism	8	0.369067	1.06573	0.394673	1	Solyc01g066620.4(MFP2);Solyc01g095750.2(LACS4);Solyc04g074530.3(At1g22440);Solyc04g074535.1(At1g22430);Solyc05g005700.4(ALDH2B7);Solyc06g053670.1(ECI2);Solyc06g076800.3(CYP86A1);Solyc08g068190.3(ALDH2B7)
KO00051	Fructose and mannose metabolism	Metabolism	Carbohydrate metabolism	3	0.516735	1.03387	0.408824	1	Solyc06g064520.4(MAN5);Solyc06g073190.3(FRK2);Solyc12g013770.3(MAN3)
KO00941	Flavonoid biosynthesis	Metabolism	Biosynthesis of other secondary metabolites	5	-0.35935	-1.01721	0.409639	0.930928	Solyc02g081770.2(BEAT);Solyc05g039950.2(ASAT3);Solyc09g082660.3(FAOMT);Solyc11g067270.1(ASAT3);Solyc12g005440.1(DAT)
KO01230	Biosynthesis of amino acids	Metabolism	Global and overview maps	9	0.361943	1.04922	0.416974	1	Solyc01g101060.4(SAM1);Solyc01g105383.1(DHS2);Solyc03g043880.3(BCAT2);Solyc03g111000.3(GAPC1);Solyc04g077250.4(BCAT2);Solyc06g059880.3(ALS);Solyc07g021630.3(BCAT2);Solyc07g053720.3(TAT);Solyc09g090900.4(IIL1)
KO00901	Indole alkaloid biosynthesis	Metabolism	Biosynthesis of other secondary metabolites	4	0.458069	1.01528	0.425384	0.969093	Solyc01g099010.3(AAE);Solyc07g054280.1(TDC1);Solyc07g054860.1(TDC1);Solyc12g017460.1(AAE)
KO00592	alpha-Linolenic acid metabolism	Metabolism	Lipid metabolism	2	-0.613377	-1.04826	0.435443	0.916016	Solyc01g066620.4(MFP2);Solyc10g007960.1(AOS3)
KO00620	Pyruvate metabolism	Metabolism	Carbohydrate metabolism	5	0.421096	1.01882	0.437252	1	Solyc01g080460.3(PPD);Solyc05g005700.4(ALDH2B7);Solyc07g062530.3(PPC1);Solyc08g068190.3(ALDH2B7);Solyc12g099360.2(AAE7)
KO01040	Biosynthesis of unsaturated fatty acids	Metabolism	Lipid metabolism	3	0.517551	1.0292	0.437408	1	Solyc01g006430.3(FAD12);Solyc04g040130.1(FAD2);Solyc06g059710.3(S-ACP-DES6)
KO00250	Alanine, aspartate and glutamate metabolism	Metabolism	Amino acid metabolism	2	0.591354	1.00841	0.468121	0.953224	Solyc04g054310.3(AGT2);Solyc06g007180.3(AS)
KO00640	Propanoate metabolism	Metabolism	Carbohydrate metabolism	2	0.588516	1.01662	0.470032	1	Solyc01g094090.4(CHY1);Solyc01g108800.4(CHY1)
KO00232	Caffeine metabolism	Metabolism	Biosynthesis of other secondary metabolites	1	0.768541	1.01799	0.473581	1	Solyc06g074180.3(CYP89A9)
KO00053	Ascorbate and aldarate metabolism	Metabolism	Carbohydrate metabolism	4	-0.392974	-0.962468	0.489865	0.939654	Solyc03g063150.3(Bp10);Solyc05g005700.4(ALDH2B7);Solyc08g068190.3(ALDH2B7);Solyc09g007270.3(APX2)
KO00460	Cyanoamino acid metabolism	Metabolism	Metabolism of other amino acids	4	0.441993	0.975323	0.49162	1	Solyc01g081160.4(BGLU11);Solyc07g063880.4(BGLU25);Solyc09g075060.3(BGLU11);Solyc09g075070.3(BGLU11)
KO00350	Tyrosine metabolism	Metabolism	Amino acid metabolism	5	0.400889	0.960058	0.513834	0.983669	Solyc04g074530.3(At1g22440);Solyc04g074535.1(At1g22430);Solyc07g053720.3(TAT);Solyc07g054280.1(TDC1);Solyc07g054860.1(TDC1)
KO00360	Phenylalanine metabolism	Metabolism	Amino acid metabolism	10	0.30624	0.948684	0.518742	0.949519	Solyc07g008360.2(4CL2);Solyc07g053720.3(TAT);Solyc07g054280.1(TDC1);Solyc07g054860.1(TDC1);Solyc08g006740.3(HDC);Solyc08g016770.4(HDC);Solyc08g068600.3(HDC);Solyc08g068665.1(HDC);Solyc09g082660.3(FAOMT);Solyc10g011925.1(TPA1)
KO00902	Monoterpenoid biosynthesis	Metabolism	Metabolism of terpenoids and polyketides	3	0.483265	0.963703	0.525525	1	Solyc01g105850.3(TPS3);Solyc01g105920.3(TPS3);Solyc10g005410.4(TPS4)
KO00130	Ubiquinone and other terpenoid-quinone biosynthesis	Metabolism	Metabolism of cofactors and vitamins	2	-0.568515	-0.958631	0.527027	0.891172	Solyc07g008360.2(4CL2);Solyc07g053720.3(TAT)
KO00310	Lysine degradation	Metabolism	Amino acid metabolism	3	0.484153	0.957123	0.535191	0.959207	Solyc03g093710.1(SUVH6);Solyc05g005700.4(ALDH2B7);Solyc08g068190.3(ALDH2B7)
KO00100	Steroid biosynthesis	Metabolism	Lipid metabolism	1	-0.732681	-0.970314	0.53937	0.988151	Solyc02g063527.1(SQE3)
KO00240	Pyrimidine metabolism	Metabolism	Nucleotide metabolism	4	0.412397	0.915347	0.575419	0.891697	Solyc09g090300.3(Dctpp1);Solyc09g092400.2(RROP1);Solyc09g092767.1(--);Solyc12g098540.2(RROP1)
KO04626	Plant-pathogen interaction	Organismal Systems	Environmental adaptation	30	0.21656	0.922948	0.576483	0.925293	Solyc01g005370.3(CML25);Solyc01g005660.3(MYB5);Solyc01g095770.3(CNGC10);Solyc01g102340.3(MYB61);Solyc02g082040.3(MYB86);Solyc02g086690.3(MYB305);Solyc03g112390.3(MYB86);Solyc03g121740.3(MYB26);Solyc04g056310.3(MYB93);Solyc04g064540.4(MYB52);Solyc04g074170.3(MYB93);Solyc04g077260.3(RAX3);Solyc05g025680.3(RBOHE);Solyc05g051550.2(MYB93);Solyc06g048735.1(BAM1);Solyc06g048740.3(XA21);Solyc06g068680.3(…
KO00591	Linoleic acid metabolism	Metabolism	Lipid metabolism	3	0.462432	0.928827	0.582831	0.96797	Solyc01g099190.4(LOX1.2);Solyc01g099200.3(LOX1.5);Solyc06g074180.3(CYP89A9)
KO00230	Purine metabolism	Metabolism	Nucleotide metabolism	4	0.425117	0.925464	0.599444	0.946712	Solyc08g079020.3(APT4);Solyc09g092400.2(RROP1);Solyc09g092767.1(--);Solyc12g098540.2(RROP1)
KO00330	Arginine and proline metabolism	Metabolism	Amino acid metabolism	3	0.450697	0.887705	0.619883	0.926303	Solyc05g005700.4(ALDH2B7);Solyc06g053520.4(SPDSYN2);Solyc08g068190.3(ALDH2B7)
KO00340	Histidine metabolism	Metabolism	Amino acid metabolism	2	0.544861	0.919862	0.624	0.906798	Solyc05g005700.4(ALDH2B7);Solyc08g068190.3(ALDH2B7)
KO00908	Zeatin biosynthesis	Metabolism	Metabolism of terpenoids and polyketides	4	0.402191	0.880304	0.643466	0.894917	Solyc10g017990.2(CKX3);Solyc10g079350.3(ZOG1);Solyc10g079870.3(CKX1);Solyc12g009920.1(ZOG1)
KO00960	Tropane, piperidine and pyridine alkaloid biosynthesis	Metabolism	Biosynthesis of other secondary metabolites	1	-0.665852	-0.892877	0.656064	0.994866	Solyc07g053720.3(TAT)
KO00380	Tryptophan metabolism	Metabolism	Amino acid metabolism	6	0.323608	0.836267	0.657068	0.933729	Solyc05g005700.4(ALDH2B7);Solyc05g031600.3(TAA1);Solyc06g074180.3(CYP89A9);Solyc07g054280.1(TDC1);Solyc07g054860.1(TDC1);Solyc08g068190.3(ALDH2B7)
KO03008	Ribosome biogenesis in eukaryotes	Genetic Information Processing	Translation	1	0.654442	0.88397	0.660784	0.910426	MSTRG.1640(snu13)
KO01212	Fatty acid metabolism	Metabolism	Global and overview maps	7	0.311946	0.829452	0.687578	0.925172	Solyc01g006430.3(FAD12);Solyc01g066620.4(MFP2);Solyc01g095750.2(LACS4);Solyc03g097390.3(FATB1);Solyc04g040130.1(FAD2);Solyc06g059710.3(S-ACP-DES6);Solyc08g006560.3(KAS3A)
KO00196	Photosynthesis - antenna proteins	Metabolism	Energy metabolism	4	0.384575	0.852074	0.6899	0.927655	Solyc02g070970.1(CAB1B);Solyc02g071000.1(CAB1B);Solyc03g005780.3(CAB3C);Solyc12g006140.2(CAB37)
KO00410	beta-Alanine metabolism	Metabolism	Metabolism of other amino acids	5	0.334986	0.819243	0.699728	0.920752	Solyc01g094090.4(CHY1);Solyc01g108800.4(CHY1);Solyc05g005700.4(ALDH2B7);Solyc06g053520.4(SPDSYN2);Solyc08g068190.3(ALDH2B7)
KO00073	Cutin, suberine and wax biosynthesis	Metabolism	Lipid metabolism	7	0.291455	0.802346	0.703106	0.927838	Solyc01g005410.4(PXG5);Solyc01g088430.4(CER1);Solyc02g014730.3(CYP86B1);Solyc03g097500.3(HHT1);Solyc06g076800.3(CYP86A1);Solyc11g067170.3(FAR4);Solyc12g100270.2(CER1)
KO00010	Glycolysis / Gluconeogenesis	Metabolism	Carbohydrate metabolism	8	0.281286	0.794853	0.730722	0.919587	Solyc02g087810.3(Galm);Solyc03g111000.3(GAPC1);Solyc04g074530.3(At1g22440);Solyc04g074535.1(At1g22430);Solyc05g005700.4(ALDH2B7);Solyc08g068190.3(ALDH2B7);Solyc09g005110.3(PDC2);Solyc12g099360.2(AAE7)
KO00920	Sulfur metabolism	Metabolism	Energy metabolism	1	-0.616137	-0.831303	0.759152	1	Solyc02g080640.4(APR1)
KO00905	Brassinosteroid biosynthesis	Metabolism	Metabolism of terpenoids and polyketides	5	-0.274734	-0.733132	0.772	0.971315	Solyc02g084740.4(ROT3);Solyc03g120060.2(CYP734A1);Solyc03g121510.4(CYP90D1);Solyc04g051244.1(CYP75B2);Solyc12g006860.2(CYP734A1)
KO00061	Fatty acid biosynthesis	Metabolism	Lipid metabolism	4	0.360111	0.789385	0.77208	0.908981	Solyc01g095750.2(LACS4);Solyc03g097390.3(FATB1);Solyc06g059710.3(S-ACP-DES6);Solyc08g006560.3(KAS3A)
KO00710	Carbon fixation in photosynthetic organisms	Metabolism	Energy metabolism	3	0.38889	0.771426	0.775449	0.917066	Solyc01g080460.3(PPD);Solyc03g111000.3(GAPC1);Solyc07g062530.3(PPC1)
KO00190	Oxidative phosphorylation	Metabolism	Energy metabolism	2	-0.441272	-0.762945	0.778976	1	Solyc00g500051.1(rps2);Solyc03g043850.3(COX6A)
KO00400	Phenylalanine, tyrosine and tryptophan biosynthesis	Metabolism	Amino acid metabolism	2	-0.446982	-0.770052	0.789082	1	Solyc01g105383.1(DHS2);Solyc07g053720.3(TAT)
KO03040	Spliceosome	Genetic Information Processing	Transcription	3	0.387643	0.770409	0.796072	0.899777	Solyc03g007850.1(CRNKL1);Solyc07g064070.3(PRP31);MSTRG.1640(snu13)
KO04075	Plant hormone signal transduction	Environmental Information Processing	Signal transduction	23	-0.133831	-0.748961	0.79661	0.986898	Solyc01g080540.3(AHP1);Solyc01g098390.3(GID1C);Solyc01g110940.3(SAUR20);Solyc04g040220.3(NPR6);Solyc05g051180.3(ERF1B);Solyc05g056430.3(--);Solyc05g056550.3(SAPK7);Solyc06g008580.3(IAA3);Solyc06g008870.2(GID1B);Solyc06g050500.2(PYL4);Solyc07g006860.3(XTH22);Solyc07g008250.3(EBF2);Solyc07g053030.4(GH3.6);Solyc08g007230.3(ERF1A);Solyc08g021820.3(IAA29);Solyc08g078180.1(ERF1A);Solyc09g009490.4(ABI5)…
KO04146	Peroxisome	Cellular Processes	Transport and catabolism	5	0.313118	0.737954	0.81694	0.92595	Solyc01g095750.2(LACS4);Solyc03g122130.3(GLO4);Solyc04g078040.3(sym1);Solyc06g053550.3(PMP22);Solyc11g067170.3(FAR4)
KO03020	RNA polymerase	Genetic Information Processing	Transcription	1	-0.592502	-0.790858	0.822811	1	Solyc09g092767.1(--)
KO00040	Pentose and glucuronate interconversions	Metabolism	Carbohydrate metabolism	13	0.213164	0.703839	0.833898	0.914591	Solyc02g080220.3(PME18);Solyc02g093580.4(9612);Solyc03g111690.4(At5g63180);Solyc03g123630.4(PMEU1);Solyc04g015530.3(PG2);Solyc04g077030.3(XK2);Solyc05g014000.4(At1g67750);Solyc06g071840.3(At4g24780);Solyc07g064170.3(PME1.9);Solyc09g098270.4(At1g80170);Solyc11g008140.3(At3g53190);Solyc12g019230.2(At2g43860);Solyc12g096740.1(At2g43860)
KO00906	Carotenoid biosynthesis	Metabolism	Metabolism of terpenoids and polyketides	4	0.325961	0.726867	0.836705	0.921578	Solyc01g108210.4(CYP707A4);Solyc08g075490.4(CCD4);Solyc11g071620.3(AAO1);Solyc12g056600.3(ZSD1)
KO00909	Sesquiterpenoid and triterpenoid biosynthesis	Metabolism	Metabolism of terpenoids and polyketides	4	0.321098	0.715014	0.842399	0.91878	Solyc02g063527.1(SQE3);Solyc05g026600.3(TPS13);Solyc06g059930.4(SSTLE1);Solyc07g051940.4(VIT_19s0014g04930)
KO00260	Glycine, serine and threonine metabolism	Metabolism	Amino acid metabolism	2	-0.409462	-0.7022	0.853081	0.940403	Solyc04g054310.3(AGT2);Solyc07g008310.3(At4g29890)
KO00904	Diterpenoid biosynthesis	Metabolism	Metabolism of terpenoids and polyketides	6	0.26889	0.680224	0.863576	0.923548	Solyc01g058250.2(LE);Solyc02g080120.3(GA2OX8);Solyc04g008670.2(GA2OX8);Solyc07g061730.3(GA2OX1);Solyc08g005640.4(PHS1);Solyc08g005710.3(CPS2)
KO00062	Fatty acid elongation	Metabolism	Lipid metabolism	1	-0.569682	-0.757911	0.865145	1	Solyc08g067410.2(KCS11)
KO00590	Arachidonic acid metabolism	Metabolism	Lipid metabolism	1	-0.542787	-0.725733	0.916155	0.944001	Solyc12g056240.2(GPX8)
KO04016	MAPK signaling pathway - plant	Environmental Information Processing	Signal transduction	14	-0.133619	-0.624296	0.926605	0.945913	Solyc05g025680.3(RBOHE);Solyc05g051180.3(ERF1B);Solyc05g056550.3(SAPK7);Solyc06g048735.1(BAM1);Solyc06g048740.3(XA21);Solyc06g050500.2(PYL4);Solyc06g068680.3(RBOHD);Solyc06g069740.1(--);Solyc07g008250.3(EBF2);Solyc07g009500.3(rsca);Solyc09g015380.1(PYL4);Solyc09g089610.3(ETR2);Solyc10g017970.1(Cht3);MSTRG.18697(Cht3)
KO00561	Glycerolipid metabolism	Metabolism	Lipid metabolism	5	0.264105	0.634472	0.927198	0.94618	Solyc04g011600.4(GPAT5);Solyc05g005700.4(ALDH2B7);Solyc05g008820.4(LPP1);Solyc07g056320.4(GPAT1);Solyc08g068190.3(ALDH2B7)
KO04120	Ubiquitin mediated proteolysis	Genetic Information Processing	Folding, sorting and degradation	1	-0.513447	-0.691927	0.970179	0.91878	Solyc12g088680.2(SCE1)
KO00564	Glycerophospholipid metabolism	Metabolism	Lipid metabolism	3	0.264419	0.528619	0.985337	0.982963	Solyc04g011600.4(GPAT5);Solyc05g008820.4(LPP1);Solyc07g056320.4(GPAT1)
