# Supplementary material for: SlTPL1 Silencing Induces Facultative Parthenocarpy in Tomato
Source: Front Plant Sci. 2021 May 20;12:672232. doi: 10.3389/fpls.2021.672232 (PMC8174789; doi:10.3389/fpls.2021.672232)
Supplement: Supplementary Figure 1 — Phenotyping of SlTPL1-RNAi tomato plants. Characterization of TSS content, Hue angle, fruit development, and ethylene production in SlTPL1-RNAi plants. [file Data_Sheet_1.zip › supplementary Table S6. GSEA analysis of different expressed genes in SlTPL1RNAi.xls]

## Sheet: A-E0-vs-A-E7.ups.kegg.Gsea
id	name	KEGG_A_class	KEGG_B_class	SIZE	ES	NES	NOM p-val	FDR q-val	Genes
KO00965	Betalain biosynthesis	Metabolism	Biosynthesis of other secondary metabolites	1	0.995907	1.33337	0.00579151	0.748376	Solyc07g054860.1(TDC1)
KO03020	RNA polymerase	Genetic Information Processing	Transcription	4	-0.783322	-1.94386	0.00689655	0.14446	Solyc01g097710.1(--);Solyc06g048440.3(--);Solyc09g092767.1(--);Solyc10g007800.3(PDF1)
KO00940	Phenylpropanoid biosynthesis	Metabolism	Biosynthesis of other secondary metabolites	30	0.404394	1.74113	0.00837696	0.443939	Solyc01g074030.3(BGLU12);Solyc02g064970.4(PER25);Solyc02g080530.3(PER42);Solyc02g083480.3(PER64);Solyc02g083490.3(PER64);Solyc02g084780.4(PER72);Solyc02g084800.4(PER72);Solyc02g090450.3(PER10);Solyc02g090470.4(PER10);Solyc02g092580.3(PER51);Solyc03g006700.3(TAP2);Solyc03g078440.3(CAD9);Solyc03g080150.3(GSVIVT00037159001);Solyc03g097030.3(4CL3);Solyc03g119080.4(BGLU44);Solyc04g064690.4(PER43);Soly…
KO04075	Plant hormone signal transduction	Environmental Information Processing	Signal transduction	19	0.461324	1.73145	0.0154015	0.244019	Solyc01g107730.3(CYCD3-3);Solyc01g110570.3(SAUR50);Solyc02g092980.3(CYCD3-2);Solyc03g093080.3(XTH23);Solyc03g093110.3(XTH23);Solyc03g120380.3(AUX22);Solyc03g120500.4(IAA27);Solyc03g123550.1(SAUR71);Solyc05g051180.3(ERF1B);Solyc06g008580.3(IAA3);Solyc06g008590.3(IAA16);Solyc06g066020.3(IAA29);Solyc06g084070.3(AUX22D);Solyc07g043580.4(PIL13);Solyc08g021820.3(IAA29);Solyc08g082630.3(ARF9);Solyc09g01…
KO00051	Fructose and mannose metabolism	Metabolism	Carbohydrate metabolism	10	0.549224	1.71268	0.0243902	0.190847	Solyc02g084210.1(GMD1);Solyc03g006860.3(At5g51830);Solyc03g096730.3(CYT1);Solyc03g121070.3(HXK1);Solyc04g081400.3(HXK2);Solyc04g082880.4(PFP-ALPHA);Solyc06g073190.3(FRK2);Solyc08g066100.3(PFK3);Solyc09g009260.3(FBA6);Solyc10g083570.3(FBA1)
KO03440	Homologous recombination	Genetic Information Processing	Replication and repair	4	-0.648667	-1.58559	0.0449827	0.688812	Solyc01g100280.4(RECQL1);Solyc06g008210.4(BARD1);Solyc07g017540.4(RAD51);MSTRG.15430(BRCA1)
KO00750	Vitamin B6 metabolism	Metabolism	Metabolism of cofactors and vitamins	2	-0.841638	-1.49617	0.0554156	0.563097	Solyc03g113780.3(PPOX1);Solyc07g021710.3(At4g29530)
KO00300	Lysine biosynthesis	Metabolism	Amino acid metabolism	3	-0.729508	-1.53817	0.0633609	0.599107	Solyc01g098380.4(DAPB1);Solyc01g109850.3(LYSA1);Solyc06g073280.3(DAP)
KO00020	Citrate cycle (TCA cycle)	Metabolism	Carbohydrate metabolism	5	-0.533516	-1.47316	0.0638298	0.511054	Solyc01g100360.4(LPD2);Solyc02g085350.4(SDH1-1);Solyc03g115990.3(At3g47520);Solyc05g009530.3(LTA2);Solyc12g099260.2(ACLB-2)
KO00945	Stilbenoid, diarylheptanoid and gingerol biosynthesis	Metabolism	Biosynthesis of other secondary metabolites	3	0.699454	1.40345	0.0793893	1	Solyc06g074710.1(ACT-2);Solyc08g075210.2(ASAT3);Solyc11g067270.1(ASAT3)
KO00510	N-Glycan biosynthesis	Metabolism	Glycan biosynthesis and metabolism	1	-0.959072	-1.2979	0.0811881	0.491224	Solyc02g080180.1(OST3B)
KO00190	Oxidative phosphorylation	Metabolism	Energy metabolism	9	-0.3845	-1.45403	0.0828729	0.467959	Solyc00g500051.1(rps2);Solyc02g085350.4(SDH1-1);Solyc02g091130.3(ATPB);Solyc04g081090.3(VHA-c2);Solyc06g075810.3(At5g47890);Solyc08g008210.3(VATE);Solyc11g007000.2(COX15);Solyc12g009840.2(AVP1);Solyc12g055760.2(At1g51650)
KO00350	Tyrosine metabolism	Metabolism	Amino acid metabolism	5	0.564934	1.397	0.0961811	0.901068	Solyc03g120660.4(HPR2);Solyc04g009350.3(HPA);Solyc06g059740.4(ADH2);Solyc07g053720.3(TAT);Solyc07g054860.1(TDC1)
KO04145	Phagosome	Cellular Processes	Transport and catabolism	9	-0.358711	-1.35758	0.0994475	0.43523	Solyc03g025730.3(TUBB1);Solyc04g007650.4(FAB1A);Solyc04g077020.3(TUBA);Solyc04g081090.3(VHA-c2);Solyc06g076640.3(TUBB8);Solyc08g008210.3(VATE);Solyc10g080940.3(TUBB1);Solyc10g085020.3(TUBB2);Solyc10g086760.2(TUBB2)
KO00520	Amino sugar and nucleotide sugar metabolism	Metabolism	Carbohydrate metabolism	24	0.345595	1.40337	0.100758	1	Solyc01g104950.4(Xyl2);Solyc01g109790.3(AGPS1);Solyc02g068530.4(GLCNAC1PUT2);Solyc02g084210.1(GMD1);Solyc02g091680.4(BXL6);Solyc03g006860.3(At5g51830);Solyc03g006870.3(PGMP);Solyc03g096730.3(CYT1);Solyc03g116230.4(CHN48);Solyc03g121070.3(HXK1);Solyc04g011400.3(UXS5);Solyc04g081400.3(HXK2);Solyc06g073190.3(FRK2);Solyc07g006220.2(GAE1);Solyc07g056140.3(AGPS1);Solyc08g015670.4(APS2);Solyc08g080140.4…
KO00561	Glycerolipid metabolism	Metabolism	Lipid metabolism	6	-0.487337	-1.45007	0.105932	0.408398	Solyc02g086370.4(LPP2);Solyc03g019790.3(AGAL2);Solyc05g005700.4(ALDH2B7);Solyc05g053030.1(GPAT5);Solyc08g068190.3(ALDH2B7);Solyc09g075140.3(CSE)
KO03010	Ribosome	Genetic Information Processing	Translation	3	-0.644809	-1.38425	0.108571	0.431476	Solyc02g082500.1(mrpl19);Solyc09g083370.3(RPS15);Solyc12g099110.2(RPS1)
KO00760	Nicotinate and nicotinamide metabolism	Metabolism	Metabolism of cofactors and vitamins	2	-0.8	-1.40966	0.114558	0.433947	Solyc02g093290.3(NAPRT2);Solyc06g076300.3(--)
KO00901	Indole alkaloid biosynthesis	Metabolism	Biosynthesis of other secondary metabolites	4	0.613455	1.37094	0.121255	0.884815	Solyc01g099050.3(AAE);Solyc07g054860.1(TDC1);Solyc08g006487.1(AAE);Solyc12g017460.1(AAE)
KO00053	Ascorbate and aldarate metabolism	Metabolism	Carbohydrate metabolism	5	-0.487004	-1.3372	0.131387	0.436211	Solyc01g106450.3(LGALDH);Solyc05g005700.4(ALDH2B7);Solyc08g068190.3(ALDH2B7);Solyc09g007270.3(APX2);Solyc12g008650.2(MIOX4)
KO00904	Diterpenoid biosynthesis	Metabolism	Metabolism of terpenoids and polyketides	10	0.441008	1.34748	0.134146	0.772965	Solyc01g080900.4(KAO2);Solyc03g006880.3(GA20OX1);Solyc04g008670.2(GA2OX8);Solyc05g053340.4(GA2OX2);Solyc06g035530.3(GA20OX1);Solyc06g084240.2(GA1);Solyc07g061720.3(GA2OX1);Solyc07g061730.3(GA2OX1);Solyc08g005640.4(PHS1);Solyc11g072310.2(GA20OX1)
KO00380	Tryptophan metabolism	Metabolism	Amino acid metabolism	7	0.500685	1.36892	0.153846	0.782859	Solyc04g082460.4(CAT3);Solyc05g005700.4(ALDH2B7);Solyc05g017760.4(AAT1);Solyc06g083700.4(YUC5);Solyc07g054860.1(TDC1);Solyc08g068160.2(YUC6);Solyc08g068190.3(ALDH2B7)
KO00062	Fatty acid elongation	Metabolism	Lipid metabolism	2	0.703072	1.23392	0.154639	0.907245	Solyc05g009270.4(CUT1);Solyc08g067410.2(KCS11)
KO00906	Carotenoid biosynthesis	Metabolism	Metabolism of terpenoids and polyketides	2	-0.74744	-1.30541	0.158151	0.50266	Solyc01g108210.4(CYP707A4);Solyc08g016720.1(NCED3)
KO00941	Flavonoid biosynthesis	Metabolism	Biosynthesis of other secondary metabolites	5	0.553242	1.30762	0.169811	0.788567	Solyc06g074710.1(ACT-2);Solyc08g075210.2(ASAT3);Solyc09g091510.3(CHS1B);Solyc11g013110.2(FL);Solyc11g067270.1(ASAT3)
KO00330	Arginine and proline metabolism	Metabolism	Amino acid metabolism	6	0.500342	1.30146	0.171278	0.746607	Solyc02g089620.3(POX2);Solyc02g089630.3(POX2);Solyc03g098300.1(ODC);Solyc05g005700.4(ALDH2B7);Solyc06g054490.3(P4H4);Solyc08g068190.3(ALDH2B7)
KO01110	Biosynthesis of secondary metabolites	Metabolism	Global and overview maps	154	0.212016	1.19953	0.175175	0.870586	Solyc01g008330.4(POPTRDRAFT_831870);Solyc01g008790.4(NPC2);Solyc01g066620.4(MFP2);Solyc01g074030.3(BGLU12);Solyc01g080900.4(KAO2);Solyc01g097950.3(RCS3);Solyc01g098380.4(DAPB1);Solyc01g099050.3(AAE);Solyc01g100360.4(LPD2);Solyc01g105350.3(UGT85A24);Solyc01g105880.4(TPS3);Solyc01g105890.3(TPS3);Solyc01g106450.3(LGALDH);Solyc01g109790.3(AGPS1);Solyc01g109850.3(LYSA1);Solyc01g110290.3(SQS1);Solyc01g…
KO00073	Cutin, suberine and wax biosynthesis	Metabolism	Lipid metabolism	4	-0.498291	-1.2133	0.206557	0.645315	Solyc01g010900.3(CYP704B1);Solyc06g074390.3(FAR3);Solyc07g006890.1(CYP94A1);Solyc09g066150.2(CYP94A1)
KO04144	Endocytosis	Cellular Processes	Transport and catabolism	5	0.508598	1.23975	0.211648	0.948926	Solyc01g096410.4(PIP5K6);Solyc01g103120.3(DRP2A);Solyc01g103130.2(DRP2A);Solyc02g067010.3(GN);Solyc11g012020.2(EHD1)
KO00340	Histidine metabolism	Metabolism	Amino acid metabolism	4	-0.486671	-1.22604	0.216129	0.691742	Solyc04g009350.3(HPA);Solyc04g071140.3(SDC);Solyc05g005700.4(ALDH2B7);Solyc08g068190.3(ALDH2B7)
KO00640	Propanoate metabolism	Metabolism	Carbohydrate metabolism	6	-0.392882	-1.1839	0.225296	0.6199	Solyc01g008330.4(POPTRDRAFT_831870);Solyc01g100360.4(LPD2);Solyc01g108800.4(CHY1);Solyc05g017760.4(AAT1);Solyc05g056480.3(At5g09300);Solyc08g078850.3(LDHA)
KO00500	Starch and sucrose metabolism	Metabolism	Carbohydrate metabolism	24	0.303789	1.227	0.227176	0.87444	Solyc01g074030.3(BGLU12);Solyc01g109790.3(AGPS1);Solyc02g069670.4(Os06g0675700);Solyc02g091750.3(--);Solyc02g091760.1(SS4);Solyc02g091770.3(glgA2);Solyc03g006860.3(At5g51830);Solyc03g006870.3(PGMP);Solyc03g083090.4(SS1);Solyc03g119080.4(BGLU44);Solyc03g121070.3(HXK1);Solyc04g053120.3(DPEP);Solyc04g054930.3(TPPJ);Solyc04g081400.3(HXK2);Solyc06g073190.3(FRK2);Solyc07g042520.4(SS);Solyc07g042550.3(S…
KO04016	MAPK signaling pathway - plant	Environmental Information Processing	Signal transduction	6	0.46498	1.21543	0.23427	0.863965	Solyc01g099620.3(RBOHB);Solyc03g116230.4(CHN48);Solyc04g082460.4(CAT3);Solyc05g025680.3(RBOHE);Solyc05g051180.3(ERF1B);Solyc09g015380.1(PYL4)
KO04120	Ubiquitin mediated proteolysis	Genetic Information Processing	Folding, sorting and degradation	3	-0.59153	-1.21841	0.241176	0.672475	Solyc01g099290.3(--);Solyc03g007470.4(UBC9);Solyc08g005420.3(CDC20-1)
KO00100	Steroid biosynthesis	Metabolism	Lipid metabolism	13	-0.259972	-1.18851	0.242424	0.642636	Solyc01g110290.3(SQS1);Solyc01g111830.3(SMT2);Solyc02g068070.4(LIP2);Solyc02g069490.4(DIM);Solyc02g070580.1(CYP710A11);Solyc02g081730.3(3BETAHSD/D2);Solyc02g086180.4(STE1);Solyc04g070980.4(OSCPNX1);Solyc05g047580.4(CAS1);Solyc06g005750.3(SMO2-2);Solyc06g074090.3(DWF5);Solyc06g082980.3(At1g20050);Solyc10g080150.2(SMT1)
KO03410	Base excision repair	Genetic Information Processing	Replication and repair	2	-0.668259	-1.19204	0.25	0.669553	Solyc08g074730.2(PARP2);Solyc11g067110.2(POL2A)
KO03008	Ribosome biogenesis in eukaryotes	Genetic Information Processing	Translation	3	-0.538251	-1.16568	0.266667	0.63736	Solyc01g104680.4(RAN2);Solyc04g072270.1(MDN1);MSTRG.1640(snu13)
KO00052	Galactose metabolism	Metabolism	Carbohydrate metabolism	10	0.378174	1.17754	0.269278	0.901594	Solyc02g069670.4(Os06g0675700);Solyc02g087800.3(GALM);Solyc03g006870.3(PGMP);Solyc03g019790.3(AGAL2);Solyc03g121070.3(HXK1);Solyc04g081400.3(HXK2);Solyc07g007930.3(RFS6);Solyc08g066100.3(PFK3);Solyc08g079080.5(INVA);Solyc08g080570.4(UGE1)
KO00603	Glycosphingolipid biosynthesis - globo and isoglobo series	Metabolism	Glycan biosynthesis and metabolism	3	-0.568989	-1.16339	0.27673	0.61371	Solyc02g078590.1(A4galt);Solyc03g019790.3(AGAL2);Solyc09g014390.1(A4galt)
KO00950	Isoquinoline alkaloid biosynthesis	Metabolism	Biosynthesis of other secondary metabolites	2	0.669625	1.13607	0.28436	1	Solyc07g053720.3(TAT);Solyc07g054860.1(TDC1)
KO00591	Linoleic acid metabolism	Metabolism	Lipid metabolism	4	0.494874	1.11914	0.293952	0.966054	Solyc01g099190.4(LOX1.2);Solyc01g099200.3(LOX1.5);Solyc01g099210.3(LOX1.5);Solyc07g014730.3(PLA2-ALPHA)
KO03030	DNA replication	Genetic Information Processing	Replication and repair	2	-0.668259	-1.14547	0.303621	0.630524	Solyc02g069070.3(--);Solyc11g067110.2(POL2A)
KO00450	Selenocompound metabolism	Metabolism	Metabolism of other amino acids	1	-0.854707	-1.13258	0.30426	0.634361	Solyc04g016010.4(Os07g0657900)
KO02010	ABC transporters	Environmental Information Processing	Membrane transport	1	-0.840382	-1.11907	0.313525	0.637359	Solyc02g087870.3(ABCB19)
KO00966	Glucosinolate biosynthesis	Metabolism	Biosynthesis of other secondary metabolites	1	0.851978	1.13105	0.313765	0.97065	Solyc04g077250.4(BCAT2)
KO00270	Cysteine and methionine metabolism	Metabolism	Amino acid metabolism	9	0.36975	1.11118	0.349624	0.948436	Solyc01g097950.3(RCS3);Solyc03g115990.3(At3g47520);Solyc04g054310.3(AGT2);Solyc04g077250.4(BCAT2);Solyc04g077410.4(ACS3);Solyc07g053720.3(TAT);Solyc08g078850.3(LDHA);Solyc09g008280.2(SAM3);Solyc12g098500.2(SAHH)
KO00230	Purine metabolism	Metabolism	Nucleotide metabolism	16	-0.214116	-1.04348	0.363636	0.791114	Solyc01g097710.1(--);Solyc02g085520.4(PURA);Solyc02g086600.3(PNP2);Solyc02g092410.3(AKN);Solyc03g006870.3(PGMP);Solyc03g007810.3(PKP2);Solyc06g048440.3(--);Solyc08g077180.3(PKP3);Solyc08g079020.3(APT4);Solyc09g007940.3(ADK2);Solyc09g092767.1(--);Solyc10g007800.3(PDF1);Solyc10g079140.2(GK-2);Solyc11g067110.2(POL2A);Solyc12g098540.2(RROP1);Solyc12g098545.1(RROP1)
KO04141	Protein processing in endoplasmic reticulum	Genetic Information Processing	Folding, sorting and degradation	11	-0.243132	-1.01525	0.386503	0.739874	Solyc01g099290.3(--);Solyc01g102960.3(HSP22.7);Solyc01g109340.4(rnf-5);Solyc02g080180.1(OST3B);Solyc03g007470.4(UBC9);Solyc03g082420.3(HSP21);Solyc03g123540.3(HSP17.4B);Solyc06g036290.3(HSP83A);Solyc06g076570.4(HSP17.5-M);Solyc08g078700.2(HSP23);Solyc11g020330.1(HSP22.7)
KO00410	beta-Alanine metabolism	Metabolism	Metabolism of other amino acids	3	-0.486339	-1.03839	0.39403	0.744378	Solyc01g108800.4(CHY1);Solyc05g005700.4(ALDH2B7);Solyc08g068190.3(ALDH2B7)
KO00030	Pentose phosphate pathway	Metabolism	Carbohydrate metabolism	6	0.4141	1.0683	0.396301	1	Solyc03g006870.3(PGMP);Solyc04g082880.4(PFP-ALPHA);Solyc05g050970.4(TKL-1);Solyc08g066100.3(PFK3);Solyc09g009260.3(FBA6);Solyc10g083570.3(FBA1)
KO00072	Synthesis and degradation of ketone bodies	Metabolism	Lipid metabolism	2	0.606826	1.04643	0.421746	1	Solyc05g017760.4(AAT1);Solyc08g080170.3(HMGS)
KO00430	Taurine and hypotaurine metabolism	Metabolism	Metabolism of other amino acids	1	-0.773533	-1.04112	0.437743	0.766231	Solyc03g113130.3(PCO2)
KO00240	Pyrimidine metabolism	Metabolism	Nucleotide metabolism	12	-0.239552	-1.01224	0.438356	0.721853	Solyc01g097710.1(--);Solyc02g086600.3(PNP2);Solyc06g048440.3(--);Solyc06g083130.4(Dctpp1);Solyc07g048010.4(ZEU1);Solyc09g092767.1(--);Solyc09g097930.4(Dctpp1);Solyc10g005880.3(UKL3);Solyc10g007800.3(PDF1);Solyc11g067110.2(POL2A);Solyc12g098540.2(RROP1);Solyc12g098545.1(RROP1)
KO00565	Ether lipid metabolism	Metabolism	Lipid metabolism	3	-0.480191	-1.00497	0.438597	0.712746	Solyc01g008790.4(NPC2);Solyc03g019670.3(NPC6);Solyc07g014730.3(PLA2-ALPHA)
KO00601	Glycosphingolipid biosynthesis - lacto and neolacto series	Metabolism	Glycan biosynthesis and metabolism	2	-0.570648	-1.00402	0.442543	0.692735	Solyc02g078590.1(A4galt);Solyc09g014390.1(A4galt)
KO00310	Lysine degradation	Metabolism	Amino acid metabolism	3	0.499317	1.00999	0.448062	1	Solyc05g005700.4(ALDH2B7);Solyc05g017760.4(AAT1);Solyc08g068190.3(ALDH2B7)
KO00900	Terpenoid backbone biosynthesis	Metabolism	Metabolism of terpenoids and polyketides	7	0.371466	1.01206	0.454082	1	Solyc02g082260.3(HMG1);Solyc04g056390.3(IPI2);Solyc05g017760.4(AAT1);Solyc06g066310.3(PMK);Solyc08g005655.1(NDPS1);Solyc08g080170.3(HMGS);MSTRG.14985(NDPS1)
KO00010	Glycolysis / Gluconeogenesis	Metabolism	Carbohydrate metabolism	21	0.26594	1.02197	0.462295	1	Solyc01g100360.4(LPD2);Solyc02g087800.3(GALM);Solyc03g006870.3(PGMP);Solyc03g007810.3(PKP2);Solyc03g121070.3(HXK1);Solyc04g081400.3(HXK2);Solyc04g082880.4(PFP-ALPHA);Solyc05g005700.4(ALDH2B7);Solyc05g009530.3(LTA2);Solyc05g014470.3(GAPC2);Solyc06g059740.4(ADH2);Solyc07g066600.3(PGK3);Solyc08g066100.3(PFK3);Solyc08g068190.3(ALDH2B7);Solyc08g077180.3(PKP3);Solyc08g078850.3(LDHA);Solyc09g009020.3(PG…
KO00590	Arachidonic acid metabolism	Metabolism	Lipid metabolism	3	-0.446721	-0.970287	0.471098	0.738077	Solyc07g014730.3(PLA2-ALPHA);Solyc12g056230.2(GPX8);Solyc12g056240.2(GPX8)
KO00360	Phenylalanine metabolism	Metabolism	Amino acid metabolism	8	0.348844	1.00065	0.473214	0.98815	Solyc03g097030.3(4CL3);Solyc03g120660.4(HPR2);Solyc04g009350.3(HPA);Solyc07g008360.2(4CL2);Solyc07g053720.3(TAT);Solyc07g054860.1(TDC1);Solyc08g016770.4(HDC);Solyc08g068640.4(HDC)
KO01212	Fatty acid metabolism	Metabolism	Global and overview maps	17	-0.178621	-0.947093	0.480392	0.761103	Solyc01g006430.3(FAD12);Solyc01g006450.4(MOD1);Solyc01g008330.4(POPTRDRAFT_831870);Solyc01g066620.4(MFP2);Solyc01g105060.3(fabZ);Solyc02g070790.3(KAS1);Solyc03g097390.3(FATB1);Solyc04g040130.1(FAD2);Solyc05g014560.3(CLKR27);Solyc05g017760.4(AAT1);Solyc08g068390.3(AIM1);Solyc08g082620.3(KAS1);Solyc10g078740.2(Os08g0327400);Solyc11g018580.2(LACS9);Solyc12g009260.3(KAS2);Solyc12g049030.1(FAD2);Solyc…
KO00261	Monobactam biosynthesis	Metabolism	Biosynthesis of other secondary metabolites	1	-0.77899	-1.02334	0.483235	0.748965	Solyc01g098380.4(DAPB1)
KO01100	Metabolic pathways	Metabolism	Global and overview maps	219	0.171825	1.00707	0.494	1	Solyc00g500051.1(rps2);Solyc01g006450.4(MOD1);Solyc01g008330.4(POPTRDRAFT_831870);Solyc01g008790.4(NPC2);Solyc01g010900.3(CYP704B1);Solyc01g066620.4(MFP2);Solyc01g074030.3(BGLU12);Solyc01g080900.4(KAO2);Solyc01g096410.4(PIP5K6);Solyc01g097710.1(--);Solyc01g097950.3(RCS3);Solyc01g098380.4(DAPB1);Solyc01g100360.4(LPD2);Solyc01g104950.4(Xyl2);Solyc01g105060.3(fabZ);Solyc01g105350.3(UGT85A24);Solyc01…
KO00511	Other glycan degradation	Metabolism	Glycan biosynthesis and metabolism	1	0.764666	1.01618	0.49497	1	Solyc02g083700.4(At5g66150)
KO04146	Peroxisome	Cellular Processes	Transport and catabolism	3	-0.436475	-0.918633	0.532164	0.75414	Solyc04g082460.4(CAT3);Solyc06g074390.3(FAR3);Solyc11g018580.2(LACS9)
KO00970	Aminoacyl-tRNA biosynthesis	Genetic Information Processing	Translation	1	0.71487	0.963421	0.534274	1	Solyc03g117330.4(At3g62120)
KO00860	Porphyrin and chlorophyll metabolism	Metabolism	Metabolism of cofactors and vitamins	1	0.710095	0.948575	0.559653	1	Solyc11g007000.2(COX15)
KO03013	RNA transport	Genetic Information Processing	Translation	1	-0.712142	-0.94203	0.592955	0.749162	Solyc01g104680.4(RAN2)
KO00902	Monoterpenoid biosynthesis	Metabolism	Metabolism of terpenoids and polyketides	2	0.532593	0.920211	0.599018	1	Solyc01g105880.4(TPS3);Solyc01g105890.3(TPS3)
KO04130	SNARE interactions in vesicular transport	Genetic Information Processing	Folding, sorting and degradation	1	-0.686221	-0.928254	0.599617	0.755531	Solyc07g054140.3(SYP31)
KO00562	Inositol phosphate metabolism	Metabolism	Carbohydrate metabolism	10	-0.222006	-0.875268	0.6	0.775047	Solyc01g008790.4(NPC2);Solyc01g096410.4(PIP5K6);Solyc03g019670.3(NPC6);Solyc03g098030.3(IP5P9);Solyc04g007650.4(FAB1A);Solyc04g080670.3(IPK1);Solyc06g007120.3(PLC4);Solyc06g072740.1(ITPK5);Solyc12g008650.2(MIOX4);Solyc12g088200.3(ITPK3)
KO00592	alpha-Linolenic acid metabolism	Metabolism	Lipid metabolism	5	0.372758	0.890792	0.600279	1	Solyc01g066620.4(MFP2);Solyc06g059740.4(ADH2);Solyc07g014730.3(PLA2-ALPHA);Solyc08g068390.3(AIM1);Solyc10g007960.1(AOS3)
KO00195	Photosynthesis	Metabolism	Energy metabolism	2	0.526698	0.915633	0.607573	1	Solyc00g500051.1(rps2);Solyc01g103920.3(AP1)
KO01040	Biosynthesis of unsaturated fatty acids	Metabolism	Lipid metabolism	5	0.355251	0.882343	0.623324	1	Solyc01g006430.3(FAD12);Solyc04g040130.1(FAD2);Solyc05g014560.3(CLKR27);Solyc12g049030.1(FAD2);Solyc12g100250.3(FAD2)
KO00260	Glycine, serine and threonine metabolism	Metabolism	Amino acid metabolism	6	0.332304	0.866497	0.628378	1	Solyc01g100360.4(LPD2);Solyc04g054310.3(AGT2);Solyc05g053810.3(SHM4);Solyc07g064280.3(TSB);Solyc12g096190.2(trpB2);Solyc12g098490.2(SHM4)
KO04626	Plant-pathogen interaction	Organismal Systems	Environmental adaptation	21	0.223214	0.863895	0.634385	1	Solyc01g095770.3(CNGC10);Solyc01g099620.3(RBOHB);Solyc01g102340.3(MYB61);Solyc02g067340.4(MYB94);Solyc02g076980.5.1(SAG12);Solyc02g082040.3(MYB86);Solyc02g087960.3(MYB306);Solyc02g088190.4(MYB106);Solyc02g090810.4(CML13);Solyc03g112390.3(MYB86);Solyc04g081910.4(CPK29);Solyc05g009270.4(CUT1);Solyc05g025680.3(RBOHE);Solyc06g036290.3(HSP83A);Solyc07g053240.3(MYB4);Solyc08g067410.2(KCS11);Solyc10g044…
KO00620	Pyruvate metabolism	Metabolism	Carbohydrate metabolism	16	0.241665	0.858674	0.641638	1	Solyc01g008330.4(POPTRDRAFT_831870);Solyc01g100360.4(LPD2);Solyc02g081400.3(DJ1D);Solyc03g007810.3(PKP2);Solyc03g115990.3(At3g47520);Solyc04g006970.4(PPC4);Solyc05g005700.4(ALDH2B7);Solyc05g009530.3(LTA2);Solyc05g017760.4(AAT1);Solyc05g050120.3(ME1);Solyc07g062530.3(PPC1);Solyc08g014130.3(IPMSA);Solyc08g068190.3(ALDH2B7);Solyc08g077180.3(PKP3);Solyc08g078850.3(LDHA);Solyc12g099360.2(AAE7)
KO00650	Butanoate metabolism	Metabolism	Carbohydrate metabolism	3	0.443253	0.878157	0.64526	1	Solyc05g017760.4(AAT1);Solyc08g014610.4(GABA-TP2);Solyc08g080170.3(HMGS)
KO00710	Carbon fixation in photosynthetic organisms	Metabolism	Energy metabolism	9	0.285087	0.847223	0.648172	1	Solyc03g115990.3(At3g47520);Solyc04g006970.4(PPC4);Solyc05g014470.3(GAPC2);Solyc05g050120.3(ME1);Solyc05g050970.4(TKL-1);Solyc07g062530.3(PPC1);Solyc07g066600.3(PGK3);Solyc09g009260.3(FBA6);Solyc10g083570.3(FBA1)
KO03420	Nucleotide excision repair	Genetic Information Processing	Replication and repair	1	-0.667803	-0.885526	0.664047	0.796956	Solyc11g067110.2(POL2A)
KO00909	Sesquiterpenoid and triterpenoid biosynthesis	Metabolism	Metabolism of terpenoids and polyketides	1	-0.665075	-0.8843	0.678643	0.778469	Solyc01g110290.3(SQS1)
KO03040	Spliceosome	Genetic Information Processing	Transcription	2	-0.466212	-0.808175	0.710594	0.876707	Solyc02g088790.3(RBG3);MSTRG.1640(snu13)
KO00280	Valine, leucine and isoleucine degradation	Metabolism	Amino acid metabolism	10	0.257757	0.802701	0.71195	1	Solyc01g100360.4(LPD2);Solyc01g108800.4(CHY1);Solyc04g054310.3(AGT2);Solyc04g077250.4(BCAT2);Solyc05g005700.4(ALDH2B7);Solyc05g017760.4(AAT1);Solyc05g056480.3(At5g09300);Solyc08g068190.3(ALDH2B7);Solyc08g080170.3(HMGS);Solyc09g065540.3(MCCA)
KO00040	Pentose and glucuronate interconversions	Metabolism	Carbohydrate metabolism	8	0.2817	0.800867	0.712687	1	Solyc02g093580.4(9612);Solyc03g123630.4(PMEU1);Solyc04g077030.3(XK2);Solyc05g014000.4(At1g67750);Solyc06g083580.4(At3g07010);Solyc07g017600.3(PME44);Solyc09g061890.3(At5g48900);Solyc12g096740.1(At2g43860)
KO00905	Brassinosteroid biosynthesis	Metabolism	Metabolism of terpenoids and polyketides	3	0.414618	0.82948	0.724299	1	Solyc02g085360.4(CYP90B1);Solyc03g122350.3(CYP75B2);Solyc10g086500.1(DET2)
KO00531	Glycosaminoglycan degradation	Metabolism	Glycan biosynthesis and metabolism	1	0.639836	0.848066	0.738046	1	Solyc10g085220.3(At5g34940)
KO00400	Phenylalanine, tyrosine and tryptophan biosynthesis	Metabolism	Amino acid metabolism	5	-0.292066	-0.784725	0.758491	0.895796	Solyc04g009350.3(HPA);Solyc06g051410.4(PAI1);Solyc07g053720.3(TAT);Solyc07g064280.3(TSB);Solyc12g096190.2(trpB2)
KO04070	Phosphatidylinositol signaling system	Environmental Information Processing	Signal transduction	7	0.279874	0.764944	0.760563	1	Solyc01g096410.4(PIP5K6);Solyc03g098030.3(IP5P9);Solyc04g007650.4(FAB1A);Solyc04g080670.3(IPK1);Solyc06g007120.3(PLC4);Solyc06g072740.1(ITPK5);Solyc12g088200.3(ITPK3)
KO00780	Biotin metabolism	Metabolism	Metabolism of cofactors and vitamins	7	-0.249315	-0.783832	0.764192	0.856462	Solyc01g006450.4(MOD1);Solyc01g105060.3(fabZ);Solyc02g070790.3(KAS1);Solyc05g014560.3(CLKR27);Solyc08g082620.3(KAS1);Solyc10g078740.2(Os08g0327400);Solyc12g009260.3(KAS2)
KO00630	Glyoxylate and dicarboxylate metabolism	Metabolism	Carbohydrate metabolism	7	0.265327	0.728342	0.777922	1	Solyc01g100360.4(LPD2);Solyc03g115990.3(At3g47520);Solyc04g082460.4(CAT3);Solyc05g017760.4(AAT1);Solyc05g053810.3(SHM4);Solyc12g098490.2(SHM4);Solyc12g099360.2(AAE7)
KO01200	Carbon metabolism	Metabolism	Global and overview maps	26	0.175951	0.729211	0.793254	1	Solyc01g008330.4(POPTRDRAFT_831870);Solyc01g097950.3(RCS3);Solyc01g100360.4(LPD2);Solyc01g108800.4(CHY1);Solyc02g085350.4(SDH1-1);Solyc03g007810.3(PKP2);Solyc03g115990.3(At3g47520);Solyc03g121070.3(HXK1);Solyc04g006970.4(PPC4);Solyc04g081400.3(HXK2);Solyc04g082460.4(CAT3);Solyc05g009530.3(LTA2);Solyc05g014470.3(GAPC2);Solyc05g017760.4(AAT1);Solyc05g050120.3(ME1);Solyc05g050970.4(TKL-1);Solyc05g05…
KO00250	Alanine, aspartate and glutamate metabolism	Metabolism	Amino acid metabolism	4	0.33233	0.756788	0.797753	1	Solyc02g085520.4(PURA);Solyc04g054310.3(AGT2);Solyc07g041280.4(NLP3);Solyc08g014610.4(GABA-TP2)
KO00790	Folate biosynthesis	Metabolism	Metabolism of cofactors and vitamins	1	-0.58322	-0.784384	0.829365	0.875478	Solyc11g071280.2(DAAT)
KO00061	Fatty acid biosynthesis	Metabolism	Lipid metabolism	10	-0.177763	-0.697382	0.845714	0.942288	Solyc01g006450.4(MOD1);Solyc01g008330.4(POPTRDRAFT_831870);Solyc01g105060.3(fabZ);Solyc02g070790.3(KAS1);Solyc03g097390.3(FATB1);Solyc05g014560.3(CLKR27);Solyc08g082620.3(KAS1);Solyc10g078740.2(Os08g0327400);Solyc11g018580.2(LACS9);Solyc12g009260.3(KAS2)
KO04712	Circadian rhythm - plant	Organismal Systems	Environmental adaptation	3	0.355874	0.711982	0.855183	1	Solyc04g074180.4(CRY1);Solyc08g061130.3(HY5);Solyc09g091510.3(CHS1B)
KO00920	Sulfur metabolism	Metabolism	Energy metabolism	2	0.410166	0.698785	0.86	1	Solyc01g097950.3(RCS3);Solyc02g092410.3(AKN)
KO00908	Zeatin biosynthesis	Metabolism	Metabolism of terpenoids and polyketides	12	0.202209	0.660071	0.860382	1	Solyc02g085880.3(CYP735A2);Solyc02g094860.3(CYP735A2);Solyc04g016190.1(ZOX1);Solyc05g053120.1(ZOX1);Solyc05g053400.3(ZOX1);Solyc07g043480.1(ZOX1);Solyc10g079870.3(CKX1);Solyc11g066670.1(ZOX1);Solyc12g008900.2(CKX3);Solyc12g009920.1(ZOG1);Solyc12g009930.3(ZOX1);Solyc12g009940.2(ZOX1)
KO01230	Biosynthesis of amino acids	Metabolism	Global and overview maps	25	0.154646	0.645356	0.87027	1	Solyc01g097950.3(RCS3);Solyc01g098380.4(DAPB1);Solyc01g109850.3(LYSA1);Solyc03g007810.3(PKP2);Solyc04g009350.3(HPA);Solyc04g077250.4(BCAT2);Solyc05g014470.3(GAPC2);Solyc05g050970.4(TKL-1);Solyc05g053540.3(DHAD);Solyc05g053810.3(SHM4);Solyc06g051410.4(PAI1);Solyc06g073280.3(DAP);Solyc07g053720.3(TAT);Solyc07g064280.3(TSB);Solyc07g066600.3(PGK3);Solyc08g014130.3(IPMSA);Solyc08g066100.3(PFK3);Solyc0…
KO00071	Fatty acid degradation	Metabolism	Lipid metabolism	8	0.226383	0.655755	0.881443	1	Solyc01g010900.3(CYP704B1);Solyc01g066620.4(MFP2);Solyc05g005700.4(ALDH2B7);Solyc05g017760.4(AAT1);Solyc06g059740.4(ADH2);Solyc08g068190.3(ALDH2B7);Solyc08g068390.3(AIM1);Solyc11g018580.2(LACS9)
KO00460	Cyanoamino acid metabolism	Metabolism	Metabolism of other amino acids	5	-0.247606	-0.663445	0.882562	0.940921	Solyc01g074030.3(BGLU12);Solyc03g119080.4(BGLU44);Solyc05g053810.3(SHM4);Solyc07g063880.4(BGLU25);Solyc12g098490.2(SHM4)
KO00600	Sphingolipid metabolism	Metabolism	Lipid metabolism	1	-0.568213	-0.758158	0.88391	0.875398	Solyc03g019790.3(AGAL2)
KO00770	Pantothenate and CoA biosynthesis	Metabolism	Metabolism of cofactors and vitamins	3	0.334143	0.666576	0.886191	1	Solyc04g077250.4(BCAT2);Solyc05g053540.3(DHAD);Solyc12g043020.2(DHAD)
KO00130	Ubiquinone and other terpenoid-quinone biosynthesis	Metabolism	Metabolism of cofactors and vitamins	4	-0.260424	-0.637789	0.907591	0.939928	Solyc03g097030.3(4CL3);Solyc03g120660.4(HPR2);Solyc07g008360.2(4CL2);Solyc07g053720.3(TAT)
KO00960	Tropane, piperidine and pyridine alkaloid biosynthesis	Metabolism	Biosynthesis of other secondary metabolites	4	0.283658	0.638484	0.910557	0.995112	Solyc03g120660.4(HPR2);Solyc04g009350.3(HPA);Solyc07g053720.3(TAT);Solyc10g086620.2(At5g06060)
KO00670	One carbon pool by folate	Metabolism	Metabolism of cofactors and vitamins	2	0.385533	0.654633	0.915825	1	Solyc05g053810.3(SHM4);Solyc12g098490.2(SHM4)
KO03015	mRNA surveillance pathway	Genetic Information Processing	Translation	1	0.540246	0.721841	0.917671	1	Solyc10g005980.1(--)
KO00290	Valine, leucine and isoleucine biosynthesis	Metabolism	Amino acid metabolism	4	0.251924	0.57329	0.958763	1	Solyc04g077250.4(BCAT2);Solyc05g053540.3(DHAD);Solyc08g014130.3(IPMSA);Solyc12g043020.2(DHAD)
KO00480	Glutathione metabolism	Metabolism	Metabolism of other amino acids	10	0.175264	0.547611	0.958937	1	Solyc03g098300.1(ODC);Solyc05g006750.3(GSTU17);Solyc07g056450.3(PARC);Solyc09g007150.3(GSTL3);Solyc09g007270.3(APX2);Solyc09g011520.3(PRP1);Solyc09g011630.3(PRP1);Solyc09g063150.3(HSP26-A);Solyc12g056230.2(GPX8);Solyc12g056240.2(GPX8)
KO01210	2-Oxocarboxylic acid metabolism	Metabolism	Global and overview maps	4	0.251924	0.571462	0.961373	1	Solyc04g077250.4(BCAT2);Solyc05g053540.3(DHAD);Solyc08g014130.3(IPMSA);Solyc12g043020.2(DHAD)
KO00564	Glycerophospholipid metabolism	Metabolism	Lipid metabolism	10	0.174693	0.540699	0.96264	0.988731	Solyc01g008790.4(NPC2);Solyc01g009870.3(GDPD3);Solyc02g086370.4(LPP2);Solyc02g094400.4(GDPD1);Solyc03g019670.3(NPC6);Solyc04g016330.3(Os01g0939600);Solyc05g008580.3(PSS1);Solyc05g053030.1(GPAT5);Solyc06g068950.4(PEAMT);Solyc07g014730.3(PLA2-ALPHA)
KO00910	Nitrogen metabolism	Metabolism	Energy metabolism	1	-0.5191	-0.692951	0.975048	0.928338	Solyc11g069640.2(ACA7)
KO03018	RNA degradation	Genetic Information Processing	Folding, sorting and degradation	4	0.235817	0.527849	0.984985	0.978108	Solyc02g086600.3(PNP2);Solyc08g066100.3(PFK3);Solyc09g009020.3(PGH1);Solyc10g080130.3(rrp43)

## Sheet: A-E0-vs-A-E7.downs.kegg.Gsea
id	name	KEGG_A_class	KEGG_B_class	SIZE	ES	NES	NOM p-val	FDR q-val	Genes
KO00052	Galactose metabolism	Metabolism	Carbohydrate metabolism	9	-0.601756	-1.78808	0.00486027	0.229636	Solyc01g079300.4(STS1);Solyc02g062590.3(GOLS2);Solyc02g084980.3(GOLS2);Solyc03g121680.3(CWINV1);Solyc07g045160.3(PFK3);Solyc09g010080.3(INV1);Solyc10g083300.2(INV1);Solyc10g085640.1(INV1);Solyc10g085650.2(INV1)
KO00053	Ascorbate and aldarate metabolism	Metabolism	Carbohydrate metabolism	12	-0.544111	-1.81959	0.00702576	0.355165	Solyc01g005510.3(Bp10);Solyc01g008830.2(AAO);Solyc01g056310.3(Bp10);Solyc02g083630.3(APX3);Solyc02g086970.4(ALDH2B4);Solyc03g114150.3(ALDH2B4);Solyc03g115380.3(UGD5);Solyc05g055710.3(Bp10);Solyc06g069550.1(UGD5);Solyc10g005400.3(MIOX1);Solyc11g006570.3(MIOX1);Solyc11g008860.3(Bp10)
KO00760	Nicotinate and nicotinamide metabolism	Metabolism	Metabolism of cofactors and vitamins	4	-0.740586	-1.64838	0.0170697	0.484118	Solyc01g068630.3(--);Solyc05g008180.3(QPT);Solyc06g062750.3(surE);Solyc09g010940.4(--)
KO00190	Oxidative phosphorylation	Metabolism	Energy metabolism	11	0.385382	1.62269	0.0301205	0.659523	Solyc00g500062.1(ndhK);Solyc00g500184.1(NAD7);Solyc00g500260.1(MT-CYB);Solyc06g063330.3(CVA69.24);Solyc06g065990.1(ATPG);Solyc07g005033.1(AHA8);Solyc07g005037.1(AHA8);Solyc07g017780.4(PMA4);Solyc08g083370.4(PPA1);Solyc12g010360.2(AHA9);MSTRG.9637(--)
KO00591	Linoleic acid metabolism	Metabolism	Lipid metabolism	8	-0.549943	-1.6081	0.0330368	0.485701	Solyc01g006555.1(LOX2.1);Solyc01g099150.5.1(LOX1.5);Solyc01g099160.4(LOX1.5);Solyc02g080330.4(CYP77A3);Solyc03g122340.3(LOX3.1);Solyc08g014000.3(LOX1.1);Solyc09g055900.4(LOX1.6);MSTRG.2085(LOX1.5)
KO00350	Tyrosine metabolism	Metabolism	Amino acid metabolism	12	-0.453575	-1.49103	0.0627219	0.840334	Solyc02g078650.4(AS1);Solyc03g005160.4(AO1);Solyc04g064710.3(ADH1);Solyc05g041200.4(HPD);Solyc07g054280.1(TDC1);Solyc08g014330.3(maoII);Solyc08g074630.2(co-2);Solyc08g074650.4(PPO);Solyc08g074683.1(co-2);Solyc09g075930.2(AO1);Solyc09g075940.3(AO1);Solyc10g085350.2(--)
KO00910	Nitrogen metabolism	Metabolism	Energy metabolism	7	-0.53579	-1.47277	0.0659062	0.780191	Solyc01g080280.3(GLN2);Solyc02g067750.4(BCA1);Solyc02g086820.3(BCA1);Solyc03g083440.4(GLT1);Solyc04g014510.3(GLN1-1);Solyc05g005490.4(BCA2);Solyc06g033860.2(GDHA)
KO03010	Ribosome	Genetic Information Processing	Translation	2	-0.777468	-1.33795	0.0889621	0.881472	Solyc06g076870.4(RPP0A);Solyc09g091520.2(RPP0A)
KO03430	Mismatch repair	Genetic Information Processing	Replication and repair	3	0.667068	1.45048	0.0903955	0.941973	Solyc01g110640.2(MLH3);Solyc02g005070.3(--);MSTRG.2032(--)
KO04626	Plant-pathogen interaction	Organismal Systems	Environmental adaptation	77	-0.266614	-1.36611	0.0907258	0.843547	Solyc01g006840.3(CPK11);Solyc01g010910.2(MYB106);Solyc01g073985.1(RPM1);Solyc01g086810.2(RPM1);Solyc01g094360.3(MYB17);Solyc01g095100.4(WRKY22);Solyc01g098410.4(LYK3);Solyc01g108190.3(CML30);Solyc01g111500.3(MYB308);Solyc02g063140.4(CUT1);Solyc02g063350.1(CML18);Solyc02g065000.1(CML37);Solyc02g067760.4(MYB305);Solyc02g072470.4(XA21);Solyc02g079280.3(MYB102);Solyc02g085870.3(CUT1);Solyc02g086690.3…
KO00565	Ether lipid metabolism	Metabolism	Lipid metabolism	5	0.503467	1.4066	0.0948905	0.780657	Solyc02g061850.4(PLDDELTA);Solyc03g116620.3(PLD1);Solyc03g121470.4(PLDALPHA4);Solyc09g020190.3(NPC1);Solyc12g011170.3(PLD1)
KO00950	Isoquinoline alkaloid biosynthesis	Metabolism	Biosynthesis of other secondary metabolites	9	-0.467951	-1.42393	0.0952381	0.883701	Solyc02g078650.4(AS1);Solyc03g005160.4(AO1);Solyc07g054280.1(TDC1);Solyc08g014330.3(maoII);Solyc08g074630.2(co-2);Solyc08g074650.4(PPO);Solyc08g074683.1(co-2);Solyc09g075930.2(AO1);Solyc09g075940.3(AO1)
KO00020	Citrate cycle (TCA cycle)	Metabolism	Carbohydrate metabolism	2	-0.762048	-1.33571	0.0965058	0.817656	Solyc05g024160.3(Os08g0536000);Solyc12g088160.3(PCKA)
KO03410	Base excision repair	Genetic Information Processing	Replication and repair	4	-0.62387	-1.39759	0.101597	0.899909	Solyc02g082120.3(guaA);Solyc04g005260.3(--);Solyc05g010800.3(tag);Solyc10g005210.4(guaA)
KO04070	Phosphatidylinositol signaling system	Environmental Information Processing	Signal transduction	11	0.331018	1.35029	0.119048	0.602723	Solyc02g082750.4(SAC6);Solyc03g118000.1(IPK2b);Solyc06g069740.1(--);Solyc06g082000.4(PLC2);Solyc07g054830.4(DGK5);Solyc08g005130.1(ITPK1);Solyc09g005690.3(IP5P8);Solyc09g083330.3(CDS1);Solyc10g086310.1(RABC2A);Solyc12g005380.3(DGK5);MSTRG.4490(SAC6)
KO00073	Cutin, suberine and wax biosynthesis	Metabolism	Lipid metabolism	11	-0.419697	-1.36902	0.127509	0.924763	Solyc01g005400.3(PXG4);Solyc01g088430.4(CER1);Solyc01g104200.4(FAR1);Solyc03g051960.4(FAR2);Solyc03g065250.4(CER1);Solyc04g007960.4(PXG5);Solyc06g074410.4(FAR4);Solyc09g009580.4(FAR2);Solyc09g057603.1(CYP94A2);Solyc11g065770.1(CYP94A2);MSTRG.1470(CER1)
KO00650	Butanoate metabolism	Metabolism	Carbohydrate metabolism	3	0.682133	1.39367	0.12766	0.622976	Solyc03g098240.3(GAD);Solyc04g025530.3(GAD4);Solyc11g065070.2(HMGCL)
KO00564	Glycerophospholipid metabolism	Metabolism	Lipid metabolism	10	0.354771	1.34065	0.13587	0.527094	Solyc02g061850.4(PLDDELTA);Solyc03g116620.3(PLD1);Solyc03g121470.4(PLDALPHA4);Solyc07g054830.4(DGK5);Solyc08g076470.4(ATS1);Solyc09g020190.3(NPC1);Solyc09g083330.3(CDS1);Solyc10g038170.1(DAD1);Solyc12g005380.3(DGK5);Solyc12g011170.3(PLD1)
KO00195	Photosynthesis	Metabolism	Energy metabolism	26	0.190534	1.26587	0.136364	0.617667	Solyc00g500024.1(psbB);Solyc00g500027.1(petB);Solyc00g500054.1(psbC);Solyc00g500056.1(psaB);Solyc00g500057.1(psaA);Solyc00g500071.1(psbB);Solyc00g500130.1(psbA);Solyc00g500136.1(psbC);Solyc00g500138.1(psaB);Solyc00g500200.1(psbA);Solyc00g500206.1(psbC);Solyc00g500208.1(psaB);Solyc00g500209.1(psaA);Solyc00g500296.1(psbA);Solyc00g500329.1(psbA);Solyc05g007780.3(PNSL2);Solyc06g065990.1(ATPG);Solyc07…
KO00010	Glycolysis / Gluconeogenesis	Metabolism	Carbohydrate metabolism	12	-0.389144	-1.29521	0.163006	0.876587	Solyc01g098950.3(GAPC);Solyc01g110360.3(FBA2);Solyc02g062340.3(FBA2);Solyc02g086970.4(ALDH2B4);Solyc03g114150.3(ALDH2B4);Solyc04g018055.1(GAPC2);Solyc04g064710.3(ADH1);Solyc05g024160.3(Os08g0536000);Solyc07g045160.3(PFK3);Solyc07g065900.3(FBA5);Solyc10g054870.3(TIM);Solyc12g088160.3(PCKA)
KO00908	Zeatin biosynthesis	Metabolism	Metabolism of terpenoids and polyketides	9	-0.435124	-1.29639	0.165597	0.938722	Solyc01g080150.3(IPT5);Solyc04g016230.4(ZOX1);Solyc04g080820.2(CKX5);Solyc08g061930.4(CKX7);Solyc09g064910.1(IPT3);Solyc10g079320.3(ZOX1);Solyc10g079930.1(ZOX1);Solyc10g079980.1(ZOX1);Solyc10g083860.3(UGT73C5)
KO03420	Nucleotide excision repair	Genetic Information Processing	Replication and repair	1	0.915387	1.21315	0.167355	0.539945	Solyc02g005070.3(--)
KO03030	DNA replication	Genetic Information Processing	Replication and repair	1	0.915387	1.21582	0.172065	0.58294	Solyc02g005070.3(--)
KO03440	Homologous recombination	Genetic Information Processing	Replication and repair	4	0.537673	1.2793	0.175182	0.651527	Solyc01g060460.2(CLSY3);Solyc01g068320.3(CLSY3);Solyc02g005070.3(--);Solyc04g054440.3(CLSY3)
KO04120	Ubiquitin mediated proteolysis	Genetic Information Processing	Folding, sorting and degradation	11	0.305694	1.23969	0.185185	0.569625	Solyc01g067120.4(CUL1);Solyc01g067360.3(MIEL1);Solyc01g111640.3(SKP1A);Solyc02g083570.3(UBC10);Solyc07g066080.3(UBC28);Solyc09g005147.1(UPL5);Solyc09g008430.4(RZPF34);Solyc10g080570.2(SINAT2);Solyc11g011980.3(COP1);Solyc12g013820.3(UBC25);Solyc12g056490.1(FZR2)
KO00380	Tryptophan metabolism	Metabolism	Amino acid metabolism	8	-0.436904	-1.26722	0.192308	0.946613	Solyc02g080330.4(CYP77A3);Solyc02g082760.3(CAT2);Solyc02g086970.4(ALDH2B4);Solyc03g112460.3(TAR2);Solyc03g114150.3(ALDH2B4);Solyc07g054280.1(TDC1);Solyc09g064160.3(YUC5);Solyc12g094620.3(CAT1)
KO00640	Propanoate metabolism	Metabolism	Carbohydrate metabolism	4	-0.538742	-1.23639	0.197497	1	Solyc01g094090.4(CHY1);Solyc01g094340.3(CAC3);Solyc06g059840.4(At1g21400);Solyc06g059850.2(At1g21400)
KO00531	Glycosaminoglycan degradation	Metabolism	Glycan biosynthesis and metabolism	3	0.589937	1.26244	0.198198	0.559835	Solyc05g012540.4(At5g61250);Solyc06g069580.3(At5g61250);Solyc07g007550.3(At5g34940)
KO00750	Vitamin B6 metabolism	Metabolism	Metabolism of cofactors and vitamins	1	0.904246	1.20982	0.207921	0.505379	Solyc06g062540.3(At1g17710)
KO04075	Plant hormone signal transduction	Environmental Information Processing	Signal transduction	55	-0.249539	-1.21928	0.215943	1	Solyc01g006650.2(EIL3);Solyc01g009170.4(EIN3);Solyc01g091030.3(SAUR36);Solyc01g096340.3(SAUR32);Solyc01g096810.3(EIN3);Solyc01g098390.3(GID1C);Solyc01g098400.3(AHP1);Solyc01g108080.4(ABF4);Solyc01g110580.2(SAUR50);Solyc01g110590.4(SAUR50);Solyc01g110610.4(SAUR50);Solyc01g110940.3(SAUR20);Solyc01g111310.3(LAX5);Solyc02g062230.1(SAUR50);Solyc02g064830.4(GH3.1);Solyc02g084005.1(SAUR50);Solyc03g12106…
KO04016	MAPK signaling pathway - plant	Environmental Information Processing	Signal transduction	34	-0.276296	-1.20426	0.231088	1	Solyc01g006650.2(EIL3);Solyc01g009170.4(EIN3);Solyc01g095100.4(WRKY22);Solyc01g096810.3(EIN3);Solyc02g072470.4(XA21);Solyc02g082760.3(CAT2);Solyc02g082920.4(CHI3);Solyc02g082930.3(CHI17);Solyc03g007050.3(ERL1);Solyc03g007410.4(SPCH);Solyc03g097920.1(MKK9);Solyc04g012160.4(SAPK2);Solyc04g014530.1(ERF1B);Solyc04g014883.1(XA21);Solyc06g069740.1(--);Solyc07g040990.4(PP2C06);Solyc07g051860.1(MAPKKK18)…
KO00630	Glyoxylate and dicarboxylate metabolism	Metabolism	Carbohydrate metabolism	20	-0.311041	-1.20084	0.237102	1	Solyc00g500063.1(rbcL);Solyc01g080280.3(GLN2);Solyc02g063150.3(RBCS-1);Solyc02g082760.3(CAT2);Solyc02g085940.4(RBCS-3B);Solyc02g085950.4(RBCS-3B);Solyc02g091560.3(SHM1);Solyc03g034220.3(RBCS-2A);Solyc03g111130.1(MLS);Solyc03g122140.3(GLO4);Solyc04g014510.3(GLN1-1);Solyc05g013380.3(GGAT2);Solyc06g035960.3(AAE3);Solyc06g060770.3(PURU1);Solyc07g056540.3(GLO1);Solyc08g007040.3(GDCSH);Solyc12g044260.2…
KO00520	Amino sugar and nucleotide sugar metabolism	Metabolism	Carbohydrate metabolism	20	-0.316254	-1.19859	0.246681	0.970171	Solyc02g061770.4(CHI14);Solyc02g065740.3(UPTG);Solyc02g082920.4(CHI3);Solyc02g082930.3(CHI17);Solyc02g089170.4(UPTG1);Solyc03g070390.3(UPTG1);Solyc03g115380.3(UGD5);Solyc06g053380.3(EP3);Solyc06g069550.1(UGD5);Solyc07g005100.4(ChiC);Solyc08g079440.1(GAE5);Solyc10g017620.3(At5g51830);Solyc10g018260.1(GAE3);Solyc10g047030.3(Xyl2);Solyc10g055780.1(CHN50);Solyc10g055800.2(CHTB3);Solyc10g055810.2(CHI9…
KO00430	Taurine and hypotaurine metabolism	Metabolism	Metabolism of other amino acids	2	0.681928	1.20325	0.246883	0.484298	Solyc03g098240.3(GAD);Solyc04g025530.3(GAD4)
KO00250	Alanine, aspartate and glutamate metabolism	Metabolism	Amino acid metabolism	11	-0.367353	-1.15664	0.288599	1	Solyc01g080280.3(GLN2);Solyc03g083440.4(GLT1);Solyc03g098240.3(GAD);Solyc04g014510.3(GLN1-1);Solyc04g025530.3(GAD4);Solyc05g013380.3(GGAT2);Solyc06g007180.3(AS);Solyc06g033860.2(GDHA);Solyc06g064880.3(NLP3);Solyc10g076250.2(At3g08860);Solyc12g099930.2(AGT1)
KO00905	Brassinosteroid biosynthesis	Metabolism	Metabolism of terpenoids and polyketides	6	-0.433953	-1.14541	0.292428	1	Solyc02g065750.3(CYP85A3);Solyc02g089160.3(CYP85A1);Solyc02g093540.4(CYP724B1);Solyc03g122360.3(CYP75B2);Solyc05g011970.3(CYP734A1);Solyc07g056160.4(CYP724B1)
KO00710	Carbon fixation in photosynthetic organisms	Metabolism	Energy metabolism	16	-0.311547	-1.13033	0.308824	1	Solyc00g500063.1(rbcL);Solyc01g098950.3(GAPC);Solyc01g110360.3(FBA2);Solyc02g062340.3(FBA2);Solyc02g063150.3(RBCS-1);Solyc02g085940.4(RBCS-3B);Solyc02g085950.4(RBCS-3B);Solyc03g034220.3(RBCS-2A);Solyc03g120990.3(MODA);Solyc04g018055.1(GAPC2);Solyc05g013380.3(GGAT2);Solyc07g065900.3(FBA5);Solyc08g076220.3(At1g32060);Solyc10g007290.4(PPC);Solyc10g054870.3(TIM);Solyc12g088160.3(PCKA)
KO04712	Circadian rhythm - plant	Organismal Systems	Environmental adaptation	2	0.647892	1.12659	0.320988	0.619788	Solyc10g005080.3(LHY);Solyc11g011980.3(COP1)
KO00062	Fatty acid elongation	Metabolism	Lipid metabolism	9	-0.36046	-1.09977	0.335351	1	Solyc02g063140.4(CUT1);Solyc02g085870.3(CUT1);Solyc06g053870.4(KCS20);Solyc06g053900.4(KCS11);Solyc09g065800.4(KCS20);Solyc09g083050.3(KCS20);Solyc10g009240.3(KCS1);Solyc11g072990.1(KCS3);Solyc12g096780.2(At3g45770)
KO00901	Indole alkaloid biosynthesis	Metabolism	Biosynthesis of other secondary metabolites	5	-0.451996	-1.09901	0.349462	1	Solyc01g099010.3(AAE);Solyc01g099020.3(AAE);Solyc03g006250.2(At1g28590);Solyc07g054280.1(TDC1);Solyc10g008710.3(At1g28610)
KO00270	Cysteine and methionine metabolism	Metabolism	Amino acid metabolism	12	-0.335881	-1.09053	0.364368	1	Solyc01g067040.2(--);Solyc01g097930.3(RCS3);Solyc02g081190.4(ACO);Solyc02g082850.3(SAT4);Solyc03g007240.3(SPMS);Solyc07g026650.3(ACO1);Solyc07g049530.3(ACO1);Solyc09g082460.3(HMT3);Solyc10g006040.1(SAT3);Solyc10g076250.2(At3g08860);Solyc12g005940.2(ACO2);Solyc12g088220.2(BCAT2)
KO00620	Pyruvate metabolism	Metabolism	Carbohydrate metabolism	9	-0.353727	-1.05939	0.384058	1	Solyc01g094340.3(CAC3);Solyc02g086970.4(ALDH2B4);Solyc03g111130.1(MLS);Solyc03g114150.3(ALDH2B4);Solyc03g120990.3(MODA);Solyc05g024160.3(Os08g0536000);Solyc10g007290.4(PPC);Solyc12g088160.3(PCKA);MSTRG.6811(MLS)
KO00330	Arginine and proline metabolism	Metabolism	Amino acid metabolism	7	-0.384122	-1.0556	0.394575	1	Solyc01g087590.3(PAO1);Solyc01g091170.3(ARGAH1);Solyc02g086970.4(ALDH2B4);Solyc03g007240.3(SPMS);Solyc03g114150.3(ALDH2B4);Solyc05g018880.1(PAO5);Solyc07g039310.1(PAO5)
KO00260	Glycine, serine and threonine metabolism	Metabolism	Amino acid metabolism	12	-0.321711	-1.05682	0.394645	1	Solyc02g091560.3(SHM1);Solyc03g005160.4(AO1);Solyc05g013380.3(GGAT2);Solyc08g007040.3(GDCSH);Solyc08g014330.3(maoII);Solyc09g075930.2(AO1);Solyc09g075940.3(AO1);Solyc10g005320.3(TSB);Solyc10g076250.2(At3g08860);Solyc10g083540.3(OMR1);Solyc12g044260.2(HPPR);Solyc12g099930.2(AGT1)
KO00965	Betalain biosynthesis	Metabolism	Biosynthesis of other secondary metabolites	2	-0.618976	-1.0582	0.398649	1	Solyc01g090180.4(DODA);Solyc07g054280.1(TDC1)
KO00400	Phenylalanine, tyrosine and tryptophan biosynthesis	Metabolism	Amino acid metabolism	3	-0.518924	-1.04594	0.401504	1	Solyc02g088460.4(CM1);Solyc10g005320.3(TSB);Solyc11g066890.1(ADT6)
KO01110	Biosynthesis of secondary metabolites	Metabolism	Global and overview maps	191	-0.181859	-1.04071	0.409	1	Solyc01g006300.3(PER53);Solyc01g006555.1(LOX2.1);Solyc01g080150.3(IPT5);Solyc01g081160.4(BGLU11);Solyc01g088430.4(CER1);Solyc01g091170.3(ARGAH1);Solyc01g094260.4(MNR1);Solyc01g094270.3(MNR1);Solyc01g094340.3(CAC3);Solyc01g095760.3(UGT94E5);Solyc01g097930.3(RCS3);Solyc01g098950.3(GAPC);Solyc01g099010.3(AAE);Solyc01g099020.3(AAE);Solyc01g105850.3(TPS3);Solyc01g106390.3(HEMA1);Solyc01g107590.3(CAD14…
KO00510	N-Glycan biosynthesis	Metabolism	Glycan biosynthesis and metabolism	1	0.792231	1.04097	0.430928	0.778047	Solyc06g063260.4(MNS1)
KO00051	Fructose and mannose metabolism	Metabolism	Carbohydrate metabolism	8	-0.360627	-1.03625	0.443456	1	Solyc01g110360.3(FBA2);Solyc02g062340.3(FBA2);Solyc07g045160.3(PFK3);Solyc07g065900.3(FBA5);Solyc10g017620.3(At5g51830);Solyc10g054870.3(TIM);Solyc10g074920.2(MAN6);Solyc11g042850.2(At4g10260)
KO00740	Riboflavin metabolism	Metabolism	Metabolism of cofactors and vitamins	2	0.578313	1.00397	0.449749	0.735558	Solyc03g098010.3(PAP17);Solyc06g072420.3(PAP17)
KO00072	Synthesis and degradation of ketone bodies	Metabolism	Lipid metabolism	1	0.792833	1.0379	0.451613	0.740109	Solyc11g065070.2(HMGCL)
KO01210	2-Oxocarboxylic acid metabolism	Metabolism	Global and overview maps	2	0.573494	1.00572	0.45288	0.772161	Solyc05g013380.3(GGAT2);Solyc12g088220.2(BCAT2)
KO00970	Aminoacyl-tRNA biosynthesis	Genetic Information Processing	Translation	2	0.580422	0.995541	0.453608	0.717859	Solyc02g069140.3(At1g09620);Solyc09g057950.3(SYNC2)
KO00904	Diterpenoid biosynthesis	Metabolism	Metabolism of terpenoids and polyketides	6	-0.385666	-1.00169	0.466408	1	Solyc04g083160.2(KO);Solyc06g066820.4(LE);Solyc07g056670.3(GA2OX1);Solyc08g005710.3(CPS2);Solyc09g059240.3(CYP82C4);Solyc10g005360.4(GA2OX8)
KO00860	Porphyrin and chlorophyll metabolism	Metabolism	Metabolism of cofactors and vitamins	6	-0.381182	-0.991619	0.466667	1	Solyc01g106390.3(HEMA1);Solyc08g080090.3(SGR);Solyc09g065620.3(CLH2);Solyc10g077040.2(CRD1);Solyc12g005300.2(CLH2);Solyc12g056480.2(SGR)
KO00100	Steroid biosynthesis	Metabolism	Lipid metabolism	2	0.565663	0.978823	0.474531	0.717169	Solyc10g054130.3(SQS1);Solyc10g055680.1(SMT2)
KO00280	Valine, leucine and isoleucine degradation	Metabolism	Amino acid metabolism	10	-0.318637	-0.986527	0.488513	1	Solyc01g094090.4(CHY1);Solyc02g086970.4(ALDH2B4);Solyc03g114150.3(ALDH2B4);Solyc06g059840.4(At1g21400);Solyc06g059850.2(At1g21400);Solyc06g073560.4(2MBCD);Solyc09g061840.4(PED1);Solyc10g076250.2(At3g08860);Solyc11g065070.2(HMGCL);Solyc12g088220.2(BCAT2)
KO04144	Endocytosis	Cellular Processes	Transport and catabolism	15	-0.275791	-0.983425	0.503348	1	Solyc01g110510.3(EPSIN1);Solyc02g061850.4(PLDDELTA);Solyc02g085830.4(--);Solyc02g092970.3(ARF2-A);Solyc03g116620.3(PLD1);Solyc03g117620.4(HSPA6);Solyc03g120120.3(--);Solyc03g121470.4(PLDALPHA4);Solyc04g051680.4(RABG3A);Solyc08g043140.4(AGD11);Solyc09g005147.1(UPL5);Solyc10g006110.3(EHD1);Solyc10g086310.1(RABC2A);Solyc12g010700.2(--);Solyc12g011170.3(PLD1)
KO00592	alpha-Linolenic acid metabolism	Metabolism	Lipid metabolism	13	-0.281938	-0.961735	0.503497	1	Solyc01g006555.1(LOX2.1);Solyc01g109150.4(AOS3);Solyc02g087110.3(DOX1);Solyc03g122340.3(LOX3.1);Solyc04g064710.3(ADH1);Solyc04g080660.4(JMT);Solyc08g078400.3(ACX1);Solyc09g055900.4(LOX1.6);Solyc09g061840.4(PED1);Solyc10g038170.1(DAD1);Solyc10g085200.2(ACX4);Solyc10g086220.2(OPR1);Solyc12g094520.2(4CLL5)
KO01230	Biosynthesis of amino acids	Metabolism	Global and overview maps	22	-0.244624	-0.968438	0.518797	1	Solyc01g080280.3(GLN2);Solyc01g091170.3(ARGAH1);Solyc01g097930.3(RCS3);Solyc01g098950.3(GAPC);Solyc01g110360.3(FBA2);Solyc02g062340.3(FBA2);Solyc02g082850.3(SAT4);Solyc02g088460.4(CM1);Solyc02g091560.3(SHM1);Solyc03g083440.4(GLT1);Solyc04g014510.3(GLN1-1);Solyc04g018055.1(GAPC2);Solyc05g013380.3(GGAT2);Solyc06g061040.4(PRS2);Solyc07g045160.3(PFK3);Solyc07g065900.3(FBA5);Solyc10g005320.3(TSB);Soly…
KO01100	Metabolic pathways	Metabolism	Global and overview maps	309	-0.166009	-0.992433	0.532	1	Solyc00g500024.1(psbB);Solyc00g500027.1(petB);Solyc00g500054.1(psbC);Solyc00g500056.1(psaB);Solyc00g500057.1(psaA);Solyc00g500062.1(ndhK);Solyc00g500063.1(rbcL);Solyc00g500071.1(psbB);Solyc00g500130.1(psbA);Solyc00g500136.1(psbC);Solyc00g500138.1(psaB);Solyc00g500184.1(NAD7);Solyc00g500200.1(psbA);Solyc00g500206.1(psbC);Solyc00g500208.1(psaB);Solyc00g500209.1(psaA);Solyc00g500260.1(MT-CYB);Solyc0…
KO00900	Terpenoid backbone biosynthesis	Metabolism	Metabolism of terpenoids and polyketides	2	-0.545271	-0.955478	0.537438	1	Solyc06g076920.3(At5g58770);Solyc10g085140.2(At5g58770)
KO00240	Pyrimidine metabolism	Metabolism	Nucleotide metabolism	4	-0.415103	-0.930952	0.538567	1	Solyc01g080210.3(RNR2A);Solyc06g062750.3(surE);Solyc08g077300.3(UMK3);Solyc09g092400.2(RROP1)
KO03013	RNA transport	Genetic Information Processing	Translation	9	-0.315591	-0.943156	0.539506	1	Solyc01g095410.3(EIF1AX);Solyc01g105000.3(NAKR2);Solyc02g093330.4(NUP98B);Solyc03g120900.3(SEC13B);Solyc04g072043.1(PAB5);Solyc06g062800.4(Os02g0146600);Solyc07g040750.2(Os02g0146600);Solyc07g064620.2(TIF);Solyc11g069700.2(REFA1)
KO01040	Biosynthesis of unsaturated fatty acids	Metabolism	Lipid metabolism	6	-0.338776	-0.881758	0.579501	1	Solyc06g054670.2(S-ACP-DES6);Solyc06g059710.3(S-ACP-DES6);Solyc06g059720.3(S-ACP-DES6);Solyc08g078400.3(ACX1);Solyc09g061840.4(PED1);Solyc10g085200.2(ACX4)
KO00460	Cyanoamino acid metabolism	Metabolism	Metabolism of other amino acids	6	-0.339634	-0.890878	0.59633	1	Solyc01g081160.4(BGLU11);Solyc02g091560.3(SHM1);Solyc06g073750.4(BACOVA_02659);Solyc06g073760.3(BACOVA_02659);Solyc07g063390.3(BGLU18);Solyc11g071650.3(BACOVA_02659)
KO00220	Arginine biosynthesis	Metabolism	Amino acid metabolism	5	-0.359373	-0.877787	0.608219	1	Solyc01g080280.3(GLN2);Solyc01g091170.3(ARGAH1);Solyc04g014510.3(GLN1-1);Solyc05g013380.3(GGAT2);Solyc06g033860.2(GDHA)
KO04141	Protein processing in endoplasmic reticulum	Genetic Information Processing	Folding, sorting and degradation	14	-0.248764	-0.866704	0.620137	1	Solyc01g067120.4(CUL1);Solyc01g099660.4(MED37F);Solyc01g111640.3(SKP1A);Solyc02g083570.3(UBC10);Solyc03g116990.1(At2g45070);Solyc03g117620.4(HSPA6);Solyc03g120900.3(SEC13B);Solyc05g050810.4(DNAJ1);Solyc05g050820.3(DJA6);Solyc06g063260.4(MNS1);Solyc07g066080.3(UBC28);Solyc10g086680.1(HSP18.1);Solyc12g010670.1(RMA1H1);Solyc12g013800.3(RMA3)
KO00909	Sesquiterpenoid and triterpenoid biosynthesis	Metabolism	Metabolism of terpenoids and polyketides	8	-0.298527	-0.869927	0.624531	1	Solyc02g079890.2(TPS7);Solyc05g026600.3(TPS13);Solyc06g059930.4(SSTLE1);Solyc07g042630.4(OSCBPW);Solyc07g051940.4(VIT_19s0014g04930);Solyc10g054130.3(SQS1);Solyc12g006505.1(TTS1);Solyc12g006530.2(TTS1)
KO03008	Ribosome biogenesis in eukaryotes	Genetic Information Processing	Translation	4	-0.383535	-0.870989	0.625879	1	Solyc05g055880.4(NOP5-2);Solyc06g075310.4(AAK6);Solyc09g018760.2(At2g26970);Solyc09g018780.4(At2g26970)
KO01200	Carbon metabolism	Metabolism	Global and overview maps	36	-0.199722	-0.890556	0.627451	1	Solyc00g500063.1(rbcL);Solyc01g094090.4(CHY1);Solyc01g094340.3(CAC3);Solyc01g097930.3(RCS3);Solyc01g098950.3(GAPC);Solyc01g110360.3(FBA2);Solyc02g062340.3(FBA2);Solyc02g063150.3(RBCS-1);Solyc02g082760.3(CAT2);Solyc02g082850.3(SAT4);Solyc02g085940.4(RBCS-3B);Solyc02g085950.4(RBCS-3B);Solyc02g091560.3(SHM1);Solyc03g034220.3(RBCS-2A);Solyc03g111130.1(MLS);Solyc03g120990.3(MODA);Solyc03g122140.3(GLO4…
KO00790	Folate biosynthesis	Metabolism	Metabolism of cofactors and vitamins	2	0.501807	0.87525	0.635897	0.89183	Solyc06g083230.3(GCH1);Solyc12g042370.3(CBR1)
KO00600	Sphingolipid metabolism	Metabolism	Lipid metabolism	3	0.395601	0.834375	0.642254	0.93455	Solyc03g006630.3(SPHK1);Solyc03g114600.4(Asc-1);Solyc11g042460.2(GBA2)
KO04145	Phagosome	Cellular Processes	Transport and catabolism	7	-0.316978	-0.876596	0.646983	1	Solyc01g088780.3(ARAC9);Solyc03g025860.3(SEC22);Solyc03g116990.1(At2g45070);Solyc04g051680.4(RABG3A);Solyc06g063330.3(CVA69.24);Solyc06g072760.4(SYP21);Solyc12g007210.2(ARAC7)
KO00920	Sulfur metabolism	Metabolism	Energy metabolism	5	-0.343255	-0.849043	0.655267	1	Solyc01g097930.3(RCS3);Solyc02g079270.4(Os12g0183300);Solyc02g082850.3(SAT4);Solyc09g082860.3(APS1);Solyc10g006040.1(SAT3)
KO00261	Monobactam biosynthesis	Metabolism	Biosynthesis of other secondary metabolites	1	-0.663957	-0.887208	0.656863	1	Solyc09g082860.3(APS1)
KO00450	Selenocompound metabolism	Metabolism	Metabolism of other amino acids	1	-0.663957	-0.881874	0.677866	1	Solyc09g082860.3(APS1)
KO00500	Starch and sucrose metabolism	Metabolism	Carbohydrate metabolism	18	-0.223026	-0.841503	0.678022	0.983067	Solyc01g081160.4(BGLU11);Solyc02g081300.3(SUS7);Solyc03g121680.3(CWINV1);Solyc04g064900.1(GLU2);Solyc04g072920.4(TPPJ);Solyc04g078930.4(AMY1.1);Solyc05g052530.3(At2g44550);Solyc06g073750.4(BACOVA_02659);Solyc06g073760.3(BACOVA_02659);Solyc07g063390.3(BGLU18);Solyc09g010080.3(INV1);Solyc10g017620.3(At5g51830);Solyc10g083300.2(INV1);Solyc10g085640.1(INV1);Solyc10g085650.2(INV1);Solyc11g042850.2(At4…
KO00562	Inositol phosphate metabolism	Metabolism	Carbohydrate metabolism	11	-0.257325	-0.825673	0.682635	0.979201	Solyc02g082750.4(SAC6);Solyc03g118000.1(IPK2b);Solyc06g082000.4(PLC2);Solyc08g005130.1(ITPK1);Solyc09g005690.3(IP5P8);Solyc09g020190.3(NPC1);Solyc10g005400.3(MIOX1);Solyc10g054870.3(TIM);Solyc10g086310.1(RABC2A);Solyc11g006570.3(MIOX1);MSTRG.4490(SAC6)
KO03018	RNA degradation	Genetic Information Processing	Folding, sorting and degradation	2	-0.50221	-0.866	0.693312	1	Solyc04g072043.1(PAB5);Solyc07g045160.3(PFK3)
KO03060	Protein export	Genetic Information Processing	Folding, sorting and degradation	2	-0.497376	-0.849319	0.70202	1	Solyc01g099660.4(MED37F);Solyc03g116990.1(At2g45070)
KO00480	Glutathione metabolism	Metabolism	Metabolism of other amino acids	14	-0.23188	-0.809634	0.702641	0.94409	Solyc01g080210.3(RNR2A);Solyc01g099590.4(GSTU7);Solyc02g081340.3(GSTF11);Solyc02g083630.3(APX3);Solyc03g007240.3(SPMS);Solyc05g006730.4(GSTU17);Solyc05g006740.4(GSTU17);Solyc09g011540.2(PRP1);Solyc09g011550.3(PRP1);Solyc09g011640.5.1(PRP1);Solyc09g011650.4(GSTU8);Solyc10g084400.2(GSTL3);Solyc12g010020.3(LAPA1);Solyc12g010030.3(LAPA1)
KO00061	Fatty acid biosynthesis	Metabolism	Lipid metabolism	6	-0.31931	-0.818429	0.703557	0.944907	Solyc01g094340.3(CAC3);Solyc06g054670.2(S-ACP-DES6);Solyc06g059710.3(S-ACP-DES6);Solyc06g059720.3(S-ACP-DES6);Solyc09g075770.3(LACS6);Solyc12g009040.3(LACS8)
KO00040	Pentose and glucuronate interconversions	Metabolism	Carbohydrate metabolism	24	-0.193165	-0.784186	0.72766	0.954636	Solyc01g057220.3(PME13);Solyc01g066360.3(PME21);Solyc01g066420.3(PPE1);Solyc01g067420.4(PME30);Solyc01g068120.4(PME5);Solyc01g091050.4(PECS-2.1);Solyc01g099960.4(PME32);Solyc02g067450.4(LAT56);Solyc02g075620.4(PME53);Solyc02g080220.3(PME18);Solyc02g087670.3(LAT59);Solyc03g058890.4(LAT59);Solyc03g058910.3(LAT56);Solyc03g115380.3(UGD5);Solyc05g005040.4(At1g48100);Solyc06g034360.2(PME33);Solyc06g069…
KO00960	Tropane, piperidine and pyridine alkaloid biosynthesis	Metabolism	Biosynthesis of other secondary metabolites	7	-0.289815	-0.791984	0.728535	0.957006	Solyc03g005160.4(AO1);Solyc04g007400.4(TR2);Solyc06g083470.4(At5g06060);Solyc08g014330.3(maoII);Solyc09g075930.2(AO1);Solyc09g075940.3(AO1);Solyc10g081560.3(TR1)
KO00340	Histidine metabolism	Metabolism	Amino acid metabolism	2	-0.47741	-0.826974	0.731466	0.993575	Solyc02g086970.4(ALDH2B4);Solyc03g114150.3(ALDH2B4)
KO00940	Phenylpropanoid biosynthesis	Metabolism	Biosynthesis of other secondary metabolites	41	-0.179469	-0.825328	0.737384	0.963737	Solyc01g006300.3(PER53);Solyc01g081160.4(BGLU11);Solyc01g107590.3(CAD14);Solyc01g107910.4(CCOAOMT6);Solyc02g030480.4(CAD6);Solyc02g070110.1(At5g44440);Solyc02g081770.2(BEAT);Solyc02g084570.4(CYP84A1);Solyc02g093270.4(CCOAOMT);Solyc03g006810.3(PER66);Solyc03g033710.3(PER72);Solyc03g080180.4(COMT);Solyc03g116910.3(CCR1);Solyc03g117600.3(HST);Solyc03g117870.3(4CL1);Solyc04g063210.3(At4g26220);Solyc0…
KO00310	Lysine degradation	Metabolism	Amino acid metabolism	2	-0.47741	-0.819119	0.7443	0.958803	Solyc02g086970.4(ALDH2B4);Solyc03g114150.3(ALDH2B4)
KO00196	Photosynthesis - antenna proteins	Metabolism	Energy metabolism	15	-0.21651	-0.773058	0.744318	0.943416	Solyc01g105050.3(CAP10B);Solyc02g070940.1(CAB1B);Solyc02g070950.1(CAB1B);Solyc02g070970.1(CAB1B);Solyc02g070980.1(CAB1B);Solyc02g070990.1(CAB1B);Solyc02g071010.1(CAB1B);Solyc02g071030.2(CAB1B);Solyc03g115900.4(LHCA4);Solyc05g056050.3(CAB6A);Solyc07g047850.3(CAB4);Solyc08g067320.3(CAB3A);Solyc08g067330.1(CAB16);Solyc12g009200.2(LHCA6);Solyc12g011450.2(CAB13)
KO00941	Flavonoid biosynthesis	Metabolism	Biosynthesis of other secondary metabolites	13	-0.226589	-0.777962	0.744875	0.949904	Solyc01g107910.4(CCOAOMT6);Solyc02g081770.2(BEAT);Solyc02g085020.4(DFRA);Solyc02g093270.4(CCOAOMT);Solyc03g117600.3(HST);Solyc04g063210.3(At4g26220);Solyc05g047530.3(CYP73A14);Solyc07g006670.1(ACT);Solyc08g080040.4(ANT17);Solyc10g050160.2(CCOAOMT5);Solyc11g071470.1(AHT1);Solyc11g071480.1(AHT1);Solyc12g010980.3(SALAT)
KO00410	beta-Alanine metabolism	Metabolism	Metabolism of other amino acids	13	-0.221743	-0.761993	0.752273	0.946556	Solyc01g087590.3(PAO1);Solyc01g094090.4(CHY1);Solyc02g086970.4(ALDH2B4);Solyc03g005160.4(AO1);Solyc03g007240.3(SPMS);Solyc03g098240.3(GAD);Solyc03g114150.3(ALDH2B4);Solyc04g025530.3(GAD4);Solyc05g018880.1(PAO5);Solyc07g039310.1(PAO5);Solyc08g014330.3(maoII);Solyc09g075930.2(AO1);Solyc09g075940.3(AO1)
KO04130	SNARE interactions in vesicular transport	Genetic Information Processing	Folding, sorting and degradation	2	0.456928	0.797775	0.758186	0.963082	Solyc03g025860.3(SEC22);Solyc06g072760.4(SYP21)
KO00232	Caffeine metabolism	Metabolism	Biosynthesis of other secondary metabolites	1	-0.628726	-0.841569	0.767442	1	Solyc02g080330.4(CYP77A3)
KO00945	Stilbenoid, diarylheptanoid and gingerol biosynthesis	Metabolism	Biosynthesis of other secondary metabolites	11	-0.233762	-0.750559	0.781137	0.935529	Solyc01g107910.4(CCOAOMT6);Solyc02g081770.2(BEAT);Solyc02g093270.4(CCOAOMT);Solyc03g117600.3(HST);Solyc04g063210.3(At4g26220);Solyc05g047530.3(CYP73A14);Solyc07g006670.1(ACT);Solyc10g050160.2(CCOAOMT5);Solyc11g071470.1(AHT1);Solyc11g071480.1(AHT1);Solyc12g010980.3(SALAT)
KO00360	Phenylalanine metabolism	Metabolism	Amino acid metabolism	20	-0.197375	-0.759024	0.782511	0.937341	Solyc01g107910.4(CCOAOMT6);Solyc02g093270.4(CCOAOMT);Solyc03g005160.4(AO1);Solyc03g044120.1(TYDC1);Solyc03g117870.3(4CL1);Solyc04g063210.3(At4g26220);Solyc05g041200.4(HPD);Solyc05g047530.3(CYP73A14);Solyc06g068650.4(4CL2);Solyc07g054280.1(TDC1);Solyc08g006740.3(HDC);Solyc08g006750.4(HDC);Solyc08g014330.3(maoII);Solyc08g066260.3(HDC);Solyc08g068665.1(HDC);Solyc09g075930.2(AO1);Solyc09g075940.3(AO1…
KO00130	Ubiquinone and other terpenoid-quinone biosynthesis	Metabolism	Metabolism of cofactors and vitamins	6	-0.281	-0.726496	0.806924	0.92934	Solyc01g109420.3(At4g36750);Solyc03g117870.3(4CL1);Solyc05g041200.4(HPD);Solyc05g047530.3(CYP73A14);Solyc06g068650.4(4CL2);Solyc08g041850.4(HGGT)
KO00966	Glucosinolate biosynthesis	Metabolism	Biosynthesis of other secondary metabolites	1	0.573321	0.772107	0.814313	0.970174	Solyc12g088220.2(BCAT2)
KO03015	mRNA surveillance pathway	Genetic Information Processing	Translation	5	-0.29333	-0.710952	0.827211	0.936021	Solyc03g118980.2(SUP35);Solyc04g072043.1(PAB5);Solyc06g071560.3(PP2AB2);Solyc07g041000.4(CFIS1);Solyc12g006920.2(B'KAPPA)
KO00290	Valine, leucine and isoleucine biosynthesis	Metabolism	Amino acid metabolism	2	-0.426807	-0.740684	0.831126	0.923246	Solyc10g083540.3(OMR1);Solyc12g088220.2(BCAT2)
KO03040	Spliceosome	Genetic Information Processing	Transcription	3	0.334438	0.712887	0.84273	0.958541	Solyc01g099810.3(SR30);Solyc03g117620.4(HSPA6);Solyc12g017700.2(ESP3)
KO00561	Glycerolipid metabolism	Metabolism	Lipid metabolism	8	-0.242607	-0.689637	0.844501	0.949356	Solyc02g069930.1(CSE);Solyc02g086970.4(ALDH2B4);Solyc03g098020.4(Rv0183);Solyc03g114150.3(ALDH2B4);Solyc07g054830.4(DGK5);Solyc08g076470.4(ATS1);Solyc12g005380.3(DGK5);Solyc12g098850.2(DGAT3)
KO04146	Peroxisome	Cellular Processes	Transport and catabolism	15	-0.187475	-0.676446	0.849035	0.926933	Solyc01g104200.4(FAR1);Solyc02g082760.3(CAT2);Solyc03g051960.4(FAR2);Solyc03g122140.3(GLO4);Solyc06g074410.4(FAR4);Solyc07g056540.3(GLO1);Solyc08g078400.3(ACX1);Solyc09g009580.4(FAR2);Solyc09g061840.4(PED1);Solyc09g075770.3(LACS6);Solyc10g085200.2(ACX4);Solyc11g065070.2(HMGCL);Solyc12g009040.3(LACS8);Solyc12g094620.3(CAT1);Solyc12g099930.2(AGT1)
KO00071	Fatty acid degradation	Metabolism	Lipid metabolism	9	0.199031	0.719039	0.849462	0.98483	Solyc02g086970.4(ALDH2B4);Solyc03g114150.3(ALDH2B4);Solyc04g064710.3(ADH1);Solyc05g010720.4(ECI1);Solyc08g078400.3(ACX1);Solyc09g061840.4(PED1);Solyc09g075770.3(LACS6);Solyc10g085200.2(ACX4);Solyc12g009040.3(LACS8)
KO03050	Proteasome	Genetic Information Processing	Folding, sorting and degradation	1	-0.562481	-0.749441	0.855649	0.924276	MSTRG.3453(21D7)
KO00670	One carbon pool by folate	Metabolism	Metabolism of cofactors and vitamins	2	0.41506	0.710846	0.860294	0.928007	Solyc02g091560.3(SHM1);Solyc06g060770.3(PURU1)
KO00770	Pantothenate and CoA biosynthesis	Metabolism	Metabolism of cofactors and vitamins	1	0.573321	0.766664	0.864971	0.943134	Solyc12g088220.2(BCAT2)
KO00030	Pentose phosphate pathway	Metabolism	Carbohydrate metabolism	5	-0.279549	-0.680419	0.886427	0.934779	Solyc01g110360.3(FBA2);Solyc02g062340.3(FBA2);Solyc06g061040.4(PRS2);Solyc07g045160.3(PFK3);Solyc07g065900.3(FBA5)
KO01212	Fatty acid metabolism	Metabolism	Global and overview maps	10	0.150664	0.601321	0.948052	0.964486	Solyc01g094340.3(CAC3);Solyc06g054670.2(S-ACP-DES6);Solyc06g059710.3(S-ACP-DES6);Solyc06g059720.3(S-ACP-DES6);Solyc08g078400.3(ACX1);Solyc09g061840.4(PED1);Solyc09g075770.3(LACS6);Solyc10g085200.2(ACX4);Solyc12g009040.3(LACS8);Solyc12g096780.2(At3g45770)
KO00230	Purine metabolism	Metabolism	Nucleotide metabolism	6	-0.220819	-0.57997	0.95288	0.990287	Solyc01g080210.3(RNR2A);Solyc06g061040.4(PRS2);Solyc06g062750.3(surE);Solyc06g075310.4(AAK6);Solyc09g082860.3(APS1);Solyc09g092400.2(RROP1)
KO00906	Carotenoid biosynthesis	Metabolism	Metabolism of terpenoids and polyketides	11	-0.165304	-0.530844	0.96	0.989257	Solyc02g081330.4(PSY1);Solyc03g007960.3(CA1);Solyc06g036260.3(CA2);Solyc06g074240.3(NSY);Solyc07g056570.1(NCED3);Solyc08g005610.3(CYP707A1);Solyc08g075320.4(CYP707A1);Solyc11g071600.2(AAO1);Solyc11g071610.2(AAO3);Solyc12g056710.3(Os04g0179200);Solyc12g098710.2(Z-ISO)
KO00511	Other glycan degradation	Metabolism	Glycan biosynthesis and metabolism	1	-0.514604	-0.683735	0.965587	0.943379	Solyc11g042460.2(GBA2)
KO00902	Monoterpenoid biosynthesis	Metabolism	Metabolism of terpenoids and polyketides	4	-0.254089	-0.564088	0.965847	0.986593	Solyc01g094260.4(MNR1);Solyc01g094270.3(MNR1);Solyc01g105850.3(TPS3);Solyc10g005410.4(TPS4)
KO02010	ABC transporters	Environmental Information Processing	Membrane transport	3	-0.23953	-0.486836	0.99239	0.989266	Solyc02g071350.3(ABCB9);Solyc03g005860.4(ABCB11);Solyc07g065320.4(ABCC3)
KO00590	Arachidonic acid metabolism	Metabolism	Lipid metabolism	1	0.501656	0.668247	0.99802	0.949267	Solyc12g042370.3(CBR1)
