# Supplementary material for: SlTPL1 Silencing Induces Facultative Parthenocarpy in Tomato
Source: Front Plant Sci. 2021 May 20;12:672232. doi: 10.3389/fpls.2021.672232 (PMC8174789; doi:10.3389/fpls.2021.672232)
Supplement: Supplementary Figure 1 — Phenotyping of SlTPL1-RNAi tomato plants. Characterization of TSS content, Hue angle, fruit development, and ethylene production in SlTPL1-RNAi plants. [file Data_Sheet_1.zip › supplementary Table S7. GSEA analysis of specificly expressed genes in SlTPL1RNAi.xls]

## Sheet: A-E0-vs-A-E7.specific.ups.Gsea
id	name	KEGG_A_class	KEGG_B_class	SIZE	ES	NES	NOM p-val	FDR q-val	Genes
KO04075	Plant hormone signal transduction	Environmental Information Processing	Signal transduction	14	0.528084	1.85057	0.00239521	0.154842	Solyc01g107730.3(CYCD3-3);Solyc01g110570.3(SAUR50);Solyc02g092980.3(CYCD3-2);Solyc03g093080.3(XTH23);Solyc03g093110.3(XTH23);Solyc03g120380.3(AUX22);Solyc03g120500.4(IAA27);Solyc03g123550.1(SAUR71);Solyc06g008590.3(IAA16);Solyc06g066020.3(IAA29);Solyc06g084070.3(AUX22D);Solyc07g043580.4(PIL13);Solyc08g082630.3(ARF9);Solyc09g090910.3(IAA13)
KO00051	Fructose and mannose metabolism	Metabolism	Carbohydrate metabolism	9	0.597546	1.84568	0.0113924	0.0802932	Solyc02g084210.1(GMD1);Solyc03g006860.3(At5g51830);Solyc03g096730.3(CYT1);Solyc03g121070.3(HXK1);Solyc04g081400.3(HXK2);Solyc04g082880.4(PFP-ALPHA);Solyc08g066100.3(PFK3);Solyc09g009260.3(FBA6);Solyc10g083570.3(FBA1)
KO00520	Amino sugar and nucleotide sugar metabolism	Metabolism	Carbohydrate metabolism	21	0.397721	1.62142	0.0359551	0.360726	Solyc01g104950.4(Xyl2);Solyc01g109790.3(AGPS1);Solyc02g068530.4(GLCNAC1PUT2);Solyc02g084210.1(GMD1);Solyc02g091680.4(BXL6);Solyc03g006860.3(At5g51830);Solyc03g006870.3(PGMP);Solyc03g096730.3(CYT1);Solyc03g116230.4(CHN48);Solyc03g121070.3(HXK1);Solyc04g011400.3(UXS5);Solyc04g081400.3(HXK2);Solyc07g056140.3(AGPS1);Solyc08g015670.4(APS2);Solyc08g080140.4(NRS/ER);Solyc09g061633.1(--);Solyc09g061637.1…
KO03020	RNA polymerase	Genetic Information Processing	Transcription	3	-0.765683	-1.67398	0.0371429	0.841545	Solyc01g097710.1(--);Solyc06g048440.3(--);Solyc10g007800.3(PDF1)
KO00330	Arginine and proline metabolism	Metabolism	Amino acid metabolism	4	0.690674	1.52528	0.0402985	0.548138	Solyc02g089620.3(POX2);Solyc02g089630.3(POX2);Solyc03g098300.1(ODC);Solyc06g054490.3(P4H4)
KO00750	Vitamin B6 metabolism	Metabolism	Metabolism of cofactors and vitamins	2	-0.835023	-1.45507	0.0659631	0.724597	Solyc03g113780.3(PPOX1);Solyc07g021710.3(At4g29530)
KO03440	Homologous recombination	Genetic Information Processing	Replication and repair	4	-0.615882	-1.52699	0.0696202	1	Solyc01g100280.4(RECQL1);Solyc06g008210.4(BARD1);Solyc07g017540.4(RAD51);MSTRG.15430(BRCA1)
KO00380	Tryptophan metabolism	Metabolism	Amino acid metabolism	4	0.617729	1.40053	0.0830904	0.926124	Solyc04g082460.4(CAT3);Solyc05g017760.4(AAT1);Solyc06g083700.4(YUC5);Solyc08g068160.2(YUC6)
KO00510	N-Glycan biosynthesis	Metabolism	Glycan biosynthesis and metabolism	1	-0.960405	-1.27608	0.0874752	0.815448	Solyc02g080180.1(OST3B)
KO00300	Lysine biosynthesis	Metabolism	Amino acid metabolism	3	-0.702029	-1.48236	0.100592	0.847405	Solyc01g098380.4(DAPB1);Solyc01g109850.3(LYSA1);Solyc06g073280.3(DAP)
KO00945	Stilbenoid, diarylheptanoid and gingerol biosynthesis	Metabolism	Biosynthesis of other secondary metabolites	2	0.758525	1.34947	0.10678	0.753635	Solyc06g074710.1(ACT-2);Solyc08g075210.2(ASAT3)
KO04144	Endocytosis	Cellular Processes	Transport and catabolism	5	0.561949	1.37689	0.119942	0.876509	Solyc01g096410.4(PIP5K6);Solyc01g103120.3(DRP2A);Solyc01g103130.2(DRP2A);Solyc02g067010.3(GN);Solyc11g012020.2(EHD1)
KO00020	Citrate cycle (TCA cycle)	Metabolism	Carbohydrate metabolism	5	-0.490758	-1.36469	0.128617	0.730685	Solyc01g100360.4(LPD2);Solyc02g085350.4(SDH1-1);Solyc03g115990.3(At3g47520);Solyc05g009530.3(LTA2);Solyc12g099260.2(ACLB-2)
KO00760	Nicotinate and nicotinamide metabolism	Metabolism	Metabolism of cofactors and vitamins	2	-0.784332	-1.3822	0.132468	0.808489	Solyc02g093290.3(NAPRT2);Solyc06g076300.3(--)
KO00940	Phenylpropanoid biosynthesis	Metabolism	Biosynthesis of other secondary metabolites	14	0.391634	1.36733	0.134259	0.787632	Solyc01g074030.3(BGLU12);Solyc02g080530.3(PER42);Solyc02g090450.3(PER10);Solyc02g090470.4(PER10);Solyc03g078440.3(CAD9);Solyc03g097030.3(4CL3);Solyc03g119080.4(BGLU44);Solyc04g064690.4(PER43);Solyc06g074710.1(ACT-2);Solyc08g075210.2(ASAT3);Solyc10g078890.2(pod);Solyc10g084200.2(PER44);Solyc11g010120.2(PER17);Solyc11g011330.2(10HGO)
KO00941	Flavonoid biosynthesis	Metabolism	Biosynthesis of other secondary metabolites	4	0.562215	1.28314	0.166181	0.973518	Solyc06g074710.1(ACT-2);Solyc08g075210.2(ASAT3);Solyc09g091510.3(CHS1B);Solyc11g013110.2(FL)
KO01040	Biosynthesis of unsaturated fatty acids	Metabolism	Lipid metabolism	3	0.631688	1.26007	0.167674	0.894956	Solyc05g014560.3(CLKR27);Solyc12g049030.1(FAD2);Solyc12g100250.3(FAD2)
KO00360	Phenylalanine metabolism	Metabolism	Amino acid metabolism	4	-0.512465	-1.27237	0.172414	0.750855	Solyc03g097030.3(4CL3);Solyc03g120660.4(HPR2);Solyc04g009350.3(HPA);Solyc08g068640.4(HDC)
KO04016	MAPK signaling pathway - plant	Environmental Information Processing	Signal transduction	3	0.617159	1.26825	0.174129	0.94852	Solyc01g099620.3(RBOHB);Solyc03g116230.4(CHN48);Solyc04g082460.4(CAT3)
KO03010	Ribosome	Genetic Information Processing	Translation	3	-0.611624	-1.29515	0.175439	0.933872	Solyc02g082500.1(mrpl19);Solyc09g083370.3(RPS15);Solyc12g099110.2(RPS1)
KO00062	Fatty acid elongation	Metabolism	Lipid metabolism	1	0.898711	1.2091	0.176245	0.964604	Solyc05g009270.4(CUT1)
KO00561	Glycerolipid metabolism	Metabolism	Lipid metabolism	4	-0.527239	-1.28417	0.189542	0.873962	Solyc02g086370.4(LPP2);Solyc03g019790.3(AGAL2);Solyc05g053030.1(GPAT5);Solyc09g075140.3(CSE)
KO00052	Galactose metabolism	Metabolism	Carbohydrate metabolism	9	0.416512	1.25528	0.217391	0.840969	Solyc02g069670.4(Os06g0675700);Solyc02g087800.3(GALM);Solyc03g006870.3(PGMP);Solyc03g019790.3(AGAL2);Solyc03g121070.3(HXK1);Solyc04g081400.3(HXK2);Solyc07g007930.3(RFS6);Solyc08g066100.3(PFK3);Solyc08g079080.5(INVA)
KO00190	Oxidative phosphorylation	Metabolism	Energy metabolism	8	-0.334523	-1.19989	0.23166	0.890702	Solyc02g085350.4(SDH1-1);Solyc02g091130.3(ATPB);Solyc04g081090.3(VHA-c2);Solyc06g075810.3(At5g47890);Solyc08g008210.3(VATE);Solyc11g007000.2(COX15);Solyc12g009840.2(AVP1);Solyc12g055760.2(At1g51650)
KO03008	Ribosome biogenesis in eukaryotes	Genetic Information Processing	Translation	2	-0.685714	-1.21809	0.243902	0.898862	Solyc01g104680.4(RAN2);Solyc04g072270.1(MDN1)
KO00030	Pentose phosphate pathway	Metabolism	Carbohydrate metabolism	6	0.455134	1.19261	0.259259	0.966883	Solyc03g006870.3(PGMP);Solyc04g082880.4(PFP-ALPHA);Solyc05g050970.4(TKL-1);Solyc08g066100.3(PFK3);Solyc09g009260.3(FBA6);Solyc10g083570.3(FBA1)
KO04120	Ubiquitin mediated proteolysis	Genetic Information Processing	Folding, sorting and degradation	3	-0.551661	-1.18133	0.260606	0.888765	Solyc01g099290.3(--);Solyc03g007470.4(UBC9);Solyc08g005420.3(CDC20-1)
KO00072	Synthesis and degradation of ketone bodies	Metabolism	Lipid metabolism	2	0.663594	1.14318	0.269036	1	Solyc05g017760.4(AAT1);Solyc08g080170.3(HMGS)
KO00340	Histidine metabolism	Metabolism	Amino acid metabolism	2	-0.666359	-1.16202	0.277228	0.896778	Solyc04g009350.3(HPA);Solyc04g071140.3(SDC)
KO00603	Glycosphingolipid biosynthesis - globo and isoglobo series	Metabolism	Glycan biosynthesis and metabolism	3	-0.526753	-1.1346	0.28739	0.934087	Solyc02g078590.1(A4galt);Solyc03g019790.3(AGAL2);Solyc09g014390.1(A4galt)
KO03030	DNA replication	Genetic Information Processing	Replication and repair	2	-0.636866	-1.12729	0.297436	0.899466	Solyc02g069070.3(--);Solyc11g067110.2(POL2A)
KO00450	Selenocompound metabolism	Metabolism	Metabolism of other amino acids	1	-0.85267	-1.12716	0.308911	0.846651	Solyc04g016010.4(Os07g0657900)
KO04145	Phagosome	Cellular Processes	Transport and catabolism	9	-0.297774	-1.10486	0.313725	0.780711	Solyc03g025730.3(TUBB1);Solyc04g007650.4(FAB1A);Solyc04g077020.3(TUBA);Solyc04g081090.3(VHA-c2);Solyc06g076640.3(TUBB8);Solyc08g008210.3(VATE);Solyc10g080940.3(TUBB1);Solyc10g085020.3(TUBB2);Solyc10g086760.2(TUBB2)
KO00073	Cutin, suberine and wax biosynthesis	Metabolism	Lipid metabolism	4	-0.455217	-1.10572	0.317726	0.819348	Solyc01g010900.3(CYP704B1);Solyc06g074390.3(FAR3);Solyc07g006890.1(CYP94A1);Solyc09g066150.2(CYP94A1)
KO00240	Pyrimidine metabolism	Metabolism	Nucleotide metabolism	10	-0.276178	-1.09762	0.317949	0.764169	Solyc01g097710.1(--);Solyc02g086600.3(PNP2);Solyc06g048440.3(--);Solyc06g083130.4(Dctpp1);Solyc07g048010.4(ZEU1);Solyc09g097930.4(Dctpp1);Solyc10g005880.3(UKL3);Solyc10g007800.3(PDF1);Solyc11g067110.2(POL2A);Solyc12g098545.1(RROP1)
KO03410	Base excision repair	Genetic Information Processing	Replication and repair	2	-0.636866	-1.12008	0.326316	0.82115	Solyc08g074730.2(PARP2);Solyc11g067110.2(POL2A)
KO00400	Phenylalanine, tyrosine and tryptophan biosynthesis	Metabolism	Amino acid metabolism	4	-0.433554	-1.08923	0.35474	0.750093	Solyc04g009350.3(HPA);Solyc06g051410.4(PAI1);Solyc07g064280.3(TSB);Solyc12g096190.2(trpB2)
KO00053	Ascorbate and aldarate metabolism	Metabolism	Carbohydrate metabolism	2	-0.595392	-1.05211	0.358852	0.810723	Solyc01g106450.3(LGALDH);Solyc12g008650.2(MIOX4)
KO01100	Metabolic pathways	Metabolism	Global and overview maps	177	0.176176	1.07246	0.37	1	Solyc01g006450.4(MOD1);Solyc01g008330.4(POPTRDRAFT_831870);Solyc01g008790.4(NPC2);Solyc01g010900.3(CYP704B1);Solyc01g074030.3(BGLU12);Solyc01g080900.4(KAO2);Solyc01g096410.4(PIP5K6);Solyc01g097710.1(--);Solyc01g097950.3(RCS3);Solyc01g098380.4(DAPB1);Solyc01g100360.4(LPD2);Solyc01g104950.4(Xyl2);Solyc01g105060.3(fabZ);Solyc01g105350.3(UGT85A24);Solyc01g105880.4(TPS3);Solyc01g105890.3(TPS3);Solyc01…
KO00010	Glycolysis / Gluconeogenesis	Metabolism	Carbohydrate metabolism	18	0.285111	1.08191	0.376	1	Solyc01g100360.4(LPD2);Solyc02g087800.3(GALM);Solyc03g006870.3(PGMP);Solyc03g007810.3(PKP2);Solyc03g121070.3(HXK1);Solyc04g081400.3(HXK2);Solyc04g082880.4(PFP-ALPHA);Solyc05g009530.3(LTA2);Solyc05g014470.3(GAPC2);Solyc06g059740.4(ADH2);Solyc07g066600.3(PGK3);Solyc08g066100.3(PFK3);Solyc08g077180.3(PKP3);Solyc08g078850.3(LDHA);Solyc09g009020.3(PGH1);Solyc09g009260.3(FBA6);Solyc10g076510.2(PDC1);So…
KO00350	Tyrosine metabolism	Metabolism	Amino acid metabolism	3	0.525238	1.04062	0.378165	1	Solyc03g120660.4(HPR2);Solyc04g009350.3(HPA);Solyc06g059740.4(ADH2)
KO01110	Biosynthesis of secondary metabolites	Metabolism	Global and overview maps	119	0.183153	1.06168	0.382382	1	Solyc01g008330.4(POPTRDRAFT_831870);Solyc01g008790.4(NPC2);Solyc01g074030.3(BGLU12);Solyc01g080900.4(KAO2);Solyc01g097950.3(RCS3);Solyc01g098380.4(DAPB1);Solyc01g099050.3(AAE);Solyc01g100360.4(LPD2);Solyc01g105350.3(UGT85A24);Solyc01g105880.4(TPS3);Solyc01g105890.3(TPS3);Solyc01g106450.3(LGALDH);Solyc01g109790.3(AGPS1);Solyc01g109850.3(LYSA1);Solyc01g110290.3(SQS1);Solyc01g111830.3(SMT2);Solyc02g…
KO00511	Other glycan degradation	Metabolism	Glycan biosynthesis and metabolism	1	0.820442	1.08074	0.386037	1	Solyc02g083700.4(At5g66150)
KO00904	Diterpenoid biosynthesis	Metabolism	Metabolism of terpenoids and polyketides	7	0.381112	1.07617	0.391123	1	Solyc01g080900.4(KAO2);Solyc03g006880.3(GA20OX1);Solyc05g053340.4(GA2OX2);Solyc06g035530.3(GA20OX1);Solyc06g084240.2(GA1);Solyc07g061720.3(GA2OX1);Solyc11g072310.2(GA20OX1)
KO00970	Aminoacyl-tRNA biosynthesis	Genetic Information Processing	Translation	1	0.774401	1.05373	0.393701	1	Solyc03g117330.4(At3g62120)
KO00592	alpha-Linolenic acid metabolism	Metabolism	Lipid metabolism	3	0.512953	1.03538	0.396923	1	Solyc06g059740.4(ADH2);Solyc07g014730.3(PLA2-ALPHA);Solyc08g068390.3(AIM1)
KO00500	Starch and sucrose metabolism	Metabolism	Carbohydrate metabolism	20	0.25971	1.04457	0.40248	1	Solyc01g074030.3(BGLU12);Solyc01g109790.3(AGPS1);Solyc02g069670.4(Os06g0675700);Solyc02g091750.3(--);Solyc02g091760.1(SS4);Solyc02g091770.3(glgA2);Solyc03g006860.3(At5g51830);Solyc03g006870.3(PGMP);Solyc03g083090.4(SS1);Solyc03g119080.4(BGLU44);Solyc03g121070.3(HXK1);Solyc04g053120.3(DPEP);Solyc04g081400.3(HXK2);Solyc07g042550.3(SS);Solyc07g056140.3(AGPS1);Solyc08g005000.4(At1g66250);Solyc08g0156…
KO00902	Monoterpenoid biosynthesis	Metabolism	Metabolism of terpenoids and polyketides	2	0.567698	1.00152	0.467005	1	Solyc01g105880.4(TPS3);Solyc01g105890.3(TPS3)
KO00261	Monobactam biosynthesis	Metabolism	Biosynthesis of other secondary metabolites	1	-0.760589	-1.0249	0.469548	0.847997	Solyc01g098380.4(DAPB1)
KO00908	Zeatin biosynthesis	Metabolism	Metabolism of terpenoids and polyketides	10	0.31046	0.984927	0.476601	0.96864	Solyc02g085880.3(CYP735A2);Solyc02g094860.3(CYP735A2);Solyc04g016190.1(ZOX1);Solyc05g053120.1(ZOX1);Solyc05g053400.3(ZOX1);Solyc07g043480.1(ZOX1);Solyc11g066670.1(ZOX1);Solyc12g008900.2(CKX3);Solyc12g009930.3(ZOX1);Solyc12g009940.2(ZOX1)
KO00650	Butanoate metabolism	Metabolism	Carbohydrate metabolism	3	0.49998	0.996217	0.487692	1	Solyc05g017760.4(AAT1);Solyc08g014610.4(GABA-TP2);Solyc08g080170.3(HMGS)
KO00770	Pantothenate and CoA biosynthesis	Metabolism	Metabolism of cofactors and vitamins	2	-0.569585	-0.995416	0.491892	0.849813	Solyc05g053540.3(DHAD);Solyc12g043020.2(DHAD)
KO00860	Porphyrin and chlorophyll metabolism	Metabolism	Metabolism of cofactors and vitamins	1	0.768877	1.01714	0.504049	1	Solyc11g007000.2(COX15)
KO00230	Purine metabolism	Metabolism	Nucleotide metabolism	13	-0.203397	-0.947424	0.50838	0.903562	Solyc01g097710.1(--);Solyc02g085520.4(PURA);Solyc02g086600.3(PNP2);Solyc02g092410.3(AKN);Solyc03g006870.3(PGMP);Solyc03g007810.3(PKP2);Solyc06g048440.3(--);Solyc08g077180.3(PKP3);Solyc09g007940.3(ADK2);Solyc10g007800.3(PDF1);Solyc10g079140.2(GK-2);Solyc11g067110.2(POL2A);Solyc12g098545.1(RROP1)
KO00591	Linoleic acid metabolism	Metabolism	Lipid metabolism	2	0.564977	0.992803	0.508681	0.981205	Solyc01g099210.3(LOX1.5);Solyc07g014730.3(PLA2-ALPHA)
KO00640	Propanoate metabolism	Metabolism	Carbohydrate metabolism	5	-0.336414	-0.945329	0.514563	0.877876	Solyc01g008330.4(POPTRDRAFT_831870);Solyc01g100360.4(LPD2);Solyc05g017760.4(AAT1);Solyc05g056480.3(At5g09300);Solyc08g078850.3(LDHA)
KO00601	Glycosphingolipid biosynthesis - lacto and neolacto series	Metabolism	Glycan biosynthesis and metabolism	2	-0.528111	-0.940532	0.522042	0.858658	Solyc02g078590.1(A4galt);Solyc09g014390.1(A4galt)
KO00430	Taurine and hypotaurine metabolism	Metabolism	Metabolism of other amino acids	1	-0.754144	-1.00007	0.529175	0.871552	Solyc03g113130.3(PCO2)
KO00565	Ether lipid metabolism	Metabolism	Lipid metabolism	3	-0.436347	-0.928552	0.547009	0.859341	Solyc01g008790.4(NPC2);Solyc03g019670.3(NPC6);Solyc07g014730.3(PLA2-ALPHA)
KO00906	Carotenoid biosynthesis	Metabolism	Metabolism of terpenoids and polyketides	1	-0.720994	-0.96544	0.553606	0.891959	Solyc08g016720.1(NCED3)
KO00100	Steroid biosynthesis	Metabolism	Lipid metabolism	13	-0.203911	-0.917372	0.558824	0.856688	Solyc01g110290.3(SQS1);Solyc01g111830.3(SMT2);Solyc02g068070.4(LIP2);Solyc02g069490.4(DIM);Solyc02g070580.1(CYP710A11);Solyc02g081730.3(3BETAHSD/D2);Solyc02g086180.4(STE1);Solyc04g070980.4(OSCPNX1);Solyc05g047580.4(CAS1);Solyc06g005750.3(SMO2-2);Solyc06g074090.3(DWF5);Solyc06g082980.3(At1g20050);Solyc10g080150.2(SMT1)
KO00905	Brassinosteroid biosynthesis	Metabolism	Metabolism of terpenoids and polyketides	3	0.45572	0.925337	0.563183	1	Solyc02g085360.4(CYP90B1);Solyc03g122350.3(CYP75B2);Solyc10g086500.1(DET2)
KO04070	Phosphatidylinositol signaling system	Environmental Information Processing	Signal transduction	7	0.326906	0.898607	0.579301	1	Solyc01g096410.4(PIP5K6);Solyc03g098030.3(IP5P9);Solyc04g007650.4(FAB1A);Solyc04g080670.3(IPK1);Solyc06g007120.3(PLC4);Solyc06g072740.1(ITPK5);Solyc12g088200.3(ITPK3)
KO00130	Ubiquinone and other terpenoid-quinone biosynthesis	Metabolism	Metabolism of cofactors and vitamins	2	-0.511521	-0.897041	0.588517	0.847089	Solyc03g097030.3(4CL3);Solyc03g120660.4(HPR2)
KO00460	Cyanoamino acid metabolism	Metabolism	Metabolism of other amino acids	4	-0.347351	-0.868024	0.595166	0.836851	Solyc01g074030.3(BGLU12);Solyc03g119080.4(BGLU44);Solyc05g053810.3(SHM4);Solyc12g098490.2(SHM4)
KO00071	Fatty acid degradation	Metabolism	Lipid metabolism	5	0.360186	0.888156	0.605191	1	Solyc01g010900.3(CYP704B1);Solyc05g017760.4(AAT1);Solyc06g059740.4(ADH2);Solyc08g068390.3(AIM1);Solyc11g018580.2(LACS9)
KO00531	Glycosaminoglycan degradation	Metabolism	Glycan biosynthesis and metabolism	1	0.699816	0.930568	0.609218	1	Solyc10g085220.3(At5g34940)
KO03013	RNA transport	Genetic Information Processing	Translation	1	-0.685083	-0.917219	0.611227	0.831077	Solyc01g104680.4(RAN2)
KO01212	Fatty acid metabolism	Metabolism	Global and overview maps	13	-0.195531	-0.886832	0.628049	0.820713	Solyc01g006450.4(MOD1);Solyc01g008330.4(POPTRDRAFT_831870);Solyc01g105060.3(fabZ);Solyc02g070790.3(KAS1);Solyc05g014560.3(CLKR27);Solyc05g017760.4(AAT1);Solyc08g068390.3(AIM1);Solyc08g082620.3(KAS1);Solyc10g078740.2(Os08g0327400);Solyc11g018580.2(LACS9);Solyc12g009260.3(KAS2);Solyc12g049030.1(FAD2);Solyc12g100250.3(FAD2)
KO00710	Carbon fixation in photosynthetic organisms	Metabolism	Energy metabolism	8	0.29101	0.856614	0.634518	1	Solyc03g115990.3(At3g47520);Solyc04g006970.4(PPC4);Solyc05g014470.3(GAPC2);Solyc05g050120.3(ME1);Solyc05g050970.4(TKL-1);Solyc07g066600.3(PGK3);Solyc09g009260.3(FBA6);Solyc10g083570.3(FBA1)
KO00250	Alanine, aspartate and glutamate metabolism	Metabolism	Amino acid metabolism	3	-0.394955	-0.833779	0.666667	0.854457	Solyc02g085520.4(PURA);Solyc07g041280.4(NLP3);Solyc08g014610.4(GABA-TP2)
KO04130	SNARE interactions in vesicular transport	Genetic Information Processing	Folding, sorting and degradation	1	-0.656538	-0.886897	0.667351	0.844039	Solyc07g054140.3(SYP31)
KO01200	Carbon metabolism	Metabolism	Global and overview maps	23	0.196054	0.811498	0.685556	1	Solyc01g008330.4(POPTRDRAFT_831870);Solyc01g097950.3(RCS3);Solyc01g100360.4(LPD2);Solyc02g085350.4(SDH1-1);Solyc03g007810.3(PKP2);Solyc03g115990.3(At3g47520);Solyc03g121070.3(HXK1);Solyc04g006970.4(PPC4);Solyc04g081400.3(HXK2);Solyc04g082460.4(CAT3);Solyc05g009530.3(LTA2);Solyc05g014470.3(GAPC2);Solyc05g017760.4(AAT1);Solyc05g050120.3(ME1);Solyc05g050970.4(TKL-1);Solyc05g053810.3(SHM4);Solyc07g06…
KO00040	Pentose and glucuronate interconversions	Metabolism	Carbohydrate metabolism	3	0.423955	0.847095	0.690141	1	Solyc06g083580.4(At3g07010);Solyc07g017600.3(PME44);Solyc09g061890.3(At5g48900)
KO04626	Plant-pathogen interaction	Organismal Systems	Environmental adaptation	14	0.227871	0.816998	0.692671	1	Solyc01g099620.3(RBOHB);Solyc02g067340.4(MYB94);Solyc02g076980.5.1(SAG12);Solyc02g087960.3(MYB306);Solyc02g088190.4(MYB106);Solyc02g090810.4(CML13);Solyc04g081910.4(CPK29);Solyc05g009270.4(CUT1);Solyc06g036290.3(HSP83A);Solyc07g053240.3(MYB4);Solyc10g076900.3(CPK20);Solyc12g005030.3(CPK2);Solyc12g005040.2(CPK2);Solyc12g049300.2(C1)
KO00310	Lysine degradation	Metabolism	Amino acid metabolism	1	0.662983	0.875087	0.697266	1	Solyc05g017760.4(AAT1)
KO04146	Peroxisome	Cellular Processes	Transport and catabolism	3	-0.384686	-0.807934	0.699717	0.858286	Solyc04g082460.4(CAT3);Solyc06g074390.3(FAR3);Solyc11g018580.2(LACS9)
KO00909	Sesquiterpenoid and triterpenoid biosynthesis	Metabolism	Metabolism of terpenoids and polyketides	1	-0.633517	-0.851494	0.719588	0.844944	Solyc01g110290.3(SQS1)
KO04712	Circadian rhythm - plant	Organismal Systems	Environmental adaptation	3	0.389299	0.791976	0.746565	1	Solyc04g074180.4(CRY1);Solyc08g061130.3(HY5);Solyc09g091510.3(CHS1B)
KO00920	Sulfur metabolism	Metabolism	Energy metabolism	2	0.464915	0.804233	0.753794	1	Solyc01g097950.3(RCS3);Solyc02g092410.3(AKN)
KO03015	mRNA surveillance pathway	Genetic Information Processing	Translation	1	0.590239	0.796355	0.759519	1	Solyc10g005980.1(--)
KO03420	Nucleotide excision repair	Genetic Information Processing	Replication and repair	1	-0.63628	-0.833696	0.760784	0.833279	Solyc11g067110.2(POL2A)
KO00590	Arachidonic acid metabolism	Metabolism	Lipid metabolism	2	-0.435945	-0.762671	0.771712	0.912334	Solyc07g014730.3(PLA2-ALPHA);Solyc12g056230.2(GPX8)
KO00061	Fatty acid biosynthesis	Metabolism	Lipid metabolism	9	-0.194805	-0.735902	0.772093	0.930588	Solyc01g006450.4(MOD1);Solyc01g008330.4(POPTRDRAFT_831870);Solyc01g105060.3(fabZ);Solyc02g070790.3(KAS1);Solyc05g014560.3(CLKR27);Solyc08g082620.3(KAS1);Solyc10g078740.2(Os08g0327400);Solyc11g018580.2(LACS9);Solyc12g009260.3(KAS2)
KO00960	Tropane, piperidine and pyridine alkaloid biosynthesis	Metabolism	Biosynthesis of other secondary metabolites	3	0.373015	0.758292	0.794521	1	Solyc03g120660.4(HPR2);Solyc04g009350.3(HPA);Solyc10g086620.2(At5g06060)
KO04141	Protein processing in endoplasmic reticulum	Genetic Information Processing	Folding, sorting and degradation	11	0.223739	0.71663	0.803198	1	Solyc01g099290.3(--);Solyc01g102960.3(HSP22.7);Solyc01g109340.4(rnf-5);Solyc02g080180.1(OST3B);Solyc03g007470.4(UBC9);Solyc03g082420.3(HSP21);Solyc03g123540.3(HSP17.4B);Solyc06g036290.3(HSP83A);Solyc06g076570.4(HSP17.5-M);Solyc08g078700.2(HSP23);Solyc11g020330.1(HSP22.7)
KO00900	Terpenoid backbone biosynthesis	Metabolism	Metabolism of terpenoids and polyketides	5	0.294824	0.735468	0.816804	1	Solyc02g082260.3(HMG1);Solyc04g056390.3(IPI2);Solyc05g017760.4(AAT1);Solyc06g066310.3(PMK);Solyc08g080170.3(HMGS)
KO00670	One carbon pool by folate	Metabolism	Metabolism of cofactors and vitamins	2	0.440927	0.761892	0.821604	1	Solyc05g053810.3(SHM4);Solyc12g098490.2(SHM4)
KO03040	Spliceosome	Genetic Information Processing	Transcription	1	0.581952	0.78012	0.822394	1	Solyc02g088790.3(RBG3)
KO00564	Glycerophospholipid metabolism	Metabolism	Lipid metabolism	10	0.217731	0.681697	0.83125	1	Solyc01g008790.4(NPC2);Solyc01g009870.3(GDPD3);Solyc02g086370.4(LPP2);Solyc02g094400.4(GDPD1);Solyc03g019670.3(NPC6);Solyc04g016330.3(Os01g0939600);Solyc05g008580.3(PSS1);Solyc05g053030.1(GPAT5);Solyc06g068950.4(PEAMT);Solyc07g014730.3(PLA2-ALPHA)
KO00562	Inositol phosphate metabolism	Metabolism	Carbohydrate metabolism	10	0.212135	0.671806	0.834171	1	Solyc01g008790.4(NPC2);Solyc01g096410.4(PIP5K6);Solyc03g019670.3(NPC6);Solyc03g098030.3(IP5P9);Solyc04g007650.4(FAB1A);Solyc04g080670.3(IPK1);Solyc06g007120.3(PLC4);Solyc06g072740.1(ITPK5);Solyc12g008650.2(MIOX4);Solyc12g088200.3(ITPK3)
KO00270	Cysteine and methionine metabolism	Metabolism	Amino acid metabolism	6	0.258042	0.681976	0.84573	1	Solyc01g097950.3(RCS3);Solyc03g115990.3(At3g47520);Solyc04g077410.4(ACS3);Solyc08g078850.3(LDHA);Solyc09g008280.2(SAM3);Solyc12g098500.2(SAHH)
KO01230	Biosynthesis of amino acids	Metabolism	Global and overview maps	23	0.159774	0.661001	0.870861	0.989577	Solyc01g097950.3(RCS3);Solyc01g098380.4(DAPB1);Solyc01g109850.3(LYSA1);Solyc03g007810.3(PKP2);Solyc04g009350.3(HPA);Solyc05g014470.3(GAPC2);Solyc05g050970.4(TKL-1);Solyc05g053540.3(DHAD);Solyc05g053810.3(SHM4);Solyc06g051410.4(PAI1);Solyc06g073280.3(DAP);Solyc07g064280.3(TSB);Solyc07g066600.3(PGK3);Solyc08g014130.3(IPMSA);Solyc08g066100.3(PFK3);Solyc08g077180.3(PKP3);Solyc09g008280.2(SAM3);Solyc0…
KO00630	Glyoxylate and dicarboxylate metabolism	Metabolism	Carbohydrate metabolism	6	0.246261	0.663319	0.874005	1	Solyc01g100360.4(LPD2);Solyc03g115990.3(At3g47520);Solyc04g082460.4(CAT3);Solyc05g017760.4(AAT1);Solyc05g053810.3(SHM4);Solyc12g098490.2(SHM4)
KO00260	Glycine, serine and threonine metabolism	Metabolism	Amino acid metabolism	5	0.273272	0.673172	0.875177	1	Solyc01g100360.4(LPD2);Solyc05g053810.3(SHM4);Solyc07g064280.3(TSB);Solyc12g096190.2(trpB2);Solyc12g098490.2(SHM4)
KO01210	2-Oxocarboxylic acid metabolism	Metabolism	Global and overview maps	3	-0.306273	-0.646907	0.882979	0.973102	Solyc05g053540.3(DHAD);Solyc08g014130.3(IPMSA);Solyc12g043020.2(DHAD)
KO03018	RNA degradation	Genetic Information Processing	Folding, sorting and degradation	4	0.281648	0.650747	0.892396	0.980484	Solyc02g086600.3(PNP2);Solyc08g066100.3(PFK3);Solyc09g009020.3(PGH1);Solyc10g080130.3(rrp43)
KO00290	Valine, leucine and isoleucine biosynthesis	Metabolism	Amino acid metabolism	3	-0.306273	-0.638772	0.907407	0.958046	Solyc05g053540.3(DHAD);Solyc08g014130.3(IPMSA);Solyc12g043020.2(DHAD)
KO00780	Biotin metabolism	Metabolism	Metabolism of cofactors and vitamins	7	0.221822	0.618497	0.909091	0.986092	Solyc01g006450.4(MOD1);Solyc01g105060.3(fabZ);Solyc02g070790.3(KAS1);Solyc05g014560.3(CLKR27);Solyc08g082620.3(KAS1);Solyc10g078740.2(Os08g0327400);Solyc12g009260.3(KAS2)
KO00790	Folate biosynthesis	Metabolism	Metabolism of cofactors and vitamins	1	-0.543278	-0.727736	0.914583	0.921194	Solyc11g071280.2(DAAT)
KO00620	Pyruvate metabolism	Metabolism	Carbohydrate metabolism	12	0.169302	0.567395	0.933171	0.981753	Solyc01g008330.4(POPTRDRAFT_831870);Solyc01g100360.4(LPD2);Solyc02g081400.3(DJ1D);Solyc03g007810.3(PKP2);Solyc03g115990.3(At3g47520);Solyc04g006970.4(PPC4);Solyc05g009530.3(LTA2);Solyc05g017760.4(AAT1);Solyc05g050120.3(ME1);Solyc08g014130.3(IPMSA);Solyc08g077180.3(PKP3);Solyc08g078850.3(LDHA)
KO00600	Sphingolipid metabolism	Metabolism	Lipid metabolism	1	-0.525783	-0.703093	0.945631	0.934372	Solyc03g019790.3(AGAL2)
KO00901	Indole alkaloid biosynthesis	Metabolism	Biosynthesis of other secondary metabolites	2	0.3447	0.595581	0.967851	0.983395	Solyc01g099050.3(AAE);Solyc08g006487.1(AAE)
KO00480	Glutathione metabolism	Metabolism	Metabolism of other amino acids	6	-0.171615	-0.498884	0.977528	0.996163	Solyc03g098300.1(ODC);Solyc07g056450.3(PARC);Solyc09g007150.3(GSTL3);Solyc09g011520.3(PRP1);Solyc09g011630.3(PRP1);Solyc12g056230.2(GPX8)
KO00280	Valine, leucine and isoleucine degradation	Metabolism	Amino acid metabolism	5	0.219039	0.541833	0.983122	0.975616	Solyc01g100360.4(LPD2);Solyc05g017760.4(AAT1);Solyc05g056480.3(At5g09300);Solyc08g080170.3(HMGS);Solyc09g065540.3(MCCA)

## Sheet: A-E0-vs-A-E7.specific.down.Gsea
id	name	KEGG_A_class	KEGG_B_class	SIZE	ES	NES	NOM p-val	FDR q-val	Genes
KO00053	Ascorbate and aldarate metabolism	Metabolism	Carbohydrate metabolism	9	-0.646419	-1.96073	0.00127065	0.0748396	Solyc01g005510.3(Bp10);Solyc01g008830.2(AAO);Solyc01g056310.3(Bp10);Solyc02g083630.3(APX3);Solyc02g086970.4(ALDH2B4);Solyc03g114150.3(ALDH2B4);Solyc05g055710.3(Bp10);Solyc11g006570.3(MIOX1);Solyc11g008860.3(Bp10)
KO00350	Tyrosine metabolism	Metabolism	Amino acid metabolism	7	-0.650236	-1.79119	0.00385109	0.188807	Solyc02g078650.4(AS1);Solyc04g064710.3(ADH1);Solyc05g041200.4(HPD);Solyc07g054280.1(TDC1);Solyc08g014330.3(maoII);Solyc08g074630.2(co-2);Solyc10g085350.2(--)
KO00052	Galactose metabolism	Metabolism	Carbohydrate metabolism	6	-0.666412	-1.75042	0.00912647	0.172844	Solyc01g079300.4(STS1);Solyc02g062590.3(GOLS2);Solyc02g084980.3(GOLS2);Solyc07g045160.3(PFK3);Solyc10g083300.2(INV1);Solyc10g085650.2(INV1)
KO04016	MAPK signaling pathway - plant	Environmental Information Processing	Signal transduction	31	-0.331427	-1.4755	0.0537408	1	Solyc01g006650.2(EIL3);Solyc01g009170.4(EIN3);Solyc01g095100.4(WRKY22);Solyc01g096810.3(EIN3);Solyc02g072470.4(XA21);Solyc02g082760.3(CAT2);Solyc02g082920.4(CHI3);Solyc02g082930.3(CHI17);Solyc03g007050.3(ERL1);Solyc03g097920.1(MKK9);Solyc04g012160.4(SAPK2);Solyc04g014530.1(ERF1B);Solyc04g014883.1(XA21);Solyc06g069740.1(--);Solyc07g040990.4(PP2C06);Solyc07g051860.1(MAPKKK18);Solyc07g051930.3(MAPKK…
KO04120	Ubiquitin mediated proteolysis	Genetic Information Processing	Folding, sorting and degradation	9	0.396452	1.50652	0.0632184	1	Solyc01g067120.4(CUL1);Solyc01g067360.3(MIEL1);Solyc01g111640.3(SKP1A);Solyc02g083570.3(UBC10);Solyc07g066080.3(UBC28);Solyc09g005147.1(UPL5);Solyc09g008430.4(RZPF34);Solyc10g080570.2(SINAT2);Solyc11g011980.3(COP1)
KO00950	Isoquinoline alkaloid biosynthesis	Metabolism	Biosynthesis of other secondary metabolites	4	-0.651952	-1.45834	0.0824022	0.897982	Solyc02g078650.4(AS1);Solyc07g054280.1(TDC1);Solyc08g014330.3(maoII);Solyc08g074630.2(co-2)
KO00520	Amino sugar and nucleotide sugar metabolism	Metabolism	Carbohydrate metabolism	15	-0.40355	-1.44107	0.0889145	0.825946	Solyc02g065740.3(UPTG);Solyc02g082920.4(CHI3);Solyc02g082930.3(CHI17);Solyc02g089170.4(UPTG1);Solyc03g070390.3(UPTG1);Solyc06g053380.3(EP3);Solyc07g005100.4(ChiC);Solyc08g079440.1(GAE5);Solyc10g017620.3(At5g51830);Solyc10g018260.1(GAE3);Solyc10g055780.1(CHN50);Solyc10g055800.2(CHTB3);Solyc10g055810.2(CHI9);Solyc10g074440.2(CHI9);Solyc12g099480.2(UXS4)
KO03410	Base excision repair	Genetic Information Processing	Replication and repair	3	-0.680262	-1.37549	0.0936556	0.767584	Solyc04g005260.3(--);Solyc05g010800.3(tag);Solyc10g005210.4(guaA)
KO03430	Mismatch repair	Genetic Information Processing	Replication and repair	3	0.629088	1.36262	0.101852	0.796744	Solyc01g110640.2(MLH3);Solyc02g005070.3(--);MSTRG.2032(--)
KO04075	Plant hormone signal transduction	Environmental Information Processing	Signal transduction	45	-0.278852	-1.35551	0.102697	0.767752	Solyc01g006650.2(EIL3);Solyc01g009170.4(EIN3);Solyc01g091030.3(SAUR36);Solyc01g096340.3(SAUR32);Solyc01g096810.3(EIN3);Solyc01g098390.3(GID1C);Solyc01g098400.3(AHP1);Solyc01g108080.4(ABF4);Solyc01g110580.2(SAUR50);Solyc01g110590.4(SAUR50);Solyc01g110610.4(SAUR50);Solyc01g110940.3(SAUR20);Solyc02g062230.1(SAUR50);Solyc02g084005.1(SAUR50);Solyc03g121060.4(IAA26);Solyc03g122190.3(TIFY10B);Solyc04g01…
KO00010	Glycolysis / Gluconeogenesis	Metabolism	Carbohydrate metabolism	11	-0.431304	-1.38006	0.105769	0.843966	Solyc01g098950.3(GAPC);Solyc01g110360.3(FBA2);Solyc02g062340.3(FBA2);Solyc02g086970.4(ALDH2B4);Solyc03g114150.3(ALDH2B4);Solyc04g018055.1(GAPC2);Solyc04g064710.3(ADH1);Solyc05g024160.3(Os08g0536000);Solyc07g045160.3(PFK3);Solyc07g065900.3(FBA5);Solyc10g054870.3(TIM)
KO00650	Butanoate metabolism	Metabolism	Carbohydrate metabolism	3	0.645633	1.39406	0.115152	1	Solyc03g098240.3(GAD);Solyc04g025530.3(GAD4);Solyc11g065070.2(HMGCL)
KO00630	Glyoxylate and dicarboxylate metabolism	Metabolism	Carbohydrate metabolism	17	-0.375284	-1.39588	0.115561	0.893354	Solyc00g500063.1(rbcL);Solyc01g080280.3(GLN2);Solyc02g063150.3(RBCS-1);Solyc02g082760.3(CAT2);Solyc02g085940.4(RBCS-3B);Solyc02g085950.4(RBCS-3B);Solyc02g091560.3(SHM1);Solyc03g034220.3(RBCS-2A);Solyc03g122140.3(GLO4);Solyc05g013380.3(GGAT2);Solyc06g035960.3(AAE3);Solyc06g060770.3(PURU1);Solyc07g056540.3(GLO1);Solyc08g007040.3(GDCSH);Solyc12g044260.2(HPPR);Solyc12g094620.3(CAT1);Solyc12g099930.2(…
KO03060	Protein export	Genetic Information Processing	Folding, sorting and degradation	1	-0.925798	-1.24655	0.120482	0.757866	Solyc03g116990.1(At2g45070)
KO00591	Linoleic acid metabolism	Metabolism	Lipid metabolism	4	-0.588553	-1.34552	0.123696	0.733118	Solyc01g099150.5.1(LOX1.5);Solyc01g099160.4(LOX1.5);Solyc08g014000.3(LOX1.1);Solyc09g055900.4(LOX1.6)
KO00190	Oxidative phosphorylation	Metabolism	Energy metabolism	11	0.329217	1.37006	0.129032	1	Solyc00g500062.1(ndhK);Solyc00g500184.1(NAD7);Solyc00g500260.1(MT-CYB);Solyc06g063330.3(CVA69.24);Solyc06g065990.1(ATPG);Solyc07g005033.1(AHA8);Solyc07g005037.1(AHA8);Solyc07g017780.4(PMA4);Solyc08g083370.4(PPA1);Solyc12g010360.2(AHA9);MSTRG.9637(--)
KO00640	Propanoate metabolism	Metabolism	Carbohydrate metabolism	4	-0.587462	-1.34343	0.139535	0.678591	Solyc01g094090.4(CHY1);Solyc01g094340.3(CAC3);Solyc06g059840.4(At1g21400);Solyc06g059850.2(At1g21400)
KO01200	Carbon metabolism	Metabolism	Global and overview maps	30	-0.299406	-1.30026	0.140756	0.795408	Solyc00g500063.1(rbcL);Solyc01g094090.4(CHY1);Solyc01g094340.3(CAC3);Solyc01g097930.3(RCS3);Solyc01g098950.3(GAPC);Solyc01g110360.3(FBA2);Solyc02g062340.3(FBA2);Solyc02g063150.3(RBCS-1);Solyc02g082760.3(CAT2);Solyc02g082850.3(SAT4);Solyc02g085940.4(RBCS-3B);Solyc02g085950.4(RBCS-3B);Solyc02g091560.3(SHM1);Solyc03g034220.3(RBCS-2A);Solyc03g122140.3(GLO4);Solyc04g018055.1(GAPC2);Solyc05g013380.3(GG…
KO03030	DNA replication	Genetic Information Processing	Replication and repair	1	0.905421	1.22188	0.148221	0.923466	Solyc02g005070.3(--)
KO04626	Plant-pathogen interaction	Organismal Systems	Environmental adaptation	58	-0.257907	-1.29602	0.149949	0.756192	Solyc01g006840.3(CPK11);Solyc01g073985.1(RPM1);Solyc01g086810.2(RPM1);Solyc01g094360.3(MYB17);Solyc01g095100.4(WRKY22);Solyc01g108190.3(CML30);Solyc01g111500.3(MYB308);Solyc02g063140.4(CUT1);Solyc02g063350.1(CML18);Solyc02g065000.1(CML37);Solyc02g072470.4(XA21);Solyc02g079280.3(MYB102);Solyc02g085870.3(CUT1);Solyc02g086690.3(MYB305);Solyc02g091500.1(--);Solyc02g093740.3(ODO1);Solyc03g005570.3(MYB…
KO03420	Nucleotide excision repair	Genetic Information Processing	Replication and repair	1	0.905421	1.22146	0.184891	0.822307	Solyc02g005070.3(--)
KO00130	Ubiquinone and other terpenoid-quinone biosynthesis	Metabolism	Metabolism of cofactors and vitamins	4	-0.557737	-1.24517	0.192521	0.722357	Solyc01g109420.3(At4g36750);Solyc03g117870.3(4CL1);Solyc05g041200.4(HPD);Solyc06g068650.4(4CL2)
KO03440	Homologous recombination	Genetic Information Processing	Replication and repair	3	0.595229	1.26097	0.193846	1	Solyc01g060460.2(CLSY3);Solyc02g005070.3(--);Solyc04g054440.3(CLSY3)
KO00380	Tryptophan metabolism	Metabolism	Amino acid metabolism	6	-0.472659	-1.24796	0.194771	0.795875	Solyc02g082760.3(CAT2);Solyc02g086970.4(ALDH2B4);Solyc03g114150.3(ALDH2B4);Solyc07g054280.1(TDC1);Solyc09g064160.3(YUC5);Solyc12g094620.3(CAT1)
KO00280	Valine, leucine and isoleucine degradation	Metabolism	Amino acid metabolism	9	-0.412812	-1.26716	0.195864	0.819401	Solyc01g094090.4(CHY1);Solyc02g086970.4(ALDH2B4);Solyc03g114150.3(ALDH2B4);Solyc06g059840.4(At1g21400);Solyc06g059850.2(At1g21400);Solyc06g073560.4(2MBCD);Solyc10g076250.2(At3g08860);Solyc11g065070.2(HMGCL);Solyc12g088220.2(BCAT2)
KO00565	Ether lipid metabolism	Metabolism	Lipid metabolism	5	0.45206	1.27386	0.19685	1	Solyc02g061850.4(PLDDELTA);Solyc03g116620.3(PLD1);Solyc03g121470.4(PLDALPHA4);Solyc09g020190.3(NPC1);Solyc12g011170.3(PLD1)
KO00564	Glycerophospholipid metabolism	Metabolism	Lipid metabolism	10	0.302311	1.22655	0.202247	1	Solyc02g061850.4(PLDDELTA);Solyc03g116620.3(PLD1);Solyc03g121470.4(PLDALPHA4);Solyc07g054830.4(DGK5);Solyc08g076470.4(ATS1);Solyc09g020190.3(NPC1);Solyc09g083330.3(CDS1);Solyc10g038170.1(DAD1);Solyc12g005380.3(DGK5);Solyc12g011170.3(PLD1)
KO00901	Indole alkaloid biosynthesis	Metabolism	Biosynthesis of other secondary metabolites	5	-0.508229	-1.2617	0.205128	0.790516	Solyc01g099010.3(AAE);Solyc01g099020.3(AAE);Solyc03g006250.2(At1g28590);Solyc07g054280.1(TDC1);Solyc10g008710.3(At1g28610)
KO01110	Biosynthesis of secondary metabolites	Metabolism	Global and overview maps	140	-0.201127	-1.15626	0.208	0.81221	Solyc01g006300.3(PER53);Solyc01g080150.3(IPT5);Solyc01g081160.4(BGLU11);Solyc01g088430.4(CER1);Solyc01g094260.4(MNR1);Solyc01g094270.3(MNR1);Solyc01g094340.3(CAC3);Solyc01g095760.3(UGT94E5);Solyc01g097930.3(RCS3);Solyc01g098950.3(GAPC);Solyc01g099010.3(AAE);Solyc01g099020.3(AAE);Solyc01g105850.3(TPS3);Solyc01g106390.3(HEMA1);Solyc01g107590.3(CAD14);Solyc01g107910.4(CCOAOMT6);Solyc01g109420.3(At4g…
KO00750	Vitamin B6 metabolism	Metabolism	Metabolism of cofactors and vitamins	1	0.893118	1.1915	0.219124	0.777927	Solyc06g062540.3(At1g17710)
KO00051	Fructose and mannose metabolism	Metabolism	Carbohydrate metabolism	7	-0.431036	-1.19642	0.242706	0.861124	Solyc01g110360.3(FBA2);Solyc02g062340.3(FBA2);Solyc07g045160.3(PFK3);Solyc07g065900.3(FBA5);Solyc10g017620.3(At5g51830);Solyc10g054870.3(TIM);Solyc10g074920.2(MAN6)
KO00904	Diterpenoid biosynthesis	Metabolism	Metabolism of terpenoids and polyketides	5	-0.481395	-1.18181	0.245566	0.872379	Solyc06g066820.4(LE);Solyc07g056670.3(GA2OX1);Solyc08g005710.3(CPS2);Solyc09g059240.3(CYP82C4);Solyc10g005360.4(GA2OX8)
KO00531	Glycosaminoglycan degradation	Metabolism	Glycan biosynthesis and metabolism	2	0.701538	1.20375	0.247619	0.805577	Solyc05g012540.4(At5g61250);Solyc06g069580.3(At5g61250)
KO00460	Cyanoamino acid metabolism	Metabolism	Metabolism of other amino acids	3	0.546749	1.17402	0.266106	0.770377	Solyc01g081160.4(BGLU11);Solyc02g091560.3(SHM1);Solyc07g063390.3(BGLU18)
KO00073	Cutin, suberine and wax biosynthesis	Metabolism	Lipid metabolism	8	-0.406696	-1.17027	0.267677	0.834935	Solyc01g005400.3(PXG4);Solyc01g088430.4(CER1);Solyc01g104200.4(FAR1);Solyc03g051960.4(FAR2);Solyc04g007960.4(PXG5);Solyc06g074410.4(FAR4);Solyc09g057603.1(CYP94A2);MSTRG.1470(CER1)
KO00965	Betalain biosynthesis	Metabolism	Biosynthesis of other secondary metabolites	2	-0.675385	-1.16723	0.270701	0.808822	Solyc01g090180.4(DODA);Solyc07g054280.1(TDC1)
KO00908	Zeatin biosynthesis	Metabolism	Metabolism of terpenoids and polyketides	7	-0.418386	-1.17812	0.273316	0.846444	Solyc01g080150.3(IPT5);Solyc04g016230.4(ZOX1);Solyc04g080820.2(CKX5);Solyc09g064910.1(IPT3);Solyc10g079930.1(ZOX1);Solyc10g079980.1(ZOX1);Solyc10g083860.3(UGT73C5)
KO04070	Phosphatidylinositol signaling system	Environmental Information Processing	Signal transduction	11	0.27364	1.11835	0.277457	0.826329	Solyc02g082750.4(SAC6);Solyc03g118000.1(IPK2b);Solyc06g069740.1(--);Solyc06g082000.4(PLC2);Solyc07g054830.4(DGK5);Solyc08g005130.1(ITPK1);Solyc09g005690.3(IP5P8);Solyc09g083330.3(CDS1);Solyc10g086310.1(RABC2A);Solyc12g005380.3(DGK5);MSTRG.4490(SAC6)
KO00905	Brassinosteroid biosynthesis	Metabolism	Metabolism of terpenoids and polyketides	3	-0.554059	-1.13542	0.283969	0.816057	Solyc02g093540.4(CYP724B1);Solyc03g122360.3(CYP75B2);Solyc05g011970.3(CYP734A1)
KO00710	Carbon fixation in photosynthetic organisms	Metabolism	Energy metabolism	13	-0.3327	-1.14243	0.308685	0.822626	Solyc00g500063.1(rbcL);Solyc01g098950.3(GAPC);Solyc01g110360.3(FBA2);Solyc02g062340.3(FBA2);Solyc02g063150.3(RBCS-1);Solyc02g085940.4(RBCS-3B);Solyc02g085950.4(RBCS-3B);Solyc03g034220.3(RBCS-2A);Solyc04g018055.1(GAPC2);Solyc05g013380.3(GGAT2);Solyc07g065900.3(FBA5);Solyc08g076220.3(At1g32060);Solyc10g054870.3(TIM)
KO00270	Cysteine and methionine metabolism	Metabolism	Amino acid metabolism	8	-0.38891	-1.13294	0.30916	0.794264	Solyc01g097930.3(RCS3);Solyc02g082850.3(SAT4);Solyc03g007240.3(SPMS);Solyc09g082460.3(HMT3);Solyc10g006040.1(SAT3);Solyc10g076250.2(At3g08860);Solyc12g005940.2(ACO2);Solyc12g088220.2(BCAT2)
KO00330	Arginine and proline metabolism	Metabolism	Amino acid metabolism	6	-0.417056	-1.107	0.320755	0.815746	Solyc01g087590.3(PAO1);Solyc02g086970.4(ALDH2B4);Solyc03g007240.3(SPMS);Solyc03g114150.3(ALDH2B4);Solyc05g018880.1(PAO5);Solyc07g039310.1(PAO5)
KO00430	Taurine and hypotaurine metabolism	Metabolism	Metabolism of other amino acids	2	0.645385	1.11378	0.32199	0.783303	Solyc03g098240.3(GAD);Solyc04g025530.3(GAD4)
KO00480	Glutathione metabolism	Metabolism	Metabolism of other amino acids	11	0.264914	1.04487	0.327957	0.866393	Solyc01g080210.3(RNR2A);Solyc01g099590.4(GSTU7);Solyc02g081340.3(GSTF11);Solyc02g083630.3(APX3);Solyc03g007240.3(SPMS);Solyc05g006730.4(GSTU17);Solyc05g006740.4(GSTU17);Solyc09g011540.2(PRP1);Solyc09g011550.3(PRP1);Solyc09g011650.4(GSTU8);Solyc10g084400.2(GSTL3)
KO00260	Glycine, serine and threonine metabolism	Metabolism	Amino acid metabolism	8	-0.388518	-1.11376	0.330357	0.823979	Solyc02g091560.3(SHM1);Solyc05g013380.3(GGAT2);Solyc08g007040.3(GDCSH);Solyc08g014330.3(maoII);Solyc10g076250.2(At3g08860);Solyc10g083540.3(OMR1);Solyc12g044260.2(HPPR);Solyc12g099930.2(AGT1)
KO04130	SNARE interactions in vesicular transport	Genetic Information Processing	Folding, sorting and degradation	1	0.845829	1.11977	0.330454	0.884878	Solyc03g025860.3(SEC22)
KO00945	Stilbenoid, diarylheptanoid and gingerol biosynthesis	Metabolism	Biosynthesis of other secondary metabolites	9	-0.367221	-1.09945	0.332919	0.786389	Solyc01g107910.4(CCOAOMT6);Solyc02g081770.2(BEAT);Solyc02g093270.4(CCOAOMT);Solyc03g117600.3(HST);Solyc07g006670.1(ACT);Solyc10g050160.2(CCOAOMT5);Solyc11g071470.1(AHT1);Solyc11g071480.1(AHT1);Solyc12g010980.3(SALAT)
KO01100	Metabolic pathways	Metabolism	Global and overview maps	235	-0.177643	-1.07989	0.342	0.817922	Solyc00g500024.1(psbB);Solyc00g500027.1(petB);Solyc00g500054.1(psbC);Solyc00g500056.1(psaB);Solyc00g500057.1(psaA);Solyc00g500062.1(ndhK);Solyc00g500063.1(rbcL);Solyc00g500071.1(psbB);Solyc00g500130.1(psbA);Solyc00g500136.1(psbC);Solyc00g500138.1(psaB);Solyc00g500184.1(NAD7);Solyc00g500200.1(psbA);Solyc00g500206.1(psbC);Solyc00g500208.1(psaB);Solyc00g500209.1(psaA);Solyc00g500260.1(MT-CYB);Solyc0…
KO04145	Phagosome	Cellular Processes	Transport and catabolism	6	-0.424954	-1.09974	0.346774	0.811003	Solyc01g088780.3(ARAC9);Solyc03g025860.3(SEC22);Solyc03g116990.1(At2g45070);Solyc04g051680.4(RABG3A);Solyc06g063330.3(CVA69.24);Solyc12g007210.2(ARAC7)
KO04712	Circadian rhythm - plant	Organismal Systems	Environmental adaptation	2	0.607308	1.07298	0.377171	0.840386	Solyc10g005080.3(LHY);Solyc11g011980.3(COP1)
KO00020	Citrate cycle (TCA cycle)	Metabolism	Carbohydrate metabolism	1	-0.814687	-1.07301	0.403846	0.812884	Solyc05g024160.3(Os08g0536000)
KO04146	Peroxisome	Cellular Processes	Transport and catabolism	12	-0.304341	-1.01807	0.427381	0.94091	Solyc01g104200.4(FAR1);Solyc02g082760.3(CAT2);Solyc03g051960.4(FAR2);Solyc03g122140.3(GLO4);Solyc06g074410.4(FAR4);Solyc07g056540.3(GLO1);Solyc08g078400.3(ACX1);Solyc10g085200.2(ACX4);Solyc11g065070.2(HMGCL);Solyc12g009040.3(LACS8);Solyc12g094620.3(CAT1);Solyc12g099930.2(AGT1)
KO00510	N-Glycan biosynthesis	Metabolism	Glycan biosynthesis and metabolism	1	0.770473	1.03058	0.446502	0.858584	Solyc06g063260.4(MNS1)
KO00941	Flavonoid biosynthesis	Metabolism	Biosynthesis of other secondary metabolites	11	-0.312394	-1.00806	0.46274	0.941872	Solyc01g107910.4(CCOAOMT6);Solyc02g081770.2(BEAT);Solyc02g085020.4(DFRA);Solyc02g093270.4(CCOAOMT);Solyc03g117600.3(HST);Solyc07g006670.1(ACT);Solyc08g080040.4(ANT17);Solyc10g050160.2(CCOAOMT5);Solyc11g071470.1(AHT1);Solyc11g071480.1(AHT1);Solyc12g010980.3(SALAT)
KO00072	Synthesis and degradation of ketone bodies	Metabolism	Lipid metabolism	1	0.771242	1.02101	0.46507	0.839141	Solyc11g065070.2(HMGCL)
KO00360	Phenylalanine metabolism	Metabolism	Amino acid metabolism	15	-0.27416	-0.992964	0.471526	0.931531	Solyc01g107910.4(CCOAOMT6);Solyc02g093270.4(CCOAOMT);Solyc03g044120.1(TYDC1);Solyc03g117870.3(4CL1);Solyc05g041200.4(HPD);Solyc06g068650.4(4CL2);Solyc07g054280.1(TDC1);Solyc08g006740.3(HDC);Solyc08g006750.4(HDC);Solyc08g014330.3(maoII);Solyc08g066260.3(HDC);Solyc08g068665.1(HDC);Solyc10g050160.2(CCOAOMT5);Solyc10g085350.2(--);Solyc10g086180.2(PALA)
KO04144	Endocytosis	Cellular Processes	Transport and catabolism	12	0.217536	0.95358	0.479769	0.880891	Solyc01g110510.3(EPSIN1);Solyc02g061850.4(PLDDELTA);Solyc03g116620.3(PLD1);Solyc03g117620.4(HSPA6);Solyc03g120120.3(--);Solyc03g121470.4(PLDALPHA4);Solyc04g051680.4(RABG3A);Solyc08g043140.4(AGD11);Solyc09g005147.1(UPL5);Solyc10g006110.3(EHD1);Solyc10g086310.1(RABC2A);Solyc12g011170.3(PLD1)
KO03018	RNA degradation	Genetic Information Processing	Folding, sorting and degradation	1	0.762783	1.00767	0.486258	0.829205	Solyc07g045160.3(PFK3)
KO00620	Pyruvate metabolism	Metabolism	Carbohydrate metabolism	4	-0.423647	-0.962606	0.491329	0.873947	Solyc01g094340.3(CAC3);Solyc02g086970.4(ALDH2B4);Solyc03g114150.3(ALDH2B4);Solyc05g024160.3(Os08g0536000)
KO00062	Fatty acid elongation	Metabolism	Lipid metabolism	7	-0.353451	-0.96566	0.494055	0.908612	Solyc02g063140.4(CUT1);Solyc02g085870.3(CUT1);Solyc06g053870.4(KCS20);Solyc09g083050.3(KCS20);Solyc10g009240.3(KCS1);Solyc11g072990.1(KCS3);Solyc12g096780.2(At3g45770)
KO00920	Sulfur metabolism	Metabolism	Energy metabolism	5	-0.394644	-0.969651	0.49446	0.943759	Solyc01g097930.3(RCS3);Solyc02g079270.4(Os12g0183300);Solyc02g082850.3(SAT4);Solyc09g082860.3(APS1);Solyc10g006040.1(SAT3)
KO03008	Ribosome biogenesis in eukaryotes	Genetic Information Processing	Translation	4	-0.438742	-0.972861	0.495845	0.959503	Solyc05g055880.4(NOP5-2);Solyc06g075310.4(AAK6);Solyc09g018760.2(At2g26970);Solyc09g018780.4(At2g26970)
KO00900	Terpenoid backbone biosynthesis	Metabolism	Metabolism of terpenoids and polyketides	2	-0.579521	-0.994716	0.506494	0.951495	Solyc06g076920.3(At5g58770);Solyc10g085140.2(At5g58770)
KO00400	Phenylalanine, tyrosine and tryptophan biosynthesis	Metabolism	Amino acid metabolism	1	0.750481	0.995518	0.510934	0.819132	Solyc11g066890.1(ADT6)
KO00760	Nicotinate and nicotinamide metabolism	Metabolism	Metabolism of cofactors and vitamins	2	-0.56377	-0.968875	0.518333	0.922923	Solyc05g008180.3(QPT);Solyc09g010940.4(--)
KO00910	Nitrogen metabolism	Metabolism	Energy metabolism	3	-0.475416	-0.950004	0.532725	0.86464	Solyc01g080280.3(GLN2);Solyc02g086820.3(BCA1);Solyc06g033860.2(GDHA)
KO03013	RNA transport	Genetic Information Processing	Translation	7	0.276686	0.920286	0.544061	0.877904	Solyc01g095410.3(EIF1AX);Solyc01g105000.3(NAKR2);Solyc02g093330.4(NUP98B);Solyc03g120900.3(SEC13B);Solyc06g062800.4(Os02g0146600);Solyc07g040750.2(Os02g0146600);Solyc07g064620.2(TIF)
KO00970	Aminoacyl-tRNA biosynthesis	Genetic Information Processing	Translation	2	0.533846	0.925601	0.555263	0.903278	Solyc02g069140.3(At1g09620);Solyc09g057950.3(SYNC2)
KO00450	Selenocompound metabolism	Metabolism	Metabolism of other amino acids	1	-0.722414	-0.962925	0.567568	0.893254	Solyc09g082860.3(APS1)
KO00261	Monobactam biosynthesis	Metabolism	Biosynthesis of other secondary metabolites	1	-0.722414	-0.956143	0.579545	0.86968	Solyc09g082860.3(APS1)
KO00740	Riboflavin metabolism	Metabolism	Metabolism of cofactors and vitamins	2	0.531923	0.907047	0.585242	0.837019	Solyc03g098010.3(PAP17);Solyc06g072420.3(PAP17)
KO01230	Biosynthesis of amino acids	Metabolism	Global and overview maps	16	-0.249161	-0.913892	0.587699	0.889167	Solyc01g080280.3(GLN2);Solyc01g097930.3(RCS3);Solyc01g098950.3(GAPC);Solyc01g110360.3(FBA2);Solyc02g062340.3(FBA2);Solyc02g082850.3(SAT4);Solyc02g091560.3(SHM1);Solyc04g018055.1(GAPC2);Solyc05g013380.3(GGAT2);Solyc07g045160.3(PFK3);Solyc07g065900.3(FBA5);Solyc10g006040.1(SAT3);Solyc10g054870.3(TIM);Solyc10g083540.3(OMR1);Solyc11g066890.1(ADT6);Solyc12g088220.2(BCAT2)
KO00909	Sesquiterpenoid and triterpenoid biosynthesis	Metabolism	Metabolism of terpenoids and polyketides	5	-0.359646	-0.887316	0.591231	0.889299	Solyc05g026600.3(TPS13);Solyc06g059930.4(SSTLE1);Solyc07g051940.4(VIT_19s0014g04930);Solyc12g006505.1(TTS1);Solyc12g006530.2(TTS1)
KO01210	2-Oxocarboxylic acid metabolism	Metabolism	Global and overview maps	2	0.526154	0.910752	0.592965	0.8632	Solyc05g013380.3(GGAT2);Solyc12g088220.2(BCAT2)
KO00250	Alanine, aspartate and glutamate metabolism	Metabolism	Amino acid metabolism	8	-0.305588	-0.896672	0.599016	0.905327	Solyc01g080280.3(GLN2);Solyc03g098240.3(GAD);Solyc04g025530.3(GAD4);Solyc05g013380.3(GGAT2);Solyc06g007180.3(AS);Solyc06g033860.2(GDHA);Solyc10g076250.2(At3g08860);Solyc12g099930.2(AGT1)
KO04141	Protein processing in endoplasmic reticulum	Genetic Information Processing	Folding, sorting and degradation	12	-0.265549	-0.880916	0.603325	0.885795	Solyc01g067120.4(CUL1);Solyc01g111640.3(SKP1A);Solyc02g083570.3(UBC10);Solyc03g116990.1(At2g45070);Solyc03g117620.4(HSPA6);Solyc03g120900.3(SEC13B);Solyc05g050810.4(DNAJ1);Solyc05g050820.3(DJA6);Solyc06g063260.4(MNS1);Solyc07g066080.3(UBC28);Solyc12g010670.1(RMA1H1);Solyc12g013800.3(RMA3)
KO00196	Photosynthesis - antenna proteins	Metabolism	Energy metabolism	15	-0.240046	-0.866127	0.610981	0.851696	Solyc01g105050.3(CAP10B);Solyc02g070940.1(CAB1B);Solyc02g070950.1(CAB1B);Solyc02g070970.1(CAB1B);Solyc02g070980.1(CAB1B);Solyc02g070990.1(CAB1B);Solyc02g071010.1(CAB1B);Solyc02g071030.2(CAB1B);Solyc03g115900.4(LHCA4);Solyc05g056050.3(CAB6A);Solyc07g047850.3(CAB4);Solyc08g067320.3(CAB3A);Solyc08g067330.1(CAB16);Solyc12g009200.2(LHCA6);Solyc12g011450.2(CAB13)
KO00940	Phenylpropanoid biosynthesis	Metabolism	Biosynthesis of other secondary metabolites	31	-0.200628	-0.888612	0.61424	0.904204	Solyc01g006300.3(PER53);Solyc01g081160.4(BGLU11);Solyc01g107590.3(CAD14);Solyc01g107910.4(CCOAOMT6);Solyc02g030480.4(CAD6);Solyc02g070110.1(At5g44440);Solyc02g081770.2(BEAT);Solyc02g084570.4(CYP84A1);Solyc02g093270.4(CCOAOMT);Solyc03g033710.3(PER72);Solyc03g080180.4(COMT);Solyc03g117600.3(HST);Solyc03g117870.3(4CL1);Solyc05g046020.3(PER3);Solyc05g046030.4(PER3);Solyc06g050440.3(GSVIVT00023967001)…
KO00340	Histidine metabolism	Metabolism	Amino acid metabolism	2	-0.528462	-0.913955	0.616162	0.907532	Solyc02g086970.4(ALDH2B4);Solyc03g114150.3(ALDH2B4)
KO00410	beta-Alanine metabolism	Metabolism	Metabolism of other amino acids	10	-0.278105	-0.87767	0.619283	0.875864	Solyc01g087590.3(PAO1);Solyc01g094090.4(CHY1);Solyc02g086970.4(ALDH2B4);Solyc03g007240.3(SPMS);Solyc03g098240.3(GAD);Solyc03g114150.3(ALDH2B4);Solyc04g025530.3(GAD4);Solyc05g018880.1(PAO5);Solyc07g039310.1(PAO5);Solyc08g014330.3(maoII)
KO00562	Inositol phosphate metabolism	Metabolism	Carbohydrate metabolism	10	-0.276234	-0.874591	0.619976	0.866124	Solyc02g082750.4(SAC6);Solyc03g118000.1(IPK2b);Solyc06g082000.4(PLC2);Solyc08g005130.1(ITPK1);Solyc09g005690.3(IP5P8);Solyc09g020190.3(NPC1);Solyc10g054870.3(TIM);Solyc10g086310.1(RABC2A);Solyc11g006570.3(MIOX1);MSTRG.4490(SAC6)
KO00310	Lysine degradation	Metabolism	Amino acid metabolism	2	-0.528462	-0.917765	0.620401	0.917974	Solyc02g086970.4(ALDH2B4);Solyc03g114150.3(ALDH2B4)
KO00592	alpha-Linolenic acid metabolism	Metabolism	Lipid metabolism	8	-0.294965	-0.861489	0.633375	0.84527	Solyc02g087110.3(DOX1);Solyc04g064710.3(ADH1);Solyc08g078400.3(ACX1);Solyc09g055900.4(LOX1.6);Solyc10g038170.1(DAD1);Solyc10g085200.2(ACX4);Solyc10g086220.2(OPR1);Solyc12g094520.2(4CLL5)
KO00195	Photosynthesis	Metabolism	Energy metabolism	26	-0.203552	-0.867734	0.634409	0.863766	Solyc00g500024.1(psbB);Solyc00g500027.1(petB);Solyc00g500054.1(psbC);Solyc00g500056.1(psaB);Solyc00g500057.1(psaA);Solyc00g500071.1(psbB);Solyc00g500130.1(psbA);Solyc00g500136.1(psbC);Solyc00g500138.1(psaB);Solyc00g500200.1(psbA);Solyc00g500206.1(psbC);Solyc00g500208.1(psaB);Solyc00g500209.1(psaA);Solyc00g500296.1(psbA);Solyc00g500329.1(psbA);Solyc05g007780.3(PNSL2);Solyc06g065990.1(ATPG);Solyc07…
KO03015	mRNA surveillance pathway	Genetic Information Processing	Translation	3	0.398615	0.841768	0.651917	0.903105	Solyc03g118980.2(SUP35);Solyc06g071560.3(PP2AB2);Solyc07g041000.4(CFIS1)
KO02010	ABC transporters	Environmental Information Processing	Membrane transport	2	0.470385	0.82026	0.706767	0.912791	Solyc02g071350.3(ABCB9);Solyc03g005860.4(ABCB11)
KO00790	Folate biosynthesis	Metabolism	Metabolism of cofactors and vitamins	1	0.656286	0.8668	0.707217	0.886111	Solyc06g083230.3(GCH1)
KO00030	Pentose phosphate pathway	Metabolism	Carbohydrate metabolism	4	-0.361048	-0.818635	0.71835	0.888671	Solyc01g110360.3(FBA2);Solyc02g062340.3(FBA2);Solyc07g045160.3(PFK3);Solyc07g065900.3(FBA5)
KO03050	Proteasome	Genetic Information Processing	Folding, sorting and degradation	1	-0.616686	-0.823437	0.724409	0.895291	MSTRG.3453(21D7)
KO00500	Starch and sucrose metabolism	Metabolism	Carbohydrate metabolism	8	-0.265107	-0.767731	0.73891	0.924382	Solyc01g081160.4(BGLU11);Solyc02g081300.3(SUS7);Solyc04g078930.4(AMY1.1);Solyc07g063390.3(BGLU18);Solyc10g017620.3(At5g51830);Solyc10g083300.2(INV1);Solyc10g085650.2(INV1);Solyc11g045110.3(SPS4)
KO00290	Valine, leucine and isoleucine biosynthesis	Metabolism	Amino acid metabolism	2	-0.474231	-0.815821	0.740681	0.878643	Solyc10g083540.3(OMR1);Solyc12g088220.2(BCAT2)
KO00561	Glycerolipid metabolism	Metabolism	Lipid metabolism	8	-0.269468	-0.771233	0.748404	0.933875	Solyc02g069930.1(CSE);Solyc02g086970.4(ALDH2B4);Solyc03g098020.4(Rv0183);Solyc03g114150.3(ALDH2B4);Solyc07g054830.4(DGK5);Solyc08g076470.4(ATS1);Solyc12g005380.3(DGK5);Solyc12g098850.2(DGAT3)
KO00230	Purine metabolism	Metabolism	Nucleotide metabolism	4	-0.335258	-0.767212	0.802009	0.910603	Solyc01g080210.3(RNR2A);Solyc06g075310.4(AAK6);Solyc09g082860.3(APS1);Solyc09g092400.2(RROP1)
KO00860	Porphyrin and chlorophyll metabolism	Metabolism	Metabolism of cofactors and vitamins	3	0.358984	0.736177	0.817391	1	Solyc01g106390.3(HEMA1);Solyc08g080090.3(SGR);Solyc10g077040.2(CRD1)
KO00600	Sphingolipid metabolism	Metabolism	Lipid metabolism	3	0.339361	0.709938	0.82235	1	Solyc03g006630.3(SPHK1);Solyc03g114600.4(Asc-1);Solyc11g042460.2(GBA2)
KO00240	Pyrimidine metabolism	Metabolism	Nucleotide metabolism	3	-0.377725	-0.748622	0.822653	0.893798	Solyc01g080210.3(RNR2A);Solyc08g077300.3(UMK3);Solyc09g092400.2(RROP1)
KO00960	Tropane, piperidine and pyridine alkaloid biosynthesis	Metabolism	Biosynthesis of other secondary metabolites	3	-0.369558	-0.75325	0.824534	0.90157	Solyc04g007400.4(TR2);Solyc08g014330.3(maoII);Solyc10g081560.3(TR1)
KO03040	Spliceosome	Genetic Information Processing	Transcription	2	0.410385	0.712378	0.835025	1	Solyc01g099810.3(SR30);Solyc03g117620.4(HSPA6)
KO00061	Fatty acid biosynthesis	Metabolism	Lipid metabolism	4	-0.316815	-0.716456	0.84517	0.922181	Solyc01g094340.3(CAC3);Solyc06g054670.2(S-ACP-DES6);Solyc06g059710.3(S-ACP-DES6);Solyc12g009040.3(LACS8)
KO00511	Other glycan degradation	Metabolism	Glycan biosynthesis and metabolism	1	-0.567474	-0.755308	0.857143	0.912523	Solyc11g042460.2(GBA2)
KO01040	Biosynthesis of unsaturated fatty acids	Metabolism	Lipid metabolism	4	-0.307913	-0.704181	0.8625	0.923376	Solyc06g054670.2(S-ACP-DES6);Solyc06g059710.3(S-ACP-DES6);Solyc08g078400.3(ACX1);Solyc10g085200.2(ACX4)
KO00906	Carotenoid biosynthesis	Metabolism	Metabolism of terpenoids and polyketides	9	-0.205723	-0.61645	0.901112	0.97604	Solyc02g081330.4(PSY1);Solyc03g007960.3(CA1);Solyc06g036260.3(CA2);Solyc07g056570.1(NCED3);Solyc08g075320.4(CYP707A1);Solyc11g071600.2(AAO1);Solyc11g071610.2(AAO3);Solyc12g056710.3(Os04g0179200);Solyc12g098710.2(Z-ISO)
KO00902	Monoterpenoid biosynthesis	Metabolism	Metabolism of terpenoids and polyketides	4	-0.294247	-0.666239	0.90566	0.951187	Solyc01g094260.4(MNR1);Solyc01g094270.3(MNR1);Solyc01g105850.3(TPS3);Solyc10g005410.4(TPS4)
KO00670	One carbon pool by folate	Metabolism	Metabolism of cofactors and vitamins	2	0.361154	0.642253	0.909326	0.96453	Solyc02g091560.3(SHM1);Solyc06g060770.3(PURU1)
KO00220	Arginine biosynthesis	Metabolism	Amino acid metabolism	3	0.305117	0.63661	0.915452	0.942163	Solyc01g080280.3(GLN2);Solyc05g013380.3(GGAT2);Solyc06g033860.2(GDHA)
KO00071	Fatty acid degradation	Metabolism	Lipid metabolism	7	-0.206145	-0.572873	0.939119	0.987736	Solyc02g086970.4(ALDH2B4);Solyc03g114150.3(ALDH2B4);Solyc04g064710.3(ADH1);Solyc05g010720.4(ECI1);Solyc08g078400.3(ACX1);Solyc10g085200.2(ACX4);Solyc12g009040.3(LACS8)
KO00770	Pantothenate and CoA biosynthesis	Metabolism	Metabolism of cofactors and vitamins	1	0.525952	0.702862	0.944338	0.984268	Solyc12g088220.2(BCAT2)
KO00040	Pentose and glucuronate interconversions	Metabolism	Carbohydrate metabolism	14	-0.159804	-0.562391	0.946821	0.979881	Solyc01g057220.3(PME13);Solyc01g066360.3(PME21);Solyc01g066420.3(PPE1);Solyc01g068120.4(PME5);Solyc01g091050.4(PECS-2.1);Solyc01g099960.4(PME32);Solyc02g067450.4(LAT56);Solyc02g080220.3(PME18);Solyc02g087670.3(LAT59);Solyc03g058910.3(LAT56);Solyc06g084620.1(PME4);Solyc07g044870.4(PG1);Solyc10g047590.3(plaa2);Solyc12g006313.1(PG1)
KO00100	Steroid biosynthesis	Metabolism	Lipid metabolism	1	0.516724	0.688437	0.9591	0.946536	Solyc10g055680.1(SMT2)
KO00966	Glucosinolate biosynthesis	Metabolism	Biosynthesis of other secondary metabolites	1	0.525952	0.702538	0.962818	0.955596	Solyc12g088220.2(BCAT2)
KO01212	Fatty acid metabolism	Metabolism	Global and overview maps	7	-0.123521	-0.339291	1	0.999888	Solyc01g094340.3(CAC3);Solyc06g054670.2(S-ACP-DES6);Solyc06g059710.3(S-ACP-DES6);Solyc08g078400.3(ACX1);Solyc10g085200.2(ACX4);Solyc12g009040.3(LACS8);Solyc12g096780.2(At3g45770)
