# Supplementary material for: SlTPL1 Silencing Induces Facultative Parthenocarpy in Tomato
Source: Front Plant Sci. 2021 May 20;12:672232. doi: 10.3389/fpls.2021.672232 (PMC8174789; doi:10.3389/fpls.2021.672232)
Supplement: Supplementary Figure 1 — Phenotyping of SlTPL1-RNAi tomato plants. Characterization of TSS content, Hue angle, fruit development, and ethylene production in SlTPL1-RNAi plants. [file Data_Sheet_1.zip › supplementary Table S8. GSEA analysis of 581 DEGs.xls]

## Sheet: WT-E0-vs-A-E0.kegg.Gsea
id	name	KEGG_A_class	KEGG_B_class	SIZE	ES	NES	NOM p-val	FDR q-val	Genes
KO04141	Protein processing in endoplasmic reticulum	Genetic Information Processing	Folding, sorting and degradation	8	-0.762653	-2.32332	0	0	Solyc01g102960.3(HSP22.7);Solyc04g011440.4(HSP70);Solyc05g014280.4(HSP21);Solyc06g036290.3(HSP83A);Solyc08g062340.3(HSP17.9-D);Solyc08g062437.1(HSP17.9-D);Solyc08g078700.2(HSP23);Solyc11g066100.2(HSP70)
KO00908	Zeatin biosynthesis	Metabolism	Metabolism of terpenoids and polyketides	4	-0.696707	-1.59587	0.041841	0.256961	Solyc04g008330.1(ZOX1);Solyc05g053120.1(ZOX1);Solyc10g085870.1(UGT73C3);Solyc12g008900.2(CKX3)
KO00053	Ascorbate and aldarate metabolism	Metabolism	Carbohydrate metabolism	6	0.58805	1.57719	0.0491159	0.503969	Solyc01g005510.3(Bp10);Solyc01g056310.3(Bp10);Solyc02g086970.4(ALDH2B4);Solyc03g063150.3(Bp10);Solyc11g008860.3(Bp10);Solyc12g008650.2(MIOX4)
KO04070	Phosphatidylinositol signaling system	Environmental Information Processing	Signal transduction	1	0.958621	1.28302	0.0605428	1	Solyc06g069740.1(--)
KO04712	Circadian rhythm - plant	Organismal Systems	Environmental adaptation	3	-0.724914	-1.47376	0.0651731	0.393821	Solyc10g005030.4(APRR5);Solyc10g005080.3(LHY);Solyc11g005190.3(RUP2)
KO00280	Valine, leucine and isoleucine degradation	Metabolism	Amino acid metabolism	2	0.785838	1.3755	0.0742188	0.910586	Solyc02g086970.4(ALDH2B4);Solyc05g032680.4(At2g30650)
KO03040	Spliceosome	Genetic Information Processing	Transcription	2	-0.772021	-1.35068	0.0998043	0.460396	Solyc04g011440.4(HSP70);Solyc11g066100.2(HSP70)
KO00909	Sesquiterpenoid and triterpenoid biosynthesis	Metabolism	Metabolism of terpenoids and polyketides	1	0.934483	1.28142	0.100592	0.829791	Solyc05g026600.3(TPS13)
KO04144	Endocytosis	Cellular Processes	Transport and catabolism	2	-0.772021	-1.33518	0.114625	0.429215	Solyc04g011440.4(HSP70);Solyc11g066100.2(HSP70)
KO00196	Photosynthesis - antenna proteins	Metabolism	Energy metabolism	3	-0.65917	-1.35542	0.136646	0.561027	Solyc02g070970.1(CAB1B);Solyc02g070980.1(CAB1B);Solyc12g006140.2(CAB37)
KO00904	Diterpenoid biosynthesis	Metabolism	Metabolism of terpenoids and polyketides	1	-0.915517	-1.23841	0.153361	0.933352	MSTRG.20620(--)
KO00730	Thiamine metabolism	Metabolism	Metabolism of cofactors and vitamins	2	0.753022	1.25877	0.154321	0.837684	Solyc06g006080.3(THIC);Solyc07g064160.3(THI1)
KO00040	Pentose and glucuronate interconversions	Metabolism	Carbohydrate metabolism	7	0.456446	1.30212	0.184109	1	Solyc01g066420.3(PPE1);Solyc02g067450.4(LAT56);Solyc02g087670.3(LAT59);Solyc03g123630.4(PMEU1);Solyc06g009190.4(PME40);Solyc06g084620.1(PME4);Solyc07g044870.4(PG1)
KO03050	Proteasome	Genetic Information Processing	Folding, sorting and degradation	1	0.896552	1.2086	0.207188	1	Solyc10g054040.3(RPT4A)
KO00592	alpha-Linolenic acid metabolism	Metabolism	Lipid metabolism	1	-0.872414	-1.17766	0.242775	1	Solyc04g080660.4(JMT)
KO00590	Arachidonic acid metabolism	Metabolism	Lipid metabolism	1	-0.858621	-1.15304	0.265873	1	Solyc04g072160.3(OsI_027940)
KO00640	Propanoate metabolism	Metabolism	Carbohydrate metabolism	1	0.851724	1.1314	0.309572	1	Solyc05g032680.4(At2g30650)
KO00520	Amino sugar and nucleotide sugar metabolism	Metabolism	Carbohydrate metabolism	4	0.478336	1.11	0.324111	1	Solyc03g070390.3(UPTG1);Solyc03g116230.4(CHN48);Solyc10g055780.1(CHN50);Solyc12g099480.2(UXS4)
KO00051	Fructose and mannose metabolism	Metabolism	Carbohydrate metabolism	1	-0.831035	-1.11211	0.324597	1	Solyc10g086720.2(CFBP1)
KO00410	beta-Alanine metabolism	Metabolism	Metabolism of other amino acids	3	0.545375	1.10524	0.331384	1	Solyc02g086970.4(ALDH2B4);Solyc05g032680.4(At2g30650);Solyc08g014330.3(maoII)
KO03018	RNA degradation	Genetic Information Processing	Folding, sorting and degradation	2	0.62878	1.09615	0.333333	1	Solyc06g074030.1(CAF1-9);MSTRG.11821(RH8)
KO01040	Biosynthesis of unsaturated fatty acids	Metabolism	Lipid metabolism	1	-0.827586	-1.09929	0.333973	1	Solyc11g006300.2(gpsn2)
KO00062	Fatty acid elongation	Metabolism	Lipid metabolism	1	-0.827586	-1.10768	0.337662	1	Solyc11g006300.2(gpsn2)
KO00350	Tyrosine metabolism	Metabolism	Amino acid metabolism	2	-0.634712	-1.0917	0.346457	0.902817	Solyc08g014330.3(maoII);Solyc08g074680.3(co-2)
KO01212	Fatty acid metabolism	Metabolism	Global and overview maps	1	-0.827586	-1.09696	0.352321	1	Solyc11g006300.2(gpsn2)
KO00710	Carbon fixation in photosynthetic organisms	Metabolism	Energy metabolism	1	-0.831035	-1.09558	0.359438	0.953994	Solyc10g086720.2(CFBP1)
KO01110	Biosynthesis of secondary metabolites	Metabolism	Global and overview maps	33	-0.20106	-1.05748	0.36747	0.803294	Solyc00g500353.1(PAL5);Solyc01g081160.4(BGLU11);Solyc01g094210.2(SDR1);Solyc01g094240.3(MNR1);Solyc01g099560.3(SDR1);Solyc01g105383.1(DHS2);Solyc01g105880.4(TPS3);Solyc02g079500.4(TAP1);Solyc02g086970.4(ALDH2B4);Solyc02g094180.3(PER51);Solyc03g042560.3(PAL);Solyc03g044100.4(PER51);Solyc04g080660.4(JMT);Solyc05g039950.2(ASAT3);Solyc05g047530.3(CYP73A14);Solyc06g060310.3(CAO);Solyc06g066160.3(PLR1)…
KO00030	Pentose phosphate pathway	Metabolism	Carbohydrate metabolism	1	-0.831035	-1.08681	0.371032	0.859949	Solyc10g086720.2(CFBP1)
KO00950	Isoquinoline alkaloid biosynthesis	Metabolism	Biosynthesis of other secondary metabolites	2	-0.634712	-1.08266	0.376543	0.822137	Solyc08g014330.3(maoII);Solyc08g074680.3(co-2)
KO03420	Nucleotide excision repair	Genetic Information Processing	Replication and repair	2	-0.639033	-1.07913	0.391753	0.787279	Solyc03g150112.1(--);Solyc10g006700.1(KRP1)
KO00750	Vitamin B6 metabolism	Metabolism	Metabolism of cofactors and vitamins	1	0.806897	1.07168	0.400415	1	Solyc03g121420.4(At1g17710)
KO00310	Lysine degradation	Metabolism	Amino acid metabolism	1	0.784483	1.05513	0.417004	1	Solyc02g086970.4(ALDH2B4)
KO00071	Fatty acid degradation	Metabolism	Lipid metabolism	1	0.784483	1.0484	0.421687	0.966376	Solyc02g086970.4(ALDH2B4)
KO00630	Glyoxylate and dicarboxylate metabolism	Metabolism	Carbohydrate metabolism	1	-0.786207	-1.0554	0.42348	0.767821	Solyc03g025720.3(AAE3)
KO00620	Pyruvate metabolism	Metabolism	Carbohydrate metabolism	1	0.784483	1.05022	0.424116	1	Solyc02g086970.4(ALDH2B4)
KO00190	Oxidative phosphorylation	Metabolism	Energy metabolism	5	0.390625	0.989844	0.443182	0.828427	Solyc00g019730.1(COX3);Solyc00g500303.1(COX3);Solyc07g005033.1(AHA8);Solyc07g005037.1(AHA8);Solyc07g032080.3(VHA-a2)
KO00340	Histidine metabolism	Metabolism	Amino acid metabolism	1	0.784483	1.03778	0.460446	0.941196	Solyc02g086970.4(ALDH2B4)
KO00561	Glycerolipid metabolism	Metabolism	Lipid metabolism	1	0.784483	1.03022	0.462626	0.857815	Solyc02g086970.4(ALDH2B4)
KO00232	Caffeine metabolism	Metabolism	Biosynthesis of other secondary metabolites	1	0.777586	1.02355	0.463312	0.830799	Solyc06g074180.3(CYP89A9)
KO03008	Ribosome biogenesis in eukaryotes	Genetic Information Processing	Translation	2	0.587654	1.02186	0.463366	0.793427	Solyc09g018780.4(At2g26970);MSTRG.15501(NUG2)
KO00591	Linoleic acid metabolism	Metabolism	Lipid metabolism	1	0.777586	1.03374	0.476386	0.897213	Solyc06g074180.3(CYP89A9)
KO04075	Plant hormone signal transduction	Environmental Information Processing	Signal transduction	6	0.358261	0.967972	0.494231	0.841553	Solyc01g106620.2(PR1B1);Solyc01g110940.3(SAUR20);Solyc03g093130.3(XTH23);Solyc06g050500.2(PYL4);Solyc06g053830.3(IAA14);Solyc10g078670.3(TGA10)
KO00910	Nitrogen metabolism	Metabolism	Energy metabolism	1	-0.734483	-0.985772	0.509542	0.901502	Solyc11g013810.3(NIA)
KO01230	Biosynthesis of amino acids	Metabolism	Global and overview maps	1	-0.713793	-0.971684	0.525	0.895421	Solyc01g105383.1(DHS2)
KO00902	Monoterpenoid biosynthesis	Metabolism	Metabolism of terpenoids and polyketides	4	-0.406145	-0.921891	0.539877	0.830037	Solyc01g094210.2(SDR1);Solyc01g094240.3(MNR1);Solyc01g099560.3(SDR1);Solyc01g105880.4(TPS3)
KO00360	Phenylalanine metabolism	Metabolism	Amino acid metabolism	5	0.365553	0.92347	0.541985	0.865219	Solyc00g500353.1(PAL5);Solyc03g042560.3(PAL);Solyc05g047530.3(CYP73A14);Solyc08g006740.3(HDC);Solyc08g014330.3(maoII)
KO04626	Plant-pathogen interaction	Organismal Systems	Environmental adaptation	8	-0.294949	-0.900291	0.542484	0.763279	Solyc01g106620.2(PR1B1);Solyc02g094000.1(--);Solyc05g050360.3(CNGC3);Solyc05g050380.4(CNGC10);Solyc06g036290.3(HSP83A);Solyc06g069740.1(--);Solyc11g071740.2(CML38);Solyc12g005640.2(MYB14)
KO00941	Flavonoid biosynthesis	Metabolism	Biosynthesis of other secondary metabolites	5	-0.36277	-0.92727	0.550403	0.884847	Solyc05g039950.2(ASAT3);Solyc05g047530.3(CYP73A14);Solyc06g074710.1(ACT-2);Solyc07g006670.1(ACT);Solyc11g071480.1(AHT1)
KO00400	Phenylalanine, tyrosine and tryptophan biosynthesis	Metabolism	Amino acid metabolism	1	-0.713793	-0.957162	0.567347	0.890968	Solyc01g105383.1(DHS2)
KO00945	Stilbenoid, diarylheptanoid and gingerol biosynthesis	Metabolism	Biosynthesis of other secondary metabolites	5	-0.36277	-0.903145	0.572354	0.783381	Solyc05g039950.2(ASAT3);Solyc05g047530.3(CYP73A14);Solyc06g074710.1(ACT-2);Solyc07g006670.1(ACT);Solyc11g071480.1(AHT1)
KO00860	Porphyrin and chlorophyll metabolism	Metabolism	Metabolism of cofactors and vitamins	1	-0.698276	-0.931195	0.59596	0.912515	Solyc06g060310.3(CAO)
KO00130	Ubiquinone and other terpenoid-quinone biosynthesis	Metabolism	Metabolism of cofactors and vitamins	1	0.694828	0.917718	0.605159	0.841411	Solyc05g047530.3(CYP73A14)
KO04145	Phagosome	Cellular Processes	Transport and catabolism	1	0.7	0.927986	0.607735	0.893425	Solyc07g032080.3(VHA-a2)
KO03430	Mismatch repair	Genetic Information Processing	Replication and repair	1	-0.691379	-0.924183	0.614433	0.857888	Solyc03g150112.1(--)
KO00500	Starch and sucrose metabolism	Metabolism	Carbohydrate metabolism	2	0.523316	0.890149	0.636183	0.801946	Solyc01g081160.4(BGLU11);Solyc09g075060.3(BGLU11)
KO00460	Cyanoamino acid metabolism	Metabolism	Metabolism of other amino acids	2	0.523316	0.911881	0.642276	0.821096	Solyc01g081160.4(BGLU11);Solyc09g075060.3(BGLU11)
KO00052	Galactose metabolism	Metabolism	Carbohydrate metabolism	1	0.677586	0.900901	0.648033	0.811804	Solyc02g062590.3(GOLS2)
KO03440	Homologous recombination	Genetic Information Processing	Replication and repair	1	-0.691379	-0.912095	0.648915	0.792431	Solyc03g150112.1(--)
KO03030	DNA replication	Genetic Information Processing	Replication and repair	1	-0.691379	-0.913221	0.662698	0.817716	Solyc03g150112.1(--)
KO00380	Tryptophan metabolism	Metabolism	Amino acid metabolism	4	0.352812	0.790738	0.723077	0.944663	Solyc02g086970.4(ALDH2B4);Solyc05g031600.3(TAA1);Solyc06g074180.3(CYP89A9);Solyc09g064160.3(YUC5)
KO00960	Tropane, piperidine and pyridine alkaloid biosynthesis	Metabolism	Biosynthesis of other secondary metabolites	1	-0.622414	-0.830473	0.7431	0.860391	Solyc08g014330.3(maoII)
KO00260	Glycine, serine and threonine metabolism	Metabolism	Amino acid metabolism	1	-0.622414	-0.827702	0.771717	0.839394	Solyc08g014330.3(maoII)
KO00940	Phenylpropanoid biosynthesis	Metabolism	Biosynthesis of other secondary metabolites	14	-0.18114	-0.707664	0.813044	0.969523	Solyc00g500353.1(PAL5);Solyc01g081160.4(BGLU11);Solyc02g063000.4(GT5);Solyc02g079500.4(TAP1);Solyc02g094180.3(PER51);Solyc03g042560.3(PAL);Solyc03g044100.4(PER51);Solyc05g039950.2(ASAT3);Solyc05g047530.3(CYP73A14);Solyc06g074710.1(ACT-2);Solyc07g006670.1(ACT);Solyc09g075060.3(BGLU11);Solyc11g045520.2(F6'H2);Solyc11g071480.1(AHT1)
KO00270	Cysteine and methionine metabolism	Metabolism	Amino acid metabolism	2	-0.42487	-0.746007	0.827112	0.941338	Solyc02g089610.2(SAMDC);Solyc09g082460.3(HMT3)
KO04016	MAPK signaling pathway - plant	Environmental Information Processing	Signal transduction	6	0.24644	0.662676	0.86444	1	Solyc01g106620.2(PR1B1);Solyc03g116230.4(CHN48);Solyc06g050500.2(PYL4);Solyc06g069740.1(--);Solyc07g051890.1(MAPKKK18);Solyc10g055780.1(CHN50)
KO00073	Cutin, suberine and wax biosynthesis	Metabolism	Lipid metabolism	1	0.551724	0.730534	0.912	1	Solyc11g065770.1(CYP94A2)
KO01200	Carbon metabolism	Metabolism	Global and overview maps	2	0.379933	0.666576	0.913894	1	Solyc05g032680.4(At2g30650);Solyc10g086720.2(CFBP1)
KO01100	Metabolic pathways	Metabolism	Global and overview maps	55	0.104311	0.626495	0.935798	1	Solyc00g019730.1(COX3);Solyc00g500303.1(COX3);Solyc00g500353.1(PAL5);Solyc01g005510.3(Bp10);Solyc01g056310.3(Bp10);Solyc01g066420.3(PPE1);Solyc01g081160.4(BGLU11);Solyc01g105383.1(DHS2);Solyc01g105880.4(TPS3);Solyc02g070970.1(CAB1B);Solyc02g070980.1(CAB1B);Solyc02g079500.4(TAP1);Solyc02g086970.4(ALDH2B4);Solyc02g089610.2(SAMDC);Solyc02g094180.3(PER51);Solyc03g025720.3(AAE3);Solyc03g042560.3(PAL);…
KO04120	Ubiquitin mediated proteolysis	Genetic Information Processing	Folding, sorting and degradation	2	-0.355786	-0.607274	0.93865	0.9954	Solyc03g034455.1(At5g37930);Solyc11g005190.3(RUP2)
KO00480	Glutathione metabolism	Metabolism	Metabolism of other amino acids	1	-0.512069	-0.687846	0.954545	0.969198	Solyc01g081250.3(HSP26-A)
KO00010	Glycolysis / Gluconeogenesis	Metabolism	Carbohydrate metabolism	2	-0.338368	-0.585172	0.961693	0.976808	Solyc02g086970.4(ALDH2B4);Solyc10g086720.2(CFBP1)
KO00562	Inositol phosphate metabolism	Metabolism	Carbohydrate metabolism	2	0.333237	0.568909	0.969574	1	Solyc05g051850.3(INPS1);Solyc12g008650.2(MIOX4)
KO00330	Arginine and proline metabolism	Metabolism	Amino acid metabolism	2	0.306136	0.530569	0.988506	0.989495	Solyc02g086970.4(ALDH2B4);Solyc02g089610.2(SAMDC)
